# Supplementary material for: Chromatin-Remodelling Complex NURF Is Essential for Differentiation of Adult Melanocyte Stem Cells
Source: PLoS Genet. 2015 Oct 6;11(10):e1005555. doi: 10.1371/journal.pgen.1005555 (PMC4595011; doi:10.1371/journal.pgen.1005555)
Supplement: S1 Dataset — (XLSX) [file pgen.1005555.s001.xlsx]

## Sheet: MITF UP-regulated
Ensembl gene id	1_501MEL.shcontrol (normalized and divided by gene length in kb)	2_501MEL_shcontrol (normalized and divided by gene length in kb)	5_501MEL_shMITF (normalized and divided by gene length in kb)	6_501MEL_shMITF (normalized and divided by gene length in kb)	Gene name	Description	log2(501MEL_shMITF/501MEL_shcontrol)	Adjusted p-value (501MEL_shMITF vs 501MEL_shcontrol)
ENSG00000148677	3.75028	7.70946	169.253	251.594	ANKRD1	ankyrin repeat domain 1 (cardiac muscle)	4.50187	1.49206e-36
ENSG00000168267	0	1.58824	87.5593	146.659	PTF1A	pancreas specific transcription factor, 1a	4.39236	1.08328e-17
ENSG00000128683	3.66735	7.53898	155.166	309.775	GAD1	glutamate decarboxylase 1 (brain, 67kDa)	4.1905	1.44945e-21
ENSG00000196581	0.622895	0.768293	23.8448	107.889	AJAP1	adherens junctions associated protein 1	4.15882	5.28259e-16
ENSG00000081479	13.6493	18.9397	320.834	400.613	LRP2	low density lipoprotein receptor-related protein 2	4.10647	1.98611e-45
ENSG00000108691	16.2225	35.0161	431.708	636.912	CCL2	chemokine (C-C motif) ligand 2	3.8696	2.22972e-29
ENSG00000153993	11.4622	11.3888	182.184	283.701	SEMA3D	sema domain, immunoglobulin domain (Ig), short basic domain, secreted, (semaphorin) 3D	3.85112	1.17505e-27
ENSG00000145649	0	2.04792	18.9563	225.814	GZMA	granzyme A (granzyme 1, cytotoxic T-lymphocyte-associated serine esterase 3)	3.85059	5.79135e-13
ENSG00000100311	0	2.90437	55.7445	222.954	PDGFB	platelet-derived growth factor beta polypeptide	3.84029	7.08471e-13
ENSG00000087589	2.163	1.55627	30.1424	193.918	CASS4	Cas scaffolding protein family member 4	3.79043	3.82134e-13
ENSG00000169213	36.3551	44.7548	539.967	546.232	RAB3B	RAB3B, member RAS oncogene family	3.6024	5.23121e-71
ENSG00000171195	51.4266	71.1193	832.04	879.62	MUC7	mucin 7, secreted	3.49096	1.36993e-32
ENSG00000057657	1.82074	0.748581	37.2951	97.7182	PRDM1	PR domain containing 1, with ZNF domain	3.48176	3.01301e-10
ENSG00000162849	10.4257	11.4662	112.028	163.571	KIF26B	kinesin family member 26B	3.41896	1.02049e-37
ENSG00000196376	30.2868	29.6839	262.369	554.513	SLC35F1	solute carrier family 35, member F1	3.39128	3.85258e-29
ENSG00000108244	8.12235	6.67886	81.8231	203.719	KRT23	keratin 23 (histone deacetylase inducible)	3.36236	2.04348e-13
ENSG00000066032	130.759	85.6185	1151.37	1493.05	CTNNA2	catenin (cadherin-associated protein), alpha 2	3.32791	2.12288e-26
ENSG00000163618	62.0472	56.9072	589.793	821.836	CADPS	Ca++-dependent secretion activator	3.31031	2.19458e-30
ENSG00000113578	7.73104	8.741	89.5633	273.47	FGF1	fibroblast growth factor 1 (acidic)	3.29955	1.83531e-11
ENSG00000197467	3.54928	1.25079	34.0522	96.7901	COL13A1	collagen, type XIII, alpha 1	3.22794	1.99844e-09
ENSG00000186977	6.43974	29.124	172.994	416.312	KRTAP19-5	keratin associated protein 19-5	3.13601	2.21696e-11
ENSG00000147676	13.3126	6.84171	96.1116	470.909	MAL2	mal, T-cell differentiation protein 2 (gene/pseudogene)	3.11544	9.94852e-09
ENSG00000165935	1.47112	3.02419	16.7958	158.806	C12orf70	chromosome 12 open reading frame 70	3.01753	1.31466e-07
ENSG00000134240	0	0	12.1833	48.811	HMGCS2	3-hydroxy-3-methylglutaryl-CoA synthase 2 (mitochondrial)	2.95911	1.13424e-06
ENSG00000180573	49.4558	55.9165	358.895	634.241	HIST1H2AC	histone cluster 1, H2ac	2.95615	1.4916e-22
ENSG00000204335	1.29638	2.13199	23.5072	86.1796	SP5	Sp5 transcription factor	2.94772	2.86377e-07
ENSG00000135046	99.2475	119.551	1565.77	750.773	ANXA1	annexin A1	2.94658	2.43074e-17
ENSG00000256235	8.91125	12.8232	65.4041	157.997	C5orf62	chromosome 5 open reading frame 62	2.89855	1.0885e-14
ENSG00000225138	23.7268	29.5607	148.24	383.687	CTD-2228K2.7		2.89822	2.42209e-17
ENSG00000145824	1.59437	1.31102	13.9199	89.9447	CXCL14	chemokine (C-X-C motif) ligand 14	2.89672	7.25628e-07
ENSG00000145569	278.662	110.032	1428.61	3424.25	FAM105A	family with sequence similarity 105, member A	2.87893	6.56177e-10
ENSG00000123700	16.8486	18.0106	122.205	174.685	KCNJ2	potassium inwardly-rectifying channel, subfamily J, member 2	2.8678	8.16758e-24
ENSG00000138119	98.6899	149.106	1168.23	926.812	MYOF	myoferlin	2.85804	1.79405e-23
ENSG00000143127	16.0144	5.69441	105.516	83.1502	ITGA10	integrin, alpha 10	2.85742	4.05013e-14
ENSG00000233760	0	3.17855	39.8059	139.879	AC004947.2		2.84501	2.28889e-06
ENSG00000172575	70.9101	73.6364	515.009	584.498	RASGRP1	RAS guanyl releasing protein 1 (calcium and DAG-regulated)	2.79666	7.97908e-36
ENSG00000114812	5.41737	6.68191	71.5521	107.929	VIPR1	vasoactive intestinal peptide receptor 1	2.79259	1.30852e-07
ENSG00000107984	21.7688	62.6503	473.312	411.567	DKK1	dickkopf 1 homolog (Xenopus laevis)	2.76254	9.15259e-10
ENSG00000185275	12.9922	5.34163	126.518	176.302	CD24P4	CD24 molecule pseudogene 4	2.73077	1.54085e-06
ENSG00000154153	394.021	481.404	2549.78	3756.36	FAM134B	family with sequence similarity 134, member B	2.72924	6.42763e-42
ENSG00000251076	0	0	7.0104	103.133	RP11-526F3.1		2.7216	1.1641e-05
ENSG00000197632	5.76078	7.89497	56.7434	140.535	SERPINB2	serpin peptidase inhibitor, clade B (ovalbumin), member 2	2.71377	4.28148e-07
ENSG00000142871	247.098	1091.66	3374.28	5628.84	CYR61	cysteine-rich, angiogenic inducer, 61	2.70553	7.52138e-16
ENSG00000105519	68.3952	79.4201	566.719	507.882	CAPS	calcyphosine	2.69214	6.28232e-27
ENSG00000171246	23.0235	8.65455	103.818	318.543	NPTX1	neuronal pentraxin I	2.69207	2.67549e-07
ENSG00000135074	8.36554	4.72919	46.7012	84.8203	ADAM19	ADAM metallopeptidase domain 19	2.6895	1.04069e-08
ENSG00000205414	0	0.741532	7.26764	30.066	RP11-401P9.6		2.68081	1.23761e-05
ENSG00000244681	291.419	511.487	2570.6	2990.23	RP11-219E24.1		2.68001	1.58759e-28
ENSG00000140807	1277.98	1349.47	6864.87	12701.8	NKD1	naked cuticle homolog 1 (Drosophila)	2.67489	1.12216e-25
ENSG00000130600	3.51016	3.24713	133.782	17.1262	H19	H19, imprinted maternally expressed transcript (non-protein coding)	2.6612	2.78926e-06
ENSG00000239666	13.4942	12.9454	95.1566	209.861	RP11-459F3.6		2.6601	1.69686e-07
ENSG00000169851	0.483662	1.98853	20.7886	23.3031	PCDH7	protocadherin 7	2.65748	3.4485e-06
ENSG00000169436	6.24118	3.70645	36.7921	79.0879	COL22A1	collagen, type XXII, alpha 1	2.65142	3.2252e-07
ENSG00000164761	9.08262	5.33462	54.0266	140.857	TNFRSF11B	tumor necrosis factor receptor superfamily, member 11b	2.64643	1.18511e-06
ENSG00000172986	427.196	625.659	3449.41	3586.31	GXYLT2	glucoside xylosyltransferase 2	2.62675	1.64723e-30
ENSG00000130720	27.9838	15.257	118.481	328.721	FIBCD1	fibrinogen C domain containing 1	2.62523	2.44983e-08
ENSG00000120708	24.4044	14.1651	143.651	182.982	TGFBI	transforming growth factor, beta-induced, 68kDa	2.62252	1.98017e-09
ENSG00000074527	4.89888	6.04238	46.6087	60.2525	NTN4	netrin 4	2.60545	4.88904e-08
ENSG00000203727	49.0054	68.5413	452.148	364.794	SAMD5	sterile alpha motif domain containing 5	2.60115	1.17552e-20
ENSG00000162892	21.6193	21.4134	149.812	166.013	IL24	interleukin 24	2.5878	6.21218e-14
ENSG00000261685	161.765	142.771	846.811	1159.69	RP11-401P9.4		2.57385	3.64666e-27
ENSG00000101298	148.323	166.366	770.384	1332.3	SNPH	syntaphilin	2.56583	3.59447e-28
ENSG00000176438	2.94516	6.25619	32.9656	48.1978	C14orf49	chromosome 14 open reading frame 49	2.56053	1.39659e-08
ENSG00000105369	2.47187	4.06515	27.3913	70.1009	CD79A	CD79a molecule, immunoglobulin-associated alpha	2.55968	7.09408e-06
ENSG00000237412	1.5978	1.97077	25.7536	67.2383	AC092165.4		2.55398	3.01458e-05
ENSG00000095752	3.78342	2.33327	29.6438	34.996	IL11	interleukin 11	2.55204	1.50444e-06
ENSG00000154556	942.094	2392.83	11621.9	10596.7	SORBS2	sorbin and SH3 domain containing 2	2.55176	1.95295e-13
ENSG00000136999	107.478	559.723	1796.07	2412.9	NOV	nephroblastoma overexpressed	2.52675	4.47026e-10
ENSG00000150938	36.6509	44.0469	306.732	309.498	CRIM1	cysteine rich transmembrane BMP regulator 1 (chordin-like)	2.52359	2.24196e-10
ENSG00000213949	134.744	63.8874	516.684	1065	ITGA1	integrin, alpha 1	2.4924	1.04069e-08
ENSG00000226443	4.462	8.56105	44.9494	97.0592	GAPDHP32	glyceraldehyde 3 phosphate dehydrogenase pseudogene 32	2.49076	3.12211e-06
ENSG00000145721	1.95654	0.268137	16.6438	51.3099	LIX1	Lix1 homolog (chicken)	2.4883	7.82461e-05
ENSG00000230606	208.855	184.004	765.729	2725.59	AC159540.1		2.48757	4.15166e-09
ENSG00000163827	2.35239	3.86866	30.0169	53.8004	LRRC2	leucine rich repeat containing 2	2.46568	1.95586e-05
ENSG00000176697	0	0.303773	4.71396	12.6172	BDNF	brain-derived neurotrophic factor	2.44528	0.000124745
ENSG00000167767	0	0.158145	5.94149	10.0874	KRT80	keratin 80	2.43314	0.000147811
ENSG00000239467	116.706	84.9695	522.524	797.774	AC007405.6		2.4263	1.2477e-11
ENSG00000090382	17.7502	9.12228	93.8764	178.621	LYZ	lysozyme	2.42169	1.14397e-05
ENSG00000171130	1034.42	1087.96	5550.45	6399.46	ATP6V0E2	ATPase, H+ transporting V0 subunit e2	2.41675	3.56104e-42
ENSG00000188613	187.389	235.386	870.856	1676.07	NANOS1	nanos homolog 1 (Drosophila)	2.40875	2.41261e-24
ENSG00000158406	20.7458	25.5883	149.079	191.052	HIST1H4H	histone cluster 1, H4h	2.40503	3.63241e-08
ENSG00000100290	18.6908	27.5363	168.413	160.538	BIK	BCL2-interacting killer (apoptosis-inducing)	2.3965	8.13035e-09
ENSG00000184307	86.0343	45.9838	366.9	401.4	ZDHHC23	zinc finger, DHHC-type containing 23	2.39046	1.91272e-14
ENSG00000221869	164.748	315.2	1122.31	1503.66	CEBPD	CCAAT/enhancer binding protein (C/EBP), delta	2.37487	2.78889e-24
ENSG00000047644	95.7483	107.988	403.741	849.439	WWC3	WWC family member 3	2.36848	8.71294e-17
ENSG00000180875	0.711923	0.878102	7.88897	13.894	GREM2	gremlin 2	2.36139	8.75208e-05
ENSG00000181234	0	0	0.502332	15.0538	TMEM132C	transmembrane protein 132C	2.35916	0.000262965
ENSG00000164176	16.9732	74.5814	342.683	278.2	EDIL3	EGF-like repeats and discoidin I-like domains 3	2.3585	6.04084e-07
ENSG00000183908	1.92061	0.112806	11.4245	70.4479	LRRC55	leucine rich repeat containing 55	2.35278	0.000272703
ENSG00000147883	540.867	368.726	1922.97	4002.63	CDKN2B	cyclin-dependent kinase inhibitor 2B (p15, inhibits CDK4)	2.33859	2.78808e-10
ENSG00000163947	156.546	189.21	796.743	1104.28	ARHGEF3	Rho guanine nucleotide exchange factor (GEF) 3	2.32581	1.23563e-21
ENSG00000135363	23.2158	12.3289	71.4608	319.754	LMO2	LIM domain only 2 (rhombotin-like 1)	2.32449	2.8917e-05
ENSG00000250986	10.1691	5.52962	38.1127	74.6232	AC141928.1		2.32049	6.9541e-07
ENSG00000157423	2.99266	2.95297	22.1082	30.6627	HYDIN	HYDIN, axonemal central pair apparatus protein	2.31965	1.95718e-05
ENSG00000012171	48.4859	25.3453	227.938	173.621	SEMA3B	sema domain, immunoglobulin domain (Ig), short basic domain, secreted, (semaphorin) 3B	2.31562	1.31898e-14
ENSG00000114115	1.38466	0.569292	13.9489	66.7138	RBP1	retinol binding protein 1, cellular	2.31183	0.00036737
ENSG00000147027	5.4922	2.55914	22.6228	43.098	TMEM47	transmembrane protein 47	2.31161	1.23761e-05
ENSG00000172969	3.57419	2.64509	14.8824	67.1386	FRG2C	FSHD region gene 2 family, member C	2.30037	0.000129333
ENSG00000173208	0.475909	0.489164	5.11384	8.12692	ABCD2	ATP-binding cassette, sub-family D (ALD), member 2	2.29466	0.000194872
ENSG00000128510	10.4532	18.2654	101.794	140.255	CPA4	carboxypeptidase A4	2.27663	2.07671e-05
ENSG00000152377	765.519	1612.06	4743.46	7159.29	SPOCK1	sparc/osteonectin, cwcv and kazal-like domains proteoglycan (testican) 1	2.2706	6.50433e-24
ENSG00000165617	249.991	885.631	2646.71	3140.49	DACT1	dapper, antagonist of beta-catenin, homolog 1 (Xenopus laevis)	2.26941	4.76517e-10
ENSG00000138395	168.772	107.306	587.784	1040.55	CDK15	cyclin-dependent kinase 15	2.26162	5.9935e-10
ENSG00000148516	0.778783	0.640379	15.6906	16.6237	ZEB1	zinc finger E-box binding homeobox 1	2.25953	0.00047561
ENSG00000206538	3.59845	5.17814	30.6112	34.7482	VGLL3	vestigial like 3 (Drosophila)	2.24719	8.709e-06
ENSG00000144369	428.335	476.721	1890.41	2724.5	FAM171B	family with sequence similarity 171, member B	2.24552	3.85258e-29
ENSG00000136634	26.6492	14.2435	103.804	274.672	IL10	interleukin 10	2.24331	8.36385e-05
ENSG00000241186	0	0	24.0723	46.2928	TDGF1	teratocarcinoma-derived growth factor 1	2.2389	0.000656339
ENSG00000229645	2.62564	2.15901	18.2212	37.3642	LINC00341	long intergenic non-protein coding RNA 341	2.2298	0.000274294
ENSG00000117394	14254.1	9934.64	51561.8	74875.7	SLC2A1	solute carrier family 2 (facilitated glucose transporter), member 1	2.21294	2.4286e-14
ENSG00000164733	89135.8	82425.8	339250	539749	CTSB	cathepsin B	2.19532	2.36388e-18
ENSG00000117318	3203.36	2149.67	15868.5	9903.29	ID3	inhibitor of DNA binding 3, dominant negative helix-loop-helix protein	2.18948	6.01513e-35
ENSG00000099822	179.553	103.386	662.342	727.202	HCN2	hyperpolarization activated cyclic nucleotide-gated potassium channel 2	2.18372	2.07357e-14
ENSG00000150995	664.65	914.183	3614.44	3914.01	ITPR1	inositol 1,4,5-trisphosphate receptor, type 1	2.18354	2.69982e-27
ENSG00000138735	1390.11	1627.42	6569.62	7717.75	PDE5A	phosphodiesterase 5A, cGMP-specific	2.17379	4.14805e-33
ENSG00000184949	39.3521	21.6802	126.328	246.72	RP1-199H16.5	Uncharacterized protein	2.17029	1.51521e-06
ENSG00000078018	833.442	555.798	3032.62	3808.18	MAP2	microtubule-associated protein 2	2.16554	1.18571e-14
ENSG00000151790	37.0062	45.6443	120.122	463.925	TDO2	tryptophan 2,3-dioxygenase	2.16135	4.53004e-06
ENSG00000131459	337.941	217.096	1224.62	1555.8	GFPT2	glutamine-fructose-6-phosphate transaminase 2	2.16117	5.78879e-12
ENSG00000142549	0.569593	0.702549	3.44279	28.8328	IGLON5	IgLON family member 5	2.15979	0.00102051
ENSG00000140090	120.89	134.018	572.617	626.18	SLC24A4	solute carrier family 24 (sodium/potassium/calcium exchanger), member 4	2.158	1.64754e-29
ENSG00000115844	33.7903	40.2601	244.53	155.191	DLX2	distal-less homeobox 2	2.15283	2.91695e-10
ENSG00000197461	10.8517	9.56053	84.3312	60.5097	PDGFA	platelet-derived growth factor alpha polypeptide	2.14204	5.35526e-05
ENSG00000115461	283.227	100.297	1069.08	669.505	IGFBP5	insulin-like growth factor binding protein 5	2.1294	3.93286e-12
ENSG00000142910	0	0	26.7951	18.0245	TINAGL1	tubulointerstitial nephritis antigen-like 1	2.11982	0.00147801
ENSG00000055163	520.909	355.049	1429.27	3806.68	CYFIP2	cytoplasmic FMR1 interacting protein 2	2.10735	4.70299e-07
ENSG00000167601	1.57158	3.61839	20.2648	16.8692	AXL	AXL receptor tyrosine kinase	2.10359	0.000102598
ENSG00000106366	10.6477	18.0581	48.2685	106.337	SERPINE1	serpin peptidase inhibitor, clade E (nexin, plasminogen activator inhibitor type 1), member 1	2.09499	9.39549e-08
ENSG00000092068	4536.26	4732.83	17052	25635.9	SLC7A8	solute carrier family 7 (amino acid transporter light chain, L system), member 8	2.08451	8.68067e-22
ENSG00000150687	3.6848	14.6447	30.5209	95.1351	PRSS23	protease, serine, 23	2.08067	9.20686e-05
ENSG00000145491	26.4567	21.1824	119.7	131.631	ROPN1L	rhophilin associated tail protein 1-like	2.07712	9.18888e-07
ENSG00000105281	5638.09	5088.98	18149	34693.4	SLC1A5	solute carrier family 1 (neutral amino acid transporter), member 5	2.07096	2.55311e-12
ENSG00000085563	290.459	403.235	1148.88	2031.42	ABCB1	ATP-binding cassette, sub-family B (MDR/TAP), member 1	2.06753	2.44668e-19
ENSG00000173626	4.00097	3.28992	42.0964	28.468	BET3L	BET3 like (S. cerevisiae)	2.06366	0.00099078
ENSG00000227533	23.3312	14.534	99.2368	84.0818	RP5-848E13.3		2.06216	2.9084e-08
ENSG00000204682	19.5259	21.3542	76.0576	118.608	C10orf114	chromosome 10 open reading frame 114	2.06	3.59258e-11
ENSG00000104081	555.252	735.793	3412.56	2563.39	BMF	Bcl2 modifying factor	2.05819	1.38086e-13
ENSG00000185634	612.33	577.307	3306.97	2135.87	SHC4	SHC (Src homology 2 domain containing) family, member 4	2.05565	2.31999e-18
ENSG00000197375	117.499	119.855	417.53	714.791	SLC22A5	solute carrier family 22 (organic cation/carnitine transporter), member 5	2.05323	1.91552e-11
ENSG00000145246	580.122	519.511	1867.57	3464.99	ATP10D	ATPase, class V, type 10D	2.04977	3.382e-11
ENSG00000241962	22.2609	24.1623	111.229	116.215	C2orf15	chromosome 2 open reading frame 15	2.04574	1.94786e-08
ENSG00000175745	391.527	409.507	1412.97	2252.71	NR2F1	nuclear receptor subfamily 2, group F, member 1	2.04504	1.84866e-15
ENSG00000147724	6.51035	2.67667	42.2653	64.852	FAM135B	family with sequence similarity 135, member B	2.03954	0.00191831
ENSG00000137103	72.5917	55.4272	243.759	365.102	TMEM8B	transmembrane protein 8B	2.03951	2.09949e-09
ENSG00000224506	0	3.6197	20.1031	56.9157	RP1-293L8.2		2.03938	0.00242631
ENSG00000033122	0	1.76382	8.42183	14.6922	LRRC7	leucine rich repeat containing 7	2.03245	0.00216917
ENSG00000122254	1.92441	0.791202	7.75446	37.9483	HS3ST2	heparan sulfate (glucosamine) 3-O-sulfotransferase 2	2.02815	0.00244841
ENSG00000184678	18.6964	31.2965	86.997	147.826	HIST2H2BE	histone cluster 2, H2be	2.02777	6.13962e-10
ENSG00000110025	275.739	268.11	1144.89	1223.82	SNX15	sorting nexin 15	2.02698	1.15976e-18
ENSG00000261115	1.6146	2.10213	14.0965	10.6677	RP11-744I24.1	transmembrane protein 178-like precursor	2.02423	0.000216261
ENSG00000253671	16.8199	18.1528	90.3686	119.251	RP11-806O11.1		2.02101	9.98446e-05
ENSG00000233006	6.22373	13.3059	45.1417	76.6737	AC034220.3		2.02081	0.000132607
ENSG00000171522	21.2051	9.80808	97.9077	109.927	PTGER4	prostaglandin E receptor 4 (subtype EP4)	2.01184	0.000620349
ENSG00000156475	3.94252	1.62093	28.4633	21.0391	PPP2R2B	protein phosphatase 2, regulatory subunit B, beta	2.01139	0.00168944
ENSG00000197852	327.234	320.86	1232.5	1556.12	FAM212B	family with sequence similarity 212, member B	2.01084	5.12308e-20
ENSG00000119242	215.44	267.353	840.245	1277.76	CCDC92	coiled-coil domain containing 92	2.01042	1.74085e-16
ENSG00000161328	8.04095	5.95073	28.8011	50.6748	LRRC56	leucine rich repeat containing 56	2.00779	6.31981e-05
ENSG00000121454	214.11	306.41	1086.75	1156.4	LHX4	LIM homeobox 4	1.99614	7.61912e-15
ENSG00000124813	85.5394	137.227	408.889	539.077	RUNX2	runt-related transcription factor 2	1.99461	2.17662e-16
ENSG00000212724	1.74631	4.30786	25.8016	48.9917	KRTAP2-3	keratin associated protein 2-3	1.9931	0.0026035
ENSG00000211829	0	0	1.38455	62.8667	TRDC	T cell receptor delta constant	1.98555	0.00339947
ENSG00000152128	73.646	73.4924	242.017	425.604	TMEM163	transmembrane protein 163	1.9818	8.23459e-11
ENSG00000106038	0	0	2.43885	24.3623	EVX1	even-skipped homeobox 1	1.97981	0.00352128
ENSG00000073756	24.3766	43.6682	135.646	172.561	PTGS2	prostaglandin-endoperoxide synthase 2 (prostaglandin G/H synthase and cyclooxygenase)	1.97945	8.95211e-09
ENSG00000186205	0	5.49803	44.9044	83.5958	MARC1	mitochondrial amidoxime reducing component 1	1.9744	0.00385473
ENSG00000184564	1.03128	1.69601	26.0878	5.66063	SLITRK6	SLIT and NTRK-like family, member 6	1.97315	0.00225658
ENSG00000150244	145.868	217.083	694.71	815.693	TRIM48	tripartite motif containing 48	1.96888	8.2719e-17
ENSG00000127920	2277.35	3941.5	11104.2	13977.4	GNG11	guanine nucleotide binding protein (G protein), gamma 11	1.96669	7.24852e-20
ENSG00000255248	129.455	102.133	505.195	477.98	RP11-166D19.1		1.96306	3.46263e-12
ENSG00000175899	2767.96	1245.32	9768.23	6051.53	A2M	alpha-2-macroglobulin	1.96069	1.57745e-19
ENSG00000112297	6.93332	8.55171	41.4837	39.9784	AIM1	absent in melanoma 1	1.95644	3.83323e-05
ENSG00000099250	5.91673	3.04076	32.2856	22.5531	NRP1	neuropilin 1	1.95483	0.000664379
ENSG00000197903	301.569	370.945	1153.76	1640.21	HIST1H2BK	histone cluster 1, H2bk	1.94735	1.46512e-16
ENSG00000084636	61.5917	42.2048	195.791	305.517	COL16A1	collagen, type XVI, alpha 1	1.94395	9.66352e-06
ENSG00000066230	28.4542	18.5229	75.6417	170.283	SLC9A3	solute carrier family 9, subfamily A (NHE3, cation proton antiporter 3), member 3	1.94338	2.73056e-05
ENSG00000114019	522.545	1645.96	4708.96	4375.31	AMOTL2	angiomotin like 2	1.94127	1.24595e-06
ENSG00000259426	11.7142	45.0658	128.684	141.355	RP11-253M7.1		1.93579	5.27622e-05
ENSG00000118004	11.79	6.30155	41.1737	70.4667	COLEC11	collectin sub-family member 11	1.91663	0.00113181
ENSG00000149591	63.7368	44.257	216.878	246.188	TAGLN	transgelin	1.91194	1.58992e-07
ENSG00000106571	1164.91	1003.31	3443.91	5803.76	GLI3	GLI family zinc finger 3	1.91032	6.94652e-11
ENSG00000142459	34.2272	17.6307	100.93	118.049	EVI5L	ecotropic viral integration site 5-like	1.90971	3.66704e-07
ENSG00000101605	1.77707	1.56563	7.33124	13.3152	MYOM1	myomesin 1, 185kDa	1.9097	0.00101457
ENSG00000056558	1.03488	0.567307	6.95012	7.99458	TRAF1	TNF receptor-associated factor 1	1.9063	0.00434841
ENSG00000261534	6.67746	4.03732	26.907	24.4347	RP11-244O19.1		1.90563	6.85878e-05
ENSG00000136856	274.602	457.797	1393.27	1515.44	SLC2A8	solute carrier family 2 (facilitated glucose transporter), member 8	1.90149	4.1048e-13
ENSG00000261050	11.9787	14.3644	41.2293	79.448	RP11-145F16.2		1.89359	2.30121e-06
ENSG00000153714	30.9738	27.4284	94.4074	185.27	LURAP1L	leucine rich adaptor protein 1-like	1.89127	1.97824e-05
ENSG00000118523	226.557	646.287	1905.53	1642.2	CTGF	connective tissue growth factor	1.88818	1.94177e-06
ENSG00000101096	22.9592	23.1882	248.046	49.9214	NFATC2	nuclear factor of activated T-cells, cytoplasmic, calcineurin-dependent 2	1.88462	0.000207942
ENSG00000204052	15.9895	24.981	77.3162	109.869	LRRC73	leucine rich repeat containing 73	1.8835	7.83789e-06
ENSG00000135898	10.9953	3.91785	31.9986	59.0109	GPR55	G protein-coupled receptor 55	1.88017	0.00188895
ENSG00000132669	56.2387	117.011	433.774	338.831	RIN2	Ras and Rab interactor 2	1.87665	7.40867e-06
ENSG00000145147	24.7793	16.1033	79.9865	99.4493	SLIT2	slit homolog 2 (Drosophila)	1.87236	1.08082e-05
ENSG00000136367	4.81414	3.95858	14.0102	37.4346	ZFHX2	zinc finger homeobox 2	1.87163	0.000852128
ENSG00000168646	1029.14	1524.19	3946.42	5742.15	AXIN2	axin 2	1.86903	2.248e-26
ENSG00000154721	13.2769	5.8226	27.9388	133.336	JAM2	junctional adhesion molecule 2	1.85757	0.00402619
ENSG00000197568	141.368	224.064	587.532	842.18	HHLA3	HERV-H LTR-associating 3	1.85678	1.97493e-12
ENSG00000237187	43.4682	43.686	143.801	236.63	RP11-65F13.2		1.84855	4.71499e-06
ENSG00000158373	54.3058	52.0971	167.16	316.02	HIST1H2BD	histone cluster 1, H2bd	1.83895	2.84386e-05
ENSG00000102230	124.368	160.501	529.761	563.957	PCYT1B	phosphate cytidylyltransferase 1, choline, beta	1.83892	2.04509e-13
ENSG00000120833	484.919	536.097	1792.11	2028.93	SOCS2	suppressor of cytokine signaling 2	1.83544	1.58475e-20
ENSG00000091129	11.3434	4.66372	46.4339	24.378	NRCAM	neuronal cell adhesion molecule	1.83503	0.000101074
ENSG00000133460	264.051	319.091	1017.59	1173.93	SLC2A11	solute carrier family 2 (facilitated glucose transporter), member 11	1.83452	4.15469e-18
ENSG00000159450	1.07562	0.619125	2.74503	14.8256	TCHH	trichohyalin	1.83037	0.00731096
ENSG00000189190	19.807	17.245	57.9035	104.456	ZNF600	zinc finger protein 600	1.8299	1.11817e-05
ENSG00000179046	4.76138	3.91519	19.1861	47.9138	TRIML2	tripartite motif family-like 2	1.82684	0.00566097
ENSG00000197410	15.6983	4.3028	35.5331	95.0315	DCHS2	dachsous 2 (Drosophila)	1.82595	0.003734
ENSG00000250767	4.35935	6.27308	23.4215	75.7724	RP11-1084J3.3		1.82264	0.00731647
ENSG00000182319	78.6003	131.315	327.196	445.127	PRAGMIN	Tyrosine-protein kinase SgK223	1.82164	5.1828e-17
ENSG00000166949	674.215	935.317	2090.16	4211.38	SMAD3	SMAD family member 3	1.81848	2.50131e-14
ENSG00000185585	6.23778	5.79411	48.8742	14.9354	OLFML2A	olfactomedin-like 2A	1.81588	0.000155882
ENSG00000150054	19.5607	27.8385	68.2101	129.391	MPP7	membrane protein, palmitoylated 7 (MAGUK p55 subfamily member 7)	1.81257	1.21238e-06
ENSG00000183397	1132.63	2085.51	6262.06	5747.39	C19orf71	chromosome 19 open reading frame 71	1.8076	1.99828e-09
ENSG00000116117	49.8346	53.052	147.022	272.453	PARD3B	par-3 partitioning defective 3 homolog B (C. elegans)	1.80436	1.75872e-07
ENSG00000156009	11.6879	6.8648	38.6865	50.9157	MAGEA8	melanoma antigen family A, 8	1.80229	0.000966285
ENSG00000125971	1340.58	1064.08	4450.45	4268.49	DYNLRB1	dynein, light chain, roadblock-type 1	1.80228	5.12308e-20
ENSG00000142149	45.6186	36.79	96.6242	378.806	HUNK	hormonally up-regulated Neu-associated kinase	1.80008	0.00104993
ENSG00000163617	21.9961	16.5278	62.6551	105.47	KIAA1407	KIAA1407	1.79819	7.03069e-05
ENSG00000173917	30.8747	81.0453	141.955	328.798	HOXB2	homeobox B2	1.79615	1.21296e-05
ENSG00000189120	2.33085	2.55548	6.26147	27.9569	SP6	Sp6 transcription factor	1.79123	0.00476655
ENSG00000144642	169	179.78	602.413	680.402	RBMS3	RNA binding motif, single stranded interacting protein 3	1.79121	1.25356e-14
ENSG00000260645	4.89426	4.31192	17.8433	34.5397	RP11-250B2.5		1.78763	0.00315292
ENSG00000204334	0	2.03088	21.5631	46.695	AC007405.7	Uncharacterized protein LOC285141	1.78736	0.0117467
ENSG00000173805	47.4383	22.9642	104.569	203.455	HAP1	huntingtin-associated protein 1	1.78239	0.000129164
ENSG00000055732	272.986	246.517	713.693	1352.06	MCOLN3	mucolipin 3	1.78231	9.34975e-09
ENSG00000138759	18.4147	7.30066	37.5431	121.132	FRAS1	Fraser syndrome 1	1.77979	0.00386844
ENSG00000205593	27.0704	38.3358	105.041	167.848	FAM116B	family with sequence similarity 116, member B	1.77863	1.97866e-05
ENSG00000232769	7.22476	6.75089	25.1425	42.4601	AL138968.1	Uncharacterized protein	1.77692	0.000973128
ENSG00000105963	50.7285	55.3152	208.856	221.949	ADAP1	ArfGAP with dual PH domains 1	1.77382	9.41729e-06
ENSG00000104371	0	0.644776	15.7984	22.9548	DKK4	dickkopf homolog 4 (Xenopus laevis)	1.77186	0.0122761
ENSG00000163017	9.60751	7.24174	65.5983	34.18	ACTG2	actin, gamma 2, smooth muscle, enteric	1.76859	0.00428745
ENSG00000248713	1.76604	3.38843	6.22678	16.7844	RP11-766F14.2	Uncharacterized protein	1.76588	0.000121399
ENSG00000204580	29.9115	21.5212	169.076	82.091	DDR1	discoidin domain receptor tyrosine kinase 1	1.76142	0.000927732
ENSG00000167972	8.89904	5.48814	25.6989	54.8162	ABCA3	ATP-binding cassette, sub-family A (ABC1), member 3	1.75945	0.00420053
ENSG00000084764	216.399	246.059	775.476	889.815	MAPRE3	microtubule-associated protein, RP/EB family, member 3	1.75883	1.07523e-13
ENSG00000168754	75.8118	61.6302	239.529	285.823	FAM178B	family with sequence similarity 178, member B	1.75711	1.07158e-06
ENSG00000230163	16.4929	18.6475	76.1504	95.5575	RP5-997D16.2		1.75545	0.00162709
ENSG00000133816	1748.87	1576.38	5144.79	6722.26	MICAL2	microtubule associated monoxygenase, calponin and LIM domain containing 2	1.74272	5.80616e-14
ENSG00000198796	0.406507	0.250697	2.32054	4.83445	ALPK2	alpha-kinase 2	1.73899	0.0149726
ENSG00000109738	38.0605	11.3805	82.4923	214.187	GLRB	glycine receptor, beta	1.73777	0.00710513
ENSG00000103888	177.647	224.573	699.844	707.024	KIAA1199	KIAA1199	1.73756	7.66868e-16
ENSG00000184160	354.462	390.37	1009.98	1689.11	ADRA2C	adrenergic, alpha-2C-, receptor	1.72649	2.04709e-12
ENSG00000164089	76.6828	105.392	304.581	374.138	AGXT2L1	alanine-glyoxylate aminotransferase 2-like 1	1.72576	3.99798e-07
ENSG00000162814	36.8023	30.2619	111.81	165.665	SPATA17	spermatogenesis associated 17	1.72502	0.000239342
ENSG00000116661	244.756	174.366	702.845	786.25	FBXO2	F-box protein 2	1.72117	1.03082e-08
ENSG00000246877	6.05291	3.82861	17.1983	30.6682	RP11-24M17.7		1.72026	0.00307773
ENSG00000110841	5436.95	3558.16	13503.3	18904.7	PPFIBP1	PTPRF interacting protein, binding protein 1 (liprin beta 1)	1.71842	2.27908e-08
ENSG00000261268	6.75938	2.77906	28.145	35.4527	RP11-308D13.3		1.71373	0.0130282
ENSG00000224318	49.6735	73.2817	178.575	315.423	CHL1-AS2	CHL1 antisense RNA 2 (non-protein coding)	1.71186	7.43271e-05
ENSG00000186481	19.1086	25.4546	79.0522	90.901	ANKRD20A5P	ankyrin repeat domain 20 family, member A5, pseudogene	1.71041	8.99103e-06
ENSG00000108375	150.668	162.344	486.268	576.474	RNF43	ring finger protein 43	1.69963	2.19424e-18
ENSG00000079215	311.532	159.297	647.004	1272.5	SLC1A3	solute carrier family 1 (glial high affinity glutamate transporter), member 3	1.69629	0.000280105
ENSG00000235902	0	1.97502	35.4876	27.8323	RP11-626E13.1		1.69329	0.0193531
ENSG00000134917	0	0.540072	0.882193	12.017	ADAMTS8	ADAM metallopeptidase with thrombospondin type 1 motif, 8	1.69145	0.0198956
ENSG00000165643	0	0.7184	9.97465	12.2551	SOHLH1	spermatogenesis and oogenesis specific basic helix-loop-helix 1	1.68913	0.0197554
ENSG00000242110	993.309	977.203	3285.53	3311.08	AMACR	alpha-methylacyl-CoA racemase	1.68831	3.33824e-20
ENSG00000002587	353.134	274.38	1055.16	1087.8	HS3ST1	heparan sulfate (glucosamine) 3-O-sulfotransferase 1	1.67976	9.64458e-10
ENSG00000134070	0	1.92739	8.30017	11.6961	IRAK2	interleukin-1 receptor-associated kinase 2	1.67479	0.0215424
ENSG00000173801	619.78	298.45	1493.89	1593.09	JUP	junction plakoglobin	1.67443	4.42304e-07
ENSG00000196159	30.55	55.4801	162.28	136.228	FAT4	FAT tumor suppressor homolog 4 (Drosophila)	1.67376	5.05835e-07
ENSG00000185338	3.63517	24.4112	55.3369	78.3345	SOCS1	suppressor of cytokine signaling 1	1.67221	0.00722446
ENSG00000163297	30.6162	26.9114	76.5739	157.104	ANTXR2	anthrax toxin receptor 2	1.67128	0.000322956
ENSG00000197647	19.071	39.2043	92.5012	149.911	ZNF433	zinc finger protein 433	1.66877	0.000982024
ENSG00000125895	57.3812	28.5584	110.539	298.384	TMEM74B	transmembrane protein 74B	1.66115	0.00388619
ENSG00000235863	16.7277	12.6689	65.0395	49.9354	B3GALT4	UDP-Gal:betaGlcNAc beta 1,3-galactosyltransferase, polypeptide 4	1.66077	0.000403019
ENSG00000037965	2.20166	3.80181	12.1246	17.4557	HOXC8	homeobox C8	1.66069	0.00646669
ENSG00000167861	8.91302	9.02032	29.0085	45.9958	C17orf28	chromosome 17 open reading frame 28	1.65746	0.00150616
ENSG00000173918	17.0174	9.02782	41.2908	61.9368	C1QTNF1	C1q and tumor necrosis factor related protein 1	1.6566	0.00113228
ENSG00000172350	7.11071	4.62888	20.2957	33.2479	ABCG4	ATP-binding cassette, sub-family G (WHITE), member 4	1.65231	0.00541404
ENSG00000171408	63.34	37.4774	158.687	179.377	PDE7B	phosphodiesterase 7B	1.65187	1.62361e-07
ENSG00000102804	5761.04	4532	13353.8	23226.4	TSC22D1	TSC22 domain family, member 1	1.64818	2.01513e-07
ENSG00000162614	1.73154	2.13572	11.0474	19.5365	NEXN	nexilin (F actin binding protein)	1.64746	0.0223233
ENSG00000115085	448.642	374.311	979.235	2111.3	ZAP70	zeta-chain (TCR) associated protein kinase 70kDa	1.64549	4.91445e-06
ENSG00000128274	9.14578	4.51224	20.8835	59.6827	A4GALT	alpha 1,4-galactosyltransferase	1.6432	0.01499
ENSG00000260214	11.0337	18.0122	39.6659	61.7507	GS1-465N13.1		1.64172	1.28564e-06
ENSG00000106546	4945.7	3632.24	12797.6	15534	AHR	aryl hydrocarbon receptor	1.64031	1.14953e-10
ENSG00000261589	5.55478	5.20198	14.9221	28.9841	CTC-462L7.1		1.6365	0.00125198
ENSG00000106479	221.048	156.401	467.799	993.85	ZNF862	zinc finger protein 862	1.63485	0.000185346
ENSG00000150630	72.4847	73.8556	251.865	242.177	VEGFC	vascular endothelial growth factor C	1.63375	2.28526e-08
ENSG00000187678	6261.16	4579.27	17408.3	17449.1	SPRY4	sprouty homolog 4 (Drosophila)	1.63281	3.07929e-14
ENSG00000128342	3.90535	2.67608	28.4136	9.52719	LIF	leukemia inhibitory factor	1.63203	0.0134658
ENSG00000115738	614.682	1090.82	3168.92	2549.38	ID2	inhibitor of DNA binding 2, dominant negative helix-loop-helix protein	1.63145	7.2258e-07
ENSG00000226088	0	33.9635	116.158	132.25	RP11-180O5.2		1.62648	0.0259251
ENSG00000092758	5606.2	4153.99	22768.8	10843.9	COL9A3	collagen, type IX, alpha 3	1.62232	3.619e-11
ENSG00000262061	0	6.22736	16.5299	53.116	RP11-1260E13.4		1.62202	0.0288187
ENSG00000234323	23.7577	56.5715	171.52	132.215	RP11-308N19.1		1.62052	0.000786389
ENSG00000180592	18.3667	29.2898	79.2419	86.5567	C10orf140	chromosome 10 open reading frame 140	1.62005	1.01881e-05
ENSG00000127415	212.964	233.78	593.55	898.787	IDUA	iduronidase, alpha-L-	1.61322	1.25382e-08
ENSG00000172086	8.46754	5.9183	25.5901	39.2478	KRCC1	lysine-rich coiled-coil 1	1.61214	0.00856308
ENSG00000177570	7.31813	2.00585	31.1269	56.5336	SAMD12	sterile alpha motif domain containing 12	1.61156	0.0303396
ENSG00000178038	6.74064	1.89619	11.4365	46.9517	ALS2CL	ALS2 C-terminal like	1.60867	0.022938
ENSG00000198756	348.37	342.764	939.236	1308.27	GLT25D2	glycosyltransferase 25 domain containing 2	1.6079	4.60512e-12
ENSG00000172264	200.589	259.193	723.603	772.46	MACROD2	MACRO domain containing 2	1.60759	8.78144e-10
ENSG00000135547	451.749	533.209	1200.75	2046.62	HEY2	hairy/enhancer-of-split related with YRPW motif 2	1.60353	4.29584e-12
ENSG00000151012	709.911	1274.45	2726	3405.94	SLC7A11	solute carrier family 7 (anionic amino acid transporter light chain, xc- system), member 11	1.59985	2.39198e-12
ENSG00000140465	369.167	540.32	1293.88	1556.68	CYP1A1	cytochrome P450, family 1, subfamily A, polypeptide 1	1.59592	7.16299e-14
ENSG00000106278	2320.41	2108.71	6088.86	8153.64	PTPRZ1	protein tyrosine phosphatase, receptor-type, Z polypeptide 1	1.59519	1.2332e-11
ENSG00000206106	0	0	30.6208	71.063	KRTAP22-2	keratin associated protein 22-2	1.5948	0.0269112
ENSG00000163273	24.8829	11.8043	46.2768	170.433	NPPC	natriuretic peptide C	1.59176	0.0206876
ENSG00000100095	0	0.385887	1.57584	9.73113	SEZ6L	seizure related 6 homolog (mouse)-like	1.59156	0.0317396
ENSG00000132623	84.6301	74.6508	217.701	300.301	ANKRD5	ankyrin repeat domain 5	1.58595	2.58278e-08
ENSG00000100156	12.2674	6.72486	45.3127	53.6186	SLC16A8	solute carrier family 16, member 8 (monocarboxylic acid transporter 3)	1.58277	0.0223449
ENSG00000117407	2.83275	3.49397	17.122	62.1949	ARTN	artemin	1.57698	0.0364566
ENSG00000226974	64.7029	48.5095	212.156	208.911	AL445989.1	Uncharacterized protein	1.57548	0.00199008
ENSG00000260257	21.7012	39.2578	73.4542	134.469	RP5-1085F17.3		1.57479	2.81834e-05
ENSG00000196668	97.136	106.082	250.749	472.079	LINC00173	long intergenic non-protein coding RNA 173	1.57398	0.000152649
ENSG00000164100	4.07791	3.07376	19.6272	15.3367	NDST3	N-deacetylase/N-sulfotransferase (heparan glucosaminyl) 3	1.57377	0.0181925
ENSG00000196787	10.6073	10.9027	38.7353	40.8367	HIST1H2AG	histone cluster 1, H2ag	1.57309	0.00128513
ENSG00000183579	294.874	366.878	841.836	1217.75	ZNRF3	zinc and ring finger 3	1.56913	1.79546e-16
ENSG00000054277	192.084	116.276	430.919	562.81	OPN3	opsin 3	1.56682	4.98827e-06
ENSG00000125968	450.131	367.38	1431.44	1107.09	ID1	inhibitor of DNA binding 1, dominant negative helix-loop-helix protein	1.56638	8.2779e-14
ENSG00000249992	11.4622	7.74212	25.843	59.9193	TMEM158	transmembrane protein 158 (gene/pseudogene)	1.56632	0.0112188
ENSG00000132849	358.931	296.342	942.004	1101.05	INADL	InaD-like (Drosophila)	1.565	1.16268e-10
ENSG00000260029	0	0	5.21926	20.5387	RP11-401P9.1		1.56463	0.0309254
ENSG00000139364	5.05621	17.2245	37.8377	48.8984	TMEM132B	transmembrane protein 132B	1.56274	0.00574023
ENSG00000127955	3505.51	4952.7	11206	14547.5	GNAI1	guanine nucleotide binding protein (G protein), alpha inhibiting activity polypeptide 1	1.5626	2.97256e-17
ENSG00000237638	5.57649	6.04445	13.959	36.4833	AC007386.2		1.56018	0.00813098
ENSG00000165659	24.0291	26.8719	69.7148	93.0097	DACH1	dachshund homolog 1 (Drosophila)	1.55993	8.99062e-08
ENSG00000204217	1188.04	1172.54	3273.13	3974.43	BMPR2	bone morphogenetic protein receptor, type II (serine/threonine kinase)	1.55676	7.91006e-16
ENSG00000185522	16.948	18.0007	55.9618	79.2444	C11orf35	chromosome 11 open reading frame 35	1.55557	0.00420779
ENSG00000172403	79.4841	80.1224	231.904	257.603	SYNPO2	synaptopodin 2	1.55482	5.11853e-14
ENSG00000129595	80.308	53.9292	195.96	277.543	EPB41L4A	erythrocyte membrane protein band 4.1 like 4A	1.55077	0.0012335
ENSG00000164542	223.293	194.53	535.764	800.895	KIAA0895	KIAA0895	1.54911	1.29333e-07
ENSG00000128573	4.71225	10.3328	40.0861	28.2601	FOXP2	forkhead box P2	1.54505	0.0147648
ENSG00000259417	1.50806	1.24005	4.91928	7.75204	RP11-2E17.1		1.54368	0.0196464
ENSG00000100271	57.5055	45.808	132.756	213.717	TTLL1	tubulin tyrosine ligase-like family, member 1	1.54354	8.09908e-05
ENSG00000225335	11.0636	20.469	81.7317	60.7269	XXbac-B476C20.9		1.54219	0.0147696
ENSG00000170017	174.104	95.3475	396.995	425.57	ALCAM	activated leukocyte cell adhesion molecule	1.53567	2.19397e-06
ENSG00000130956	444.457	607.714	1399.06	1751.02	HABP4	hyaluronan binding protein 4	1.53528	9.36739e-16
ENSG00000005884	221.73	153.384	456.189	811.372	ITGA3	integrin, alpha 3 (antigen CD49C, alpha 3 subunit of VLA-3 receptor)	1.53408	0.000130119
ENSG00000099812	1.04129	2.14059	10.8394	9.52593	C19orf21	chromosome 19 open reading frame 21	1.53371	0.0373636
ENSG00000228314	4.75756	7.82411	22.3659	63.8339	CYP4F29P	cytochrome P450, family 4, subfamily F, polypeptide 29, pseudogene	1.53229	0.0394022
ENSG00000185920	332.387	287.044	1134.48	784.947	PTCH1	patched 1	1.53077	2.54987e-10
ENSG00000132561	128.039	181.799	404.951	550.251	MATN2	matrilin 2	1.53072	1.01535e-08
ENSG00000240244	26.3756	31.3273	77.7427	126.9	GAPDHP33	glyceraldehyde 3 phosphate dehydrogenase pseudogene 33	1.53002	0.00126447
ENSG00000148450	1181.18	1168.71	3155.15	3950.99	MSRB2	methionine sulfoxide reductase B2	1.52511	2.04709e-12
ENSG00000162458	64.0362	40.0184	221.911	135.909	FBLIM1	filamin binding LIM protein 1	1.52348	0.000948578
ENSG00000181433	1.54648	1.90746	14.8865	6.91654	SAGE1	sarcoma antigen 1	1.52108	0.0383937
ENSG00000105784	34.9718	45.5314	110.909	168.259	RUNDC3B	RUN domain containing 3B	1.52066	0.000978352
ENSG00000206052	0.834191	0.823128	3.80958	4.1718	DOK6	docking protein 6	1.5203	0.0273531
ENSG00000196966	12.8516	19.8143	112.203	62.7035	HIST1H3E	histone cluster 1, H3e	1.5202	0.0300938
ENSG00000106780	297.226	297.896	720.095	1122.28	MEGF9	multiple EGF-like-domains 9	1.5183	6.91335e-10
ENSG00000213981	1.09953	0.90412	7.38429	19.4468	AC007277.3		1.51675	0.0477766
ENSG00000122035	108.326	111.945	302.799	408.894	RASL11A	RAS-like, family 11, member A	1.5132	7.13645e-05
ENSG00000130940	357.346	268.411	636.895	1659.68	CASZ1	castor zinc finger 1	1.51158	0.000800237
ENSG00000155265	804.242	625.886	1942.78	2336.09	GOLGA7B	golgin A7 family, member B	1.50769	6.98435e-10
ENSG00000261770	1.2147	1.99765	5.16658	12.347	CTC-459F4.1		1.50594	0.0367092
ENSG00000174007	118.819	129.185	325.692	422.983	CEP19	centrosomal protein 19kDa	1.50459	3.35083e-09
ENSG00000153904	1168.34	1043.47	2814.33	3882.97	DDAH1	dimethylarginine dimethylaminohydrolase 1	1.50393	1.52723e-09
ENSG00000206567	83.2351	95.405	221.905	361.497	AC022007.5		1.50056	0.00015929
ENSG00000138378	9.39468	3.86254	33.1241	51.5666	STAT4	signal transducer and activator of transcription 4	1.49665	0.0495646
ENSG00000196154	34.0931	30.1906	103.915	132.753	S100A4	S100 calcium binding protein A4	1.49582	0.00785355
ENSG00000154856	4889.76	4552.68	12850.9	14834.7	APCDD1	adenomatosis polyposis coli down-regulated 1	1.49531	2.02191e-14
ENSG00000175592	105.662	128.232	449.707	298.914	FOSL1	FOS-like antigen 1	1.49521	1.69978e-05
ENSG00000135048	12433.2	13693.3	39413.2	36862	TMEM2	transmembrane protein 2	1.49433	4.79448e-15
ENSG00000124942	2151.92	2590.48	6901.23	6948.72	AHNAK	AHNAK nucleoprotein	1.49371	1.28774e-13
ENSG00000160325	177.993	154.373	424.055	592.692	CACFD1	calcium channel flower domain containing 1	1.49337	9.08974e-07
ENSG00000106025	381.264	265.071	815.628	1195.28	TSPAN12	tetraspanin 12	1.49283	2.02089e-05
ENSG00000169429	38.1693	62.7717	103.96	245.719	IL8	interleukin 8	1.49153	0.00107921
ENSG00000145882	48.9734	28.2848	97.4952	153.962	PCYOX1L	prenylcysteine oxidase 1 like	1.48846	0.000792546
ENSG00000175911	18.1624	19.0076	54.3349	68.9786	AC127496.1	Uncharacterized protein	1.4859	0.00107692
ENSG00000126550	2436.25	3383.78	8272.21	8596.09	HTN1	histatin 1	1.48576	1.55775e-11
ENSG00000144824	236.993	402.346	776.745	1054.08	PHLDB2	pleckstrin homology-like domain, family B, member 2	1.48315	4.19584e-12
ENSG00000198150	13.9569	14.1769	40.2501	57.0808	AC135178.1	HCG1985372; Uncharacterized protein; cDNA FLJ37541 fis, clone BRCAN2026340	1.48209	0.00348156
ENSG00000186111	278.485	219.635	626.721	869.353	PIP5K1C	phosphatidylinositol-4-phosphate 5-kinase, type I, gamma	1.48147	1.47989e-07
ENSG00000103021	602.272	462.367	1449.68	1693.54	CCDC113	coiled-coil domain containing 113	1.48034	7.53474e-08
ENSG00000188322	35.9791	14.4257	58.5107	120.051	SBK1	SH3-binding domain kinase 1	1.47844	0.00665186
ENSG00000249626	28.7551	23.6448	63.9281	116.108	RP11-496H1.1		1.47756	0.00259029
ENSG00000154639	703.536	603.45	1637.69	2259.9	CXADR	coxsackie virus and adenovirus receptor	1.47739	2.65647e-08
ENSG00000187650	78.3116	71.7117	253.403	198.641	VMAC	vimentin-type intermediate filament associated coiled-coil protein	1.4747	4.11182e-07
ENSG00000160188	5.19007	4.2677	21.6107	23.4234	RSPH1	radial spoke head 1 homolog (Chlamydomonas)	1.47263	0.0398226
ENSG00000108854	194.664	211.688	485.288	711.159	SMURF2	SMAD specific E3 ubiquitin protein ligase 2	1.46958	1.08586e-10
ENSG00000081665	13.151	23.43	48.7399	65.3525	ZNF506	zinc finger protein 506	1.46904	0.000179078
ENSG00000184545	26.322	36.4388	81.2271	104.244	DUSP8	dual specificity phosphatase 8	1.46765	1.58992e-07
ENSG00000134668	9.87223	5.50847	30.7825	24.5136	SPOCD1	SPOC domain containing 1	1.4676	0.013226
ENSG00000164951	1948.62	2050.93	4209.16	8245.76	PDP1	pyruvate dehyrogenase phosphatase catalytic subunit 1	1.46604	3.49676e-07
ENSG00000112977	5709.81	5260.5	14250.6	17428.8	DAP	death-associated protein	1.46492	3.52343e-12
ENSG00000113319	57.1737	64.5319	152.864	206.254	RASGRF2	Ras protein-specific guanine nucleotide-releasing factor 2	1.46342	6.78418e-08
ENSG00000130522	525.479	442.862	1221.31	1606.27	JUND	jun D proto-oncogene	1.45878	1.11668e-08
ENSG00000013619	94.0574	154.895	321.017	389.635	MAMLD1	mastermind-like domain containing 1	1.45736	8.91501e-09
ENSG00000179163	695.845	579.665	1613.68	2092.14	FUCA1	fucosidase, alpha-L- 1, tissue	1.45488	8.21957e-09
ENSG00000156966	13.7028	20.845	50.6146	60.5889	B3GNT7	UDP-GlcNAc:betaGal beta-1,3-N-acetylglucosaminyltransferase 7	1.45486	0.00109803
ENSG00000019186	0	0	4.67579	20.3816	CYP24A1	cytochrome P450, family 24, subfamily A, polypeptide 1	1.45399	0.049506
ENSG00000146233	22.8614	14.7703	57.0272	121.501	CYP39A1	cytochrome P450, family 39, subfamily A, polypeptide 1	1.45225	0.0445313
ENSG00000111907	29.3787	24.7615	98.652	80.6287	TPD52L1	tumor protein D52-like 1	1.45202	0.00304746
ENSG00000148798	6.89118	3.77766	23.7572	14.0093	INA	internexin neuronal intermediate filament protein, alpha	1.45091	0.0119526
ENSG00000135549	22.8217	20.3297	47.8961	104.389	PKIB	protein kinase (cAMP-dependent, catalytic) inhibitor beta	1.44855	0.00601337
ENSG00000185133	12.7252	4.9241	28.6546	36.5217	INPP5J	inositol polyphosphate-5-phosphatase J	1.44814	0.0259724
ENSG00000133640	60.4263	36.3454	136.775	156.283	LRRIQ1	leucine-rich repeats and IQ motif containing 1	1.44695	0.000575006
ENSG00000166311	639.592	909.971	2376.18	2063.81	SMPD1	sphingomyelin phosphodiesterase 1, acid lysosomal	1.44512	6.06396e-08
ENSG00000235999	15.6956	9.83333	33.1289	57.8906	RP11-403I13.8		1.44284	0.0134349
ENSG00000117228	52.0126	75.6682	161.22	235.471	GBP1	guanylate binding protein 1, interferon-inducible	1.44277	0.000363704
ENSG00000175115	4865.4	4458.44	12423.5	13768.6	PACS1	phosphofurin acidic cluster sorting protein 1	1.43782	2.377e-13
ENSG00000073350	65.1072	57.5343	160.137	192.35	LLGL2	lethal giant larvae homolog 2 (Drosophila)	1.43726	1.31466e-07
ENSG00000105810	2574.29	2480.29	7876.49	6405.53	CDK6	cyclin-dependent kinase 6	1.43723	5.06472e-13
ENSG00000099260	6.46697	10.9481	19.9274	36.4247	PALMD	palmdelphin	1.43706	0.00178454
ENSG00000115257	12.3183	12.6614	29.331	53.9549	PCSK4	proprotein convertase subtilisin/kexin type 4	1.43564	0.00371307
ENSG00000204365	24.866	13.9152	52.4185	71.6137	C10orf126	chromosome 10 open reading frame 126	1.4338	0.00483706
ENSG00000183111	15.1465	8.30314	64.4241	41.569	ARHGEF37	Rho guanine nucleotide exchange factor (GEF) 37	1.4326	0.0493755
ENSG00000262356	67.4709	57.6993	157.688	251.833	CTD-3088G3.3		1.43197	0.0038323
ENSG00000187984	51.0781	47.0915	121.621	186.909	ANKRD19P	ankyrin repeat domain 19, pseudogene	1.43157	0.00109265
ENSG00000262877	77.1736	83.7111	198.494	284.402	RP11-1055B8.4		1.43152	6.75553e-05
ENSG00000261353	69.4437	42.8267	183.636	201.174	CTA-14H9.5		1.42972	0.0146162
ENSG00000261716	19.3455	21.8391	46.2435	77.7898	RP11-196G18.22		1.42862	3.79049e-05
ENSG00000251562	968.314	1336.1	2218.79	4626.12	MALAT1	metastasis associated lung adenocarcinoma transcript 1 (non-protein coding)	1.42852	1.98917e-09
ENSG00000108821	45.933	48.7032	173.723	137.119	COL1A1	collagen, type I, alpha 1	1.42375	0.00386516
ENSG00000176293	2.617	3.01267	8.78772	16.2797	ZNF135	zinc finger protein 135	1.42158	0.0470344
ENSG00000174628	1304.49	1136.24	3048.21	3832.32	IQCK	IQ motif containing K	1.421	2.32811e-09
ENSG00000136960	84.0204	110.373	272.502	279.125	ENPP2	ectonucleotide pyrophosphatase/phosphodiesterase 2	1.42059	1.35078e-07
ENSG00000041982	9.0034	4.68877	14.7133	38.2539	TNC	tenascin C	1.41867	0.024918
ENSG00000078487	13.0512	13.2359	32.7229	57.8404	ZCWPW1	zinc finger, CW type with PWWP domain 1	1.41688	0.0111819
ENSG00000104892	114.246	132.685	328.186	365.673	KLC3	kinesin light chain 3	1.41454	1.31735e-08
ENSG00000144730	221.586	116.785	398.751	602.318	IL17RD	interleukin 17 receptor D	1.41414	0.000508315
ENSG00000172164	407.026	348.687	916.092	1225.04	SNTB1	syntrophin, beta 1 (dystrophin-associated protein A1, 59kDa, basic component 1)	1.41394	5.31794e-08
ENSG00000255459	7.98043	18.8662	49.5759	62.0556	RP11-52B19.10		1.41134	0.0420719
ENSG00000166979	50.4949	124.955	204.111	285.878	FAM176C	family with sequence similarity 176, member C	1.41106	6.57531e-05
ENSG00000159239	107.443	57.0864	208.701	290.335	C2orf81	chromosome 2 open reading frame 81	1.41096	0.00256681
ENSG00000179715	56.3435	83.0749	197.027	222.766	FAM113B	family with sequence similarity 113, member B	1.41091	0.000458601
ENSG00000099860	57.2153	87.4366	241.426	192.249	GADD45B	growth arrest and DNA-damage-inducible, beta	1.41072	0.000274294
ENSG00000169439	148.808	70.97	278.826	371.188	SDC2	syndecan 2	1.40912	0.00184892
ENSG00000142599	11282.1	11832.8	26271	38944.1	RERE	arginine-glutamic acid dipeptide (RE) repeats	1.40787	3.02125e-10
ENSG00000149577	765.317	776.388	2047.55	2178.54	SIDT2	SID1 transmembrane family, member 2	1.40068	6.17558e-12
ENSG00000106733	54.0704	36.5216	121.908	148.394	C9orf95	chromosome 9 open reading frame 95	1.40009	0.00153391
ENSG00000082781	2355.71	2595.11	6284.13	7215.21	ITGB5	integrin, beta 5	1.39967	2.38415e-14
ENSG00000009694	1.95993	2.37002	5.88449	7.94538	ODZ1	odz, odd Oz/ten-m homolog 1 (Drosophila)	1.39926	0.00516281
ENSG00000108387	366.575	360.823	824.062	1234.57	SEPT4	septin 4	1.39815	6.76728e-08
ENSG00000168939	4.33706	3.86348	13.2691	12.9315	SPRY3	sprouty homolog 3 (Drosophila)	1.39409	0.00719755
ENSG00000253767	2.25636	3.57819	11.0403	10.8123	PCDHGA8	protocadherin gamma subfamily A, 8	1.39407	0.0311229
ENSG00000173988	9.00749	6.78947	25.7096	29.2986	LRRC63	leucine rich repeat containing 63	1.39231	0.024918
ENSG00000135063	66.7962	142.501	228.285	341.291	FAM189A2	family with sequence similarity 189, member A2	1.39192	1.64046e-06
ENSG00000006327	389.202	328.346	832.807	1202.25	TNFRSF12A	tumor necrosis factor receptor superfamily, member 12A	1.39052	3.73086e-06
ENSG00000168079	13.7322	5.99871	34.0074	32.453	SCARA5	scavenger receptor class A, member 5 (putative)	1.39039	0.0288046
ENSG00000163328	55.9627	21.4839	102.563	111.849	GPR155	G protein-coupled receptor 155	1.39021	0.00142533
ENSG00000143013	3877.32	5992.45	12360.9	14087.5	LMO4	LIM domain only 4	1.3894	2.91739e-10
ENSG00000227019	153.355	114.205	404.192	359.995	OR7E101P	olfactory receptor, family 7, subfamily E, member 101 pseudogene	1.38905	0.000133101
ENSG00000110723	11.3454	9.66232	23.9469	40.1981	EXPH5	exophilin 5	1.38674	0.00178493
ENSG00000223745	513.283	475.677	1097.5	1727.65	RP4-717I23.3		1.38509	5.90275e-06
ENSG00000145730	1077.29	568.53	1898.87	2801.47	PAM	peptidylglycine alpha-amidating monooxygenase	1.38222	0.000442771
ENSG00000163624	159.545	98.6361	329.383	378.041	CDS1	CDP-diacylglycerol synthase (phosphatidate cytidylyltransferase) 1	1.37922	1.47445e-05
ENSG00000260766	29.0103	22.5294	65.4844	88.464	RP11-226L15.5		1.37875	0.00229488
ENSG00000114670	86.9655	82.5117	194.184	283.779	NEK11	NIMA (never in mitosis gene a)- related kinase 11	1.37662	8.9192e-06
ENSG00000214870	163.341	221.615	433.306	633.821	AC004540.5		1.37161	1.57163e-06
ENSG00000168140	26.4497	31.7537	106.225	68.3962	VASN	vasorin	1.37005	0.000661676
ENSG00000197496	73.8518	94.3526	131.168	417.65	SLC2A10	solute carrier family 2 (facilitated glucose transporter), member 10	1.3691	0.000567572
ENSG00000132031	220.134	177.206	522.964	548.94	MATN3	matrilin 3	1.36783	8.87264e-08
ENSG00000160321	23.1614	17.8757	37.3864	101.853	ZNF208	zinc finger protein 208	1.36571	0.00928107
ENSG00000173598	6257.53	7473.47	18699.7	17788.6	NUDT4	nudix (nucleoside diphosphate linked moiety X)-type motif 4	1.36192	2.50983e-11
ENSG00000188383	12.3761	17.1731	40.5193	64.1575	AC018892.9		1.36049	0.0334354
ENSG00000121039	771.017	723.85	2058.99	1916.09	RDH10	retinol dehydrogenase 10 (all-trans)	1.35925	1.4367e-11
ENSG00000215788	14.3347	16.502	35.62	74.3109	TNFRSF25	tumor necrosis factor receptor superfamily, member 25	1.35888	0.0325417
ENSG00000152932	845.313	1095.7	2082.14	3150.35	RAB3C	RAB3C, member RAS oncogene family	1.35796	3.71426e-10
ENSG00000105647	5175.14	4826.18	12881.4	13562.9	PIK3R2	phosphoinositide-3-kinase, regulatory subunit 2 (beta)	1.35732	4.93963e-13
ENSG00000151322	7.56255	5.18212	24.8303	21.5238	NPAS3	neuronal PAS domain protein 3	1.35692	0.0476628
ENSG00000124225	55.2012	33.5893	118.261	123.218	PMEPA1	prostate transmembrane protein, androgen induced 1	1.35588	0.000142635
ENSG00000106003	86.2743	111.263	215.916	322.447	LFNG	LFNG O-fucosylpeptide 3-beta-N-acetylglucosaminyltransferase	1.35551	2.79253e-07
ENSG00000224376	68.0332	63.5709	155.07	233.864	AC017104.6		1.35441	0.00242404
ENSG00000105971	1712.58	2455.86	5578.47	5456.99	CAV2	caveolin 2	1.35383	2.86021e-08
ENSG00000151690	694.349	565.648	1492.79	1920.69	MFSD6	major facilitator superfamily domain containing 6	1.35306	9.70314e-07
ENSG00000188629	8.79993	11.6293	31.2382	33.3515	ZNF177	zinc finger protein 177	1.35105	0.0126719
ENSG00000116885	148.645	253.925	565.226	543.935	OSCP1	organic solute carrier partner 1	1.35019	0.000139598
ENSG00000175048	64.7117	49.444	107.687	249.371	ZDHHC14	zinc finger, DHHC-type containing 14	1.3501	0.00313922
ENSG00000075826	112.408	77.8157	212.28	325.784	SEC31B	SEC31 homolog B (S. cerevisiae)	1.34249	0.000660036
ENSG00000172175	346.538	289.789	706.781	1023.67	MALT1	mucosa associated lymphoid tissue lymphoma translocation gene 1	1.3419	1.17785e-06
ENSG00000148814	91.8934	94.0673	214.112	292.801	LRRC27	leucine rich repeat containing 27	1.3418	8.0542e-06
ENSG00000114805	36.3389	29.6829	96.1645	79.6964	PLCH1	phospholipase C, eta 1	1.34056	1.75104e-07
ENSG00000198496	46.275	47.8078	121.92	142.558	NBR2	neighbor of BRCA1 gene 2 (non-protein coding)	1.33847	0.000571873
ENSG00000182256	223.586	240.027	684.051	574.481	GABRG3	gamma-aminobutyric acid (GABA) A receptor, gamma 3	1.33825	3.49131e-06
ENSG00000104946	208.443	213.723	547.499	561.536	TBC1D17	TBC1 domain family, member 17	1.33782	3.71426e-10
ENSG00000158604	1079.46	1090.94	2805.83	2850.58	TMED4	transmembrane emp24 protein transport domain containing 4	1.33721	5.63336e-13
ENSG00000166770	164.179	219.146	365.522	711.88	AC004696.1	MGC9913 protein; Uncharacterized protein	1.33604	4.14241e-05
ENSG00000164050	680.85	768.881	1550.83	2329.88	PLXNB1	plexin B1	1.33458	1.36205e-08
ENSG00000129521	163.615	141.021	467.328	361.872	EGLN3	egl nine homolog 3 (C. elegans)	1.33455	1.37855e-05
ENSG00000177791	16.0298	17.7944	54.9037	58.6575	MYOZ1	myozenin 1	1.33438	0.0335254
ENSG00000239521	134.025	116.724	338.745	332.229	GATS		1.33227	6.94413e-06
ENSG00000154114	499.572	456.117	1165.4	1337.78	TBCEL	tubulin folding cofactor E-like	1.33005	3.49316e-09
ENSG00000255241	47.1225	77.496	130.544	301.76	RP11-164N3.3		1.32659	0.0375621
ENSG00000140853	139.821	146.328	299.727	487.525	NLRC5	NLR family, CARD domain containing 5	1.32531	4.19481e-05
ENSG00000153291	117.082	67.7183	189.247	381.235	SLC25A27	solute carrier family 25, member 27	1.32044	0.0147648
ENSG00000187624	69.8955	82.4295	196.411	225.479	C17orf97	chromosome 17 open reading frame 97	1.32016	0.000570932
ENSG00000186197	79.5811	83.9314	174.279	286.989	EDARADD	EDAR-associated death domain	1.31941	0.000879934
ENSG00000186301	14.0965	16.5176	37.3948	52.8725	MST1P2	macrophage stimulating 1 (hepatocyte growth factor-like) pseudogene 2	1.31555	0.00792458
ENSG00000219665	169.089	182.737	376.364	584.86	CTD-2006C1.2	Uncharacterized protein	1.31493	0.000108091
ENSG00000162817	62.1926	54.0008	122.675	195.751	C1orf115	chromosome 1 open reading frame 115	1.31425	0.000113661
ENSG00000123609	10.7758	31.0125	52.4673	78.0415	NMI	N-myc (and STAT) interactor	1.31259	0.0287547
ENSG00000256185	267.53	180.955	596.968	678.961	RP11-612B6.2		1.31104	0.00787091
ENSG00000181019	14282.9	20250.9	42788.1	45090.6	NQO1	NAD(P)H dehydrogenase, quinone 1	1.31085	2.06698e-09
ENSG00000161091	6689.06	13179.8	28295.3	23276.8	MFSD12	major facilitator superfamily domain containing 12	1.30986	0.000212375
ENSG00000049323	255.785	320.736	711.927	766.889	LTBP1	latent transforming growth factor beta binding protein 1	1.30798	1.85603e-09
ENSG00000188042	109.551	147.167	340.378	324.521	ARL4C	ADP-ribosylation factor-like 4C	1.30746	3.81898e-07
ENSG00000105204	22.4352	30.4143	68.4132	76.5495	DYRK1B	dual-specificity tyrosine-(Y)-phosphorylation regulated kinase 1B	1.30735	0.000683763
ENSG00000176533	314.282	196.767	546.569	832.79	GNG7	guanine nucleotide binding protein (G protein), gamma 7	1.30557	0.000316166
ENSG00000204852	513.471	604.306	1210.2	1683.95	TCTN1	tectonic family member 1	1.30503	2.3011e-09
ENSG00000167552	1446.7	1677.95	3379.48	4665.16	TUBA1A	tubulin, alpha 1a	1.30186	1.31559e-10
ENSG00000151136	5.975	4.03578	12.8981	20.0422	BTBD11	BTB (POZ) domain containing 11	1.30183	0.0490669
ENSG00000178531	181.134	147.976	365.733	509.31	CTXN1	cortexin 1	1.30116	5.87184e-05
ENSG00000078596	3254.58	5904.31	11335.4	11719.6	ITM2A	integral membrane protein 2A	1.30089	4.35952e-06
ENSG00000082196	716.209	1082.36	2199.66	2349.35	C1QTNF3	C1q and tumor necrosis factor related protein 3	1.29958	4.98281e-08
ENSG00000215271	116.007	120.322	293.929	345.711	HOMEZ	homeobox and leucine zipper encoding	1.29786	0.000579032
ENSG00000102904	36.3673	29.1172	71.3433	116.735	TSNAXIP1	translin-associated factor X interacting protein 1	1.29604	0.00720328
ENSG00000116254	6.02496	5.34533	17.6759	15.8584	CHD5	chromodomain helicase DNA binding protein 5	1.29564	0.0150526
ENSG00000247271	298.412	355.403	915.421	790.213	CTD-2003C8.1		1.29455	3.25803e-06
ENSG00000230042	46.9451	29.4111	97.586	132.247	AK3P3	adenylate kinase 3 pseudogene 3	1.29014	0.0310894
ENSG00000169744	241.229	339.853	615.624	871.934	LDB2	LIM domain binding 2	1.28834	1.29333e-07
ENSG00000126861	19.0812	42.821	139.894	64.4898	OMG	oligodendrocyte myelin glycoprotein	1.28763	0.0386311
ENSG00000182310	105.152	122.659	261.126	351.971	LINC00085	long intergenic non-protein coding RNA 85	1.28696	0.000592297
ENSG00000255455	23.2153	33.6989	58.8645	92.4641	RP11-890B15.3		1.28586	0.00015976
ENSG00000197279	16.2033	17.3787	43.5277	51.5585	ZNF165	zinc finger protein 165	1.28497	0.00768393
ENSG00000233967	22.306	23.3441	53.1124	96.4644	RP11-250B2.3		1.2833	0.048921
ENSG00000204389	10.1083	18.2221	19.8436	73.9779	HSPA1A	heat shock 70kDa protein 1A	1.28328	0.0268901
ENSG00000145020	71.5985	77.5416	145.427	274.779	AMT	aminomethyltransferase	1.28227	0.00290949
ENSG00000226380	43.2559	97.3454	133.019	255.478	AC058791.1		1.28088	0.00413073
ENSG00000177606	94.7559	125.143	240.139	315.117	JUN	jun proto-oncogene	1.27705	2.27908e-08
ENSG00000188747	15.1176	10.1001	35.5348	40.9134	NOXA1	NADPH oxidase activator 1	1.27469	0.0414361
ENSG00000176788	39.7191	67.1869	110.51	173.72	BASP1	brain abundant, membrane attached signal protein 1	1.27417	0.000691168
ENSG00000225889	183.254	161.119	371.108	551.938	AC074289.1		1.27352	0.00100193
ENSG00000131408	486.906	463.254	1198.34	1172.95	NR1H2	nuclear receptor subfamily 1, group H, member 2	1.27313	1.27496e-10
ENSG00000165698	54.9273	44.0773	119.11	136.821	C9orf9	chromosome 9 open reading frame 9	1.27097	0.000198936
ENSG00000161551	190.26	232.258	454.815	610.848	ZNF577	zinc finger protein 577	1.26957	3.3999e-08
ENSG00000173114	97.233	283.577	380.544	523.48	LRRN3	leucine rich repeat neuronal 3	1.26945	0.000257925
ENSG00000172771	8.95853	8.78306	21.289	34.0426	C3orf25	chromosome 3 open reading frame 25	1.26935	0.0429719
ENSG00000122550	2798.6	3070.63	7422.95	7162.26	KLHL7	kelch-like 7 (Drosophila)	1.26895	5.06575e-11
ENSG00000223768	85.3694	74.585	183.466	232.34	LINC00205	long intergenic non-protein coding RNA 205	1.2687	0.000218475
ENSG00000169918	12.6868	8.8272	26.2164	35.1161	OTUD7A	OTU domain containing 7A	1.26778	0.0205709
ENSG00000188582	27.669	18.7367	62.3049	62.5359	PAQR9	progestin and adipoQ receptor family member IX	1.25981	0.00812644
ENSG00000124766	799.139	990.062	1818.39	2652.09	SOX4	SRY (sex determining region Y)-box 4	1.2596	1.23359e-10
ENSG00000152642	2734.47	2858.79	6750.2	7048.36	GPD1L	glycerol-3-phosphate dehydrogenase 1-like	1.25935	2.71057e-11
ENSG00000118432	16.1695	10.9691	39.0933	38.4597	CNR1	cannabinoid receptor 1 (brain)	1.25768	0.0283684
ENSG00000113916	435.584	467.21	1028.72	1216.52	BCL6	B-cell CLL/lymphoma 6	1.25558	2.7443e-08
ENSG00000172201	309.031	574.351	1287.35	965.916	ID4	inhibitor of DNA binding 4, dominant negative helix-loop-helix protein	1.25457	0.000862457
ENSG00000260941	422.617	560.137	1026.09	1403.47	RP4-599G15.7		1.25434	7.40423e-10
ENSG00000216490	267.53	191.008	544.806	600.889	IFI30	interferon, gamma-inducible protein 30	1.25367	3.17487e-05
ENSG00000176658	1470.48	1377.94	2969.35	4228.9	MYO1D	myosin ID	1.25347	2.92275e-07
ENSG00000170962	137.462	144.181	314.459	384.167	PDGFD	platelet derived growth factor D	1.25165	1.73342e-08
ENSG00000182463	13.6965	5.45522	34.2066	17.2285	TSHZ2	teashirt zinc finger homeobox 2	1.25074	0.015184
ENSG00000141404	301.186	352.728	692.076	932.101	GNAL	guanine nucleotide binding protein (G protein), alpha activating activity polypeptide, olfactory type	1.25047	9.94852e-09
ENSG00000176593	26.781	38.7415	75.2738	100.419	CTD-2368P22.1	HCG1811579; Uncharacterized protein	1.2503	0.00386844
ENSG00000198028	9.5355	13.5037	22.058	44.2625	ZNF560	zinc finger protein 560	1.24924	0.0167794
ENSG00000135605	62.8349	34.0709	121.705	124.962	TEC	tec protein tyrosine kinase	1.24747	0.00360858
ENSG00000163395	24.9155	50.5981	67.1854	121.794	IGFN1	immunoglobulin-like and fibronectin type III domain containing 1	1.24588	2.70499e-05
ENSG00000255517	64.6311	79.7174	193.878	193.144	CTD-3074O7.5		1.24544	0.00426443
ENSG00000075945	644.424	641.042	1460.84	1677.33	KIFAP3	kinesin-associated protein 3	1.23942	4.07658e-10
ENSG00000171658	103.44	198.82	347.344	424.252	RP11-443P15.2		1.23882	0.00154779
ENSG00000232533	38.9415	32.9627	89.2268	118.748	AC093673.5		1.23443	0.0393158
ENSG00000166963	25.0055	16.6394	59.6021	42.4013	MAP1A	microtubule-associated protein 1A	1.23278	2.39191e-06
ENSG00000126243	61.4299	53.9126	130.511	157.425	LRFN3	leucine rich repeat and fibronectin type III domain containing 3	1.23009	9.88429e-05
ENSG00000187860	64.1338	73.2059	151.317	192.996	CCDC157	coiled-coil domain containing 157	1.22886	8.64775e-05
ENSG00000154217	252.41	237.671	461.297	801.549	PITPNC1	phosphatidylinositol transfer protein, cytoplasmic 1	1.22744	9.57393e-05
ENSG00000186409	19.0645	16.6169	34.3133	69.2971	CCDC30	coiled-coil domain containing 30	1.22392	0.033043
ENSG00000100228	204.239	198.28	460.166	525.569	RAB36	RAB36, member RAS oncogene family	1.22283	3.71772e-06
ENSG00000168679	340.454	228.194	739.093	620.581	SLC16A4	solute carrier family 16, member 4 (monocarboxylic acid transporter 5)	1.22162	3.35763e-07
ENSG00000005469	376.903	372.307	793.065	1038.87	CROT	carnitine O-octanoyltransferase	1.21866	8.5407e-07
ENSG00000153234	92.4039	125.289	314.248	235.413	NR4A2	nuclear receptor subfamily 4, group A, member 2	1.21857	0.000339475
ENSG00000058335	39.0364	23.2717	62.2639	114.276	RASGRF1	Ras protein-specific guanine nucleotide-releasing factor 1	1.21772	0.0371467
ENSG00000130363	59.6801	43.6877	126.107	129.167	RSPH3	radial spoke 3 homolog (Chlamydomonas)	1.2165	0.000519624
ENSG00000138795	3139.06	2901.92	6012.03	8960.28	LEF1	lymphoid enhancer-binding factor 1	1.21556	3.40962e-06
ENSG00000120068	104.919	106.86	264.233	274.856	HOXB8	homeobox B8	1.21462	0.00178226
ENSG00000159714	302.222	342.447	685.627	879.265	ZDHHC1	zinc finger, DHHC-type containing 1	1.21414	4.36848e-07
ENSG00000100211	567.003	570.07	1170.65	1609.72	CBY1	chibby homolog 1 (Drosophila)	1.20913	4.73889e-06
ENSG00000120913	313.808	350.195	724.8	877.94	PDLIM2	PDZ and LIM domain 2 (mystique)	1.20775	7.11289e-07
ENSG00000123989	1382.27	1442.58	3079.95	3655.12	CHPF	chondroitin polymerizing factor	1.2066	3.62029e-10
ENSG00000167578	225.184	178.133	478.578	491.103	RAB4B	RAB4B, member RAS oncogene family	1.20296	2.02935e-05
ENSG00000115295	23.3349	16.5229	47.0144	56.1353	CLIP4	CAP-GLY domain containing linker protein family, member 4	1.20075	0.0148026
ENSG00000122515	620.09	519.795	1128.14	1672.42	ZMIZ2	zinc finger, MIZ-type containing 2	1.1978	3.42823e-05
ENSG00000253731	6.76907	6.62628	17.1017	18.8723	PCDHGA6	protocadherin gamma subfamily A, 6	1.19739	0.024918
ENSG00000225828	155.566	251.574	363.926	641.999	RP4-811H24.6	uncharacterized protein LOC100128071	1.19641	0.000197746
ENSG00000136280	473.752	262.545	738.803	1075.88	CCM2	cerebral cavernous malformation 2	1.19279	0.00296056
ENSG00000161642	599.89	315.852	1021.11	1135.06	ZNF385A	zinc finger protein 385A	1.18942	0.000699698
ENSG00000185924	164.093	99.1682	287.033	340.09	RTN4RL1	reticulon 4 receptor-like 1	1.1881	0.000446134
ENSG00000100439	1539.96	1657.89	3133.65	4543.68	ABHD4	abhydrolase domain containing 4	1.18806	2.82565e-07
ENSG00000223346	48.9523	50.6403	101.809	157.943	RP11-348I14.4		1.18762	0.0125657
ENSG00000164465	988.701	843.102	1958.62	2407.17	DCBLD1	discoidin, CUB and LCCL domain containing 1	1.18712	5.37885e-06
ENSG00000171124	14.7252	10.7921	28.3778	41.3887	FUT3	fucosyltransferase 3 (galactoside 3(4)-L-fucosyltransferase, Lewis blood group)	1.18634	0.0460485
ENSG00000109944	57.127	57.2985	123.108	154.294	C11orf63	chromosome 11 open reading frame 63	1.18605	0.000162984
ENSG00000066382	234.713	213.632	462.021	623.923	MPPED2	metallophosphoesterase domain containing 2	1.18469	0.000115381
ENSG00000047365	606.995	719.683	1475.58	1648.93	ARAP2	ArfGAP with RhoGAP domain, ankyrin repeat and PH domain 2	1.18427	1.33219e-07
ENSG00000109680	264.653	253.101	682.617	562.584	TBC1D19	TBC1 domain family, member 19	1.18406	1.7504e-05
ENSG00000121068	358.929	648.908	1225.55	1132.99	TBX2	T-box 2	1.18371	0.000216261
ENSG00000170927	6.66034	2.21173	12.1287	9.13952	PKHD1	polycystic kidney and hepatic disease 1 (autosomal recessive)	1.18348	0.0273204
ENSG00000157064	69.7677	55.4564	128.639	175.873	NMNAT2	nicotinamide nucleotide adenylyltransferase 2	1.18344	0.000392044
ENSG00000187068	15.3442	26.5789	47.8083	53.5406	C3orf70	chromosome 3 open reading frame 70	1.1826	0.00100193
ENSG00000231360	62.2518	84.1767	155.153	205.861	AL592284.2	Uncharacterized protein	1.18102	0.00142348
ENSG00000074803	72.9901	93.3932	174.545	222.576	SLC12A1	solute carrier family 12 (sodium/potassium/chloride transporters), member 1	1.18034	2.12565e-05
ENSG00000166289	99.4144	95.1362	195.117	278.588	PLEKHF1	pleckstrin homology domain containing, family F (with FYVE domain) member 1	1.18033	0.000249135
ENSG00000255112	1171.21	1651.2	3182.39	3363.98	CHMP1B	charged multivesicular body protein 1B	1.18011	1.30941e-07
ENSG00000102781	985.228	976.296	2208.89	2381.9	KATNAL1	katanin p60 subunit A-like 1	1.18002	1.39659e-08
ENSG00000145687	206.068	146.027	378.049	473.076	SSBP2	single-stranded DNA binding protein 2	1.17986	0.00109803
ENSG00000187837	243.338	377.674	478.011	1075.95	HIST1H1C	histone cluster 1, H1c	1.17919	7.53216e-05
ENSG00000124098	5376.14	6348.25	13774.4	13471.9	FAM210B	family with sequence similarity 210, member B	1.17659	4.95726e-09
ENSG00000179455	689.083	639.388	1432.72	1696.86	MKRN3	makorin ring finger protein 3	1.17579	1.84596e-06
ENSG00000167778	1137.59	1321.92	2909.35	2814.12	SPRYD3	SPRY domain containing 3	1.17213	4.20607e-08
ENSG00000131019	316.25	214.156	489.329	843.353	ULBP3	UL16 binding protein 3	1.16671	0.00560054
ENSG00000243701	995.133	1169.51	2099.54	2978.05	RP11-446H18.3		1.16644	8.46736e-08
ENSG00000029153	191.048	117.337	284.596	491	ARNTL2	aryl hydrocarbon receptor nuclear translocator-like 2	1.16613	0.00812644
ENSG00000182109	99.1225	105.959	186.395	341.559	RP11-69E11.4		1.16594	0.0105125
ENSG00000134256	27.3785	21.9044	50.1918	76.2675	CD101	CD101 molecule	1.16237	0.0218849
ENSG00000171243	22.8897	28.803	76.3963	56.6858	SOSTDC1	sclerostin domain containing 1	1.16122	0.0138597
ENSG00000197444	73.3078	30.5444	118.291	121.224	OGDHL	oxoglutarate dehydrogenase-like	1.16031	0.00879655
ENSG00000108469	249.407	259.192	530.316	647.381	RECQL5	RecQ protein-like 5	1.15871	6.0743e-08
ENSG00000182165	110.599	101.713	226.741	301.76	TP53TG1	TP53 target 1 (non-protein coding)	1.15624	0.0110415
ENSG00000168491	99.8364	63.5064	164.46	248.148	CCDC110	coiled-coil domain containing 110	1.15401	0.0250846
ENSG00000050344	387.29	360.017	762.151	974.402	NFE2L3	nuclear factor (erythroid-derived 2)-like 3	1.15351	1.15339e-06
ENSG00000262468	51.2528	54.3012	120.473	146.672	RP11-95P2.1		1.15134	0.0202932
ENSG00000167632	1189.04	1106.03	2400.82	2889.66	TRAPPC9	trafficking protein particle complex 9	1.14788	1.12502e-06
ENSG00000204314	320.813	283.485	604.559	822.054	PRRT1	proline-rich transmembrane protein 1	1.14499	0.000416072
ENSG00000167191	8783.99	9256.18	17723.1	23848	GPRC5B	G protein-coupled receptor, family C, group 5, member B	1.14451	4.07961e-08
ENSG00000006025	77.1316	67.7799	145.725	193.85	OSBPL7	oxysterol binding protein-like 7	1.14433	0.000155528
ENSG00000166971	231.988	187.034	410.193	588.046	AKTIP	AKT interacting protein	1.14154	0.00155602
ENSG00000196586	225.16	209.351	445.274	551.871	MYO6	myosin VI	1.14079	7.10827e-07
ENSG00000165406	115.532	115.732	288.497	246.806	MARCH8	membrane-associated ring finger (C3HC4) 8, E3 ubiquitin protein ligase	1.13969	1.24009e-05
ENSG00000137819	19.3087	19.8465	48.6282	52.4033	PAQR5	progestin and adipoQ receptor family member V	1.13928	0.0409119
ENSG00000213199	28.4769	27.8066	47.8119	101.491	ASIC3	acid-sensing (proton-gated) ion channel 3	1.13813	0.0363607
ENSG00000111885	372.216	441.468	754.247	1121.96	MAN1A1	mannosidase, alpha, class 1A, member 1	1.1373	1.57946e-07
ENSG00000140526	9547.36	7852.69	16507.8	24211.7	ABHD2	abhydrolase domain containing 2	1.13426	8.74162e-05
ENSG00000134121	5087.63	4280.26	8920.71	12958.4	CHL1	cell adhesion molecule with homology to L1CAM (close homolog of L1)	1.13419	6.04859e-05
ENSG00000248019	11.5331	12.7164	31.334	30.3732	FAM13A-AS1	FAM13A antisense RNA 1 (non-protein coding)	1.13337	0.0331974
ENSG00000105974	1758.89	3074.37	5100.12	5634.63	CAV1	caveolin 1, caveolae protein, 22kDa	1.13306	2.11861e-05
ENSG00000178662	154.299	198.563	409.321	398.531	CSRNP3	cysteine-serine-rich nuclear protein 3	1.1328	2.26781e-05
ENSG00000161714	1390.41	1123.45	2740.06	2953.21	PLCD3	phospholipase C, delta 3	1.13269	2.61296e-06
ENSG00000186153	258.308	266.25	500.883	725.556	WWOX	WW domain containing oxidoreductase	1.13266	0.000157305
ENSG00000185818	823.852	827.114	1745.6	1981.16	NAT8L	N-acetyltransferase 8-like (GCN5-related, putative)	1.13239	3.28669e-09
ENSG00000167785	60.1602	102.471	135.638	240.734	ZNF558	zinc finger protein 558	1.13238	4.41682e-05
ENSG00000113369	768.498	500.993	1254.94	1706.23	ARRDC3	arrestin domain containing 3	1.13137	0.00187553
ENSG00000125848	28.7614	30.8559	105.634	50.1564	FLRT3	fibronectin leucine rich transmembrane protein 3	1.12966	0.0146613
ENSG00000172349	333.821	324.674	594.721	954.734	IL16	interleukin 16	1.12906	6.90414e-05
ENSG00000232274	51.8554	75.2857	140.39	167.022	BX571672.2		1.12863	0.00956391
ENSG00000204634	1431.58	1335.95	2804.75	3501.78	TBC1D8	TBC1 domain family, member 8 (with GRAM domain)	1.12852	2.26022e-06
ENSG00000008735	8.51928	15.8648	23.2224	38.204	MAPK8IP2	mitogen-activated protein kinase 8 interacting protein 2	1.12532	0.033535
ENSG00000171680	41.0347	23.7197	69.5782	79.7867	PLEKHG5	pleckstrin homology domain containing, family G (with RhoGef domain) member 5	1.12158	0.00755187
ENSG00000158186	189.013	113.358	288.815	436.777	MRAS	muscle RAS oncogene homolog	1.12069	0.0166965
ENSG00000213204	20.2781	22.7883	51.7505	53.1791	C6orf165	chromosome 6 open reading frame 165	1.11861	0.0171025
ENSG00000170745	2067.95	2088.52	5219.55	4178.22	KCNS3	potassium voltage-gated channel, delayed-rectifier, subfamily S, member 3	1.11763	6.41921e-07
ENSG00000157796	1984.69	1607.17	3758.38	4287.24	WDR19	WD repeat domain 19	1.11432	4.15152e-06
ENSG00000100628	170.828	154.231	373.636	360.423	ASB2	ankyrin repeat and SOCS box containing 2	1.11248	4.35002e-05
ENSG00000137285	19.6855	28.9498	45.7634	72.4964	TUBB2B	tubulin, beta 2B class IIb	1.10897	0.0187498
ENSG00000111879	235.601	164.041	413.937	482.668	FAM184A	family with sequence similarity 184, member A	1.10734	0.000325389
ENSG00000100345	38044	43389.5	84306.1	95209.9	MYH9	myosin, heavy chain 9, non-muscle	1.10481	1.12871e-09
ENSG00000159840	1720	1689.15	3551.51	4005.33	ZYX	zyxin	1.10464	5.27626e-08
ENSG00000099785	185.545	188.495	379.625	461.193	MARCH2	membrane-associated ring finger (C3HC4) 2, E3 ubiquitin protein ligase	1.10314	3.5369e-05
ENSG00000137871	71.1071	128.746	173.111	272.71	ZNF280D	zinc finger protein 280D	1.10288	8.02834e-05
ENSG00000148120	1643.51	1645.56	3615.01	3637.46	C9orf3	chromosome 9 open reading frame 3	1.10107	1.67305e-08
ENSG00000169220	754.639	548.326	1461.45	1412.56	RGS14	regulator of G-protein signaling 14	1.10094	2.12565e-05
ENSG00000012822	1593.71	1326.3	3020.56	3460.57	CALCOCO1	calcium binding and coiled-coil domain 1	1.10076	4.66206e-06
ENSG00000105520	226.77	179.297	426.868	471.424	AC024575.1	Lipid phosphate phosphatase-related protein type 2	1.09637	2.14917e-05
ENSG00000072110	7620.79	6541.36	12991.9	19230.7	ACTN1	actinin, alpha 1	1.09571	0.000105324
ENSG00000130402	6674.6	6977.48	13659.4	16400.4	ACTN4	actinin, alpha 4	1.09484	1.15545e-08
ENSG00000147246	12.4441	13.2499	33.215	27.8279	HTR2C	5-hydroxytryptamine (serotonin) receptor 2C, G protein-coupled	1.09447	0.0128748
ENSG00000145390	2963.24	3438.31	7284.54	6772.71	USP53	ubiquitin specific peptidase 53	1.09334	2.09502e-07
ENSG00000158109	619.105	668.828	1381.24	1432.57	TPRG1L	tumor protein p63 regulated 1-like	1.08765	4.2108e-08
ENSG00000146373	571.413	492.545	1100.1	1236.15	RNF217	ring finger protein 217	1.08511	7.87896e-06
ENSG00000185565	1082.51	773.918	1964.06	2088.48	LSAMP	limbic system-associated membrane protein	1.08484	4.56145e-05
ENSG00000107281	767.391	365.056	1015.87	1602.06	NPDC1	neural proliferation, differentiation and control, 1	1.08378	0.0283209
ENSG00000177169	822.161	958.46	1624.86	2311.26	ULK1	unc-51-like kinase 1 (C. elegans)	1.08338	6.43142e-07
ENSG00000112320	240.395	323.926	698.313	562.349	SOBP	sine oculis binding protein homolog (Drosophila)	1.08211	0.000444975
ENSG00000106829	86.8289	104.547	234.641	211.821	TLE4	transducin-like enhancer of split 4 (E(sp1) homolog, Drosophila)	1.08203	0.0109909
ENSG00000112812	152.993	74.2776	213.148	320.62	PRSS16	protease, serine, 16 (thymus)	1.08148	0.0486517
ENSG00000085982	1385	1296.43	2809.51	3034.92	USP40	ubiquitin specific peptidase 40	1.08107	3.54775e-07
ENSG00000247572	516.015	574.026	1045.13	1353.44	CTC-281B15.1		1.08057	3.47141e-06
ENSG00000163661	35.1962	31.1432	85.2999	68.596	PTX3	pentraxin 3, long	1.0799	0.0103117
ENSG00000007944	725.879	651.039	1482.14	1505.42	MYLIP	myosin regulatory light chain interacting protein	1.07921	1.01775e-07
ENSG00000177144	81.8581	61.7012	214.402	134.794	NUDT4P1	nudix (nucleoside diphosphate linked moiety X)-type motif 4 pseudogene 1	1.0792	0.0391163
ENSG00000145431	183.533	183.349	410.861	401.584	PDGFC	platelet derived growth factor C	1.07503	0.000246472
ENSG00000067606	449.933	324.158	848.618	834.756	PRKCZ	protein kinase C, zeta	1.07497	0.000163996
ENSG00000154359	5884.49	6971.42	12914.4	14804.2	LONRF1	LON peptidase N-terminal domain and ring finger 1	1.07358	8.91501e-09
ENSG00000175573	543.662	599.711	1166.33	1311.76	C11orf68	chromosome 11 open reading frame 68	1.07327	2.06085e-07
ENSG00000100583	60.8508	59.4696	131.979	139.321	SAMD15	sterile alpha motif domain containing 15	1.07323	0.00366071
ENSG00000245552	43.5252	59.8556	103.821	138.218	RP11-712B9.2		1.07318	0.0215712
ENSG00000087510	66.5036	46.6642	173.888	90.8526	TFAP2C	transcription factor AP-2 gamma (activating enhancer binding protein 2 gamma)	1.07311	0.00461803
ENSG00000176720	85.1406	56.1919	149.72	159.534	BOK	BCL2-related ovarian killer	1.07232	0.00181292
ENSG00000109079	842.412	917.803	1769.63	2034.94	TNFAIP1	tumor necrosis factor, alpha-induced protein 1 (endothelial)	1.07211	2.59586e-08
ENSG00000139438	269.587	407.152	669.088	782.632	C12orf34	chromosome 12 open reading frame 34	1.07066	5.83763e-06
ENSG00000129158	601.381	656.395	1394.35	1346.28	SERGEF	secretion regulating guanine nucleotide exchange factor	1.06911	1.02693e-05
ENSG00000257898	440.228	373.594	818.729	1005.1	RP11-496I2.3		1.06813	0.00444059
ENSG00000185432	55.4826	38.3492	103.144	105.927	METTL7A	methyltransferase like 7A	1.06789	0.00881088
ENSG00000111271	1328.26	1129.42	2209.63	3272.98	ACAD10	acyl-CoA dehydrogenase family, member 10	1.06592	0.000383933
ENSG00000165115	12.5909	13.2913	24.4535	35.9041	KIF27	kinesin family member 27	1.0651	0.0226071
ENSG00000151117	468.745	502.061	1002.53	1106.86	TMEM86A	transmembrane protein 86A	1.06385	2.16901e-05
ENSG00000174282	222.363	238.656	485.428	504.925	ZBTB4	zinc finger and BTB domain containing 4	1.06374	9.89126e-08
ENSG00000159363	4006.75	3914.09	8854.76	8149.62	ATP13A2	ATPase type 13A2	1.06362	2.59418e-08
ENSG00000198324	138.378	134.594	277.508	315.696	FAM109A	family with sequence similarity 109, member A	1.0636	3.0422e-05
ENSG00000103248	309.703	258.301	479.868	833.776	MTHFSD	methenyltetrahydrofolate synthetase domain containing	1.0618	0.00845004
ENSG00000131002	151.794	187.226	330.489	399.252	CYorf15B	Putative gamma-taxilin-like protein CYorf15B	1.06061	1.68844e-06
ENSG00000196576	1531.09	1296.66	2580.81	3653.54	PLXNB2	plexin B2	1.0605	0.00015976
ENSG00000224086	14.558	24.6322	45.1246	46.4422	LL22NC03-86G7.1		1.05924	0.0381354
ENSG00000260552	107.244	75.1577	207.888	205.138	RP11-49I11.1		1.05873	0.0256344
ENSG00000124587	818.874	1020.5	1541.33	2492.97	PEX6	peroxisomal biogenesis factor 6	1.05803	1.46329e-06
ENSG00000226091	131.584	195.518	277.514	454.752	RP11-90D4.2		1.05743	0.00272421
ENSG00000182700	26.3679	27.4212	52.4307	69.0549	IGIP	IgA-inducing protein homolog (Bos taurus)	1.05658	0.00921986
ENSG00000259976	40.6674	83.6001	110.434	161.754	RP11-553L6.5		1.05454	0.00605894
ENSG00000119227	117.061	63.3044	161.484	253.414	PIGZ	phosphatidylinositol glycan anchor biosynthesis, class Z	1.05449	0.0432914
ENSG00000024422	199.794	101.023	321.382	313.47	EHD2	EH-domain containing 2	1.05415	0.00396999
ENSG00000108515	317.152	248.37	662.171	557.906	ENO3	enolase 3 (beta, muscle)	1.05073	0.000217808
ENSG00000109323	1089.67	875.735	1781.99	2532.69	MANBA	mannosidase, beta A, lysosomal	1.04909	0.000783636
ENSG00000102554	322.389	387.919	834.285	706.765	KLF5	Kruppel-like factor 5 (intestinal)	1.049	0.000165766
ENSG00000246898	323.559	297.608	639.822	683.494	CTD-2258A20.4		1.04727	3.04304e-06
ENSG00000170469	69.4708	73.3099	164.85	165.239	SPATA24	spermatogenesis associated 24	1.04718	0.0350413
ENSG00000158856	70.9541	83.2378	151.851	186.364	EPB49	erythrocyte membrane protein band 4.9 (dematin)	1.04715	0.00169255
ENSG00000224660	197.11	245.601	379.57	596.161	AC087590.3		1.04588	0.000891678
ENSG00000166349	13.6143	11.8533	24.7404	34.4334	RAG1	recombination activating gene 1	1.04556	0.0463953
ENSG00000163346	654.484	622.38	1320.74	1387.48	PBXIP1	pre-B-cell leukemia homeobox interacting protein 1	1.04505	3.53447e-07
ENSG00000111490	40.3323	34.2518	78.1517	86.6973	TBC1D30	TBC1 domain family, member 30	1.04455	0.0088729
ENSG00000140564	5220.06	4463.89	10835	9614.44	FURIN	furin (paired basic amino acid cleaving enzyme)	1.0438	4.40314e-08
ENSG00000133740	261.27	225.462	521.256	514.218	E2F5	E2F transcription factor 5, p130-binding	1.04287	2.05699e-05
ENSG00000003436	310.165	242.139	722.861	481.916	TFPI	tissue factor pathway inhibitor (lipoprotein-associated coagulation inhibitor)	1.04266	0.000214725
ENSG00000141639	401.661	352.903	693.645	936.547	MAPK4	mitogen-activated protein kinase 4	1.04162	9.89971e-05
ENSG00000102981	71.0503	48.1993	116.11	151.663	PARD6A	par-6 partitioning defective 6 homolog alpha (C. elegans)	1.0416	0.0313762
ENSG00000042317	188.579	134.339	309.722	399.69	SPATA7	spermatogenesis associated 7	1.04007	0.0105125
ENSG00000121716	1196.22	1434.72	2490.23	3065.03	PILRB	paired immunoglobin-like type 2 receptor beta	1.03902	1.04397e-07
ENSG00000084112	2190.91	2178.36	4195.95	5065.74	SSH1	slingshot homolog 1 (Drosophila)	1.03798	4.34462e-07
ENSG00000127952	430.733	344.047	739.258	922.529	STYXL1	serine/threonine/tyrosine interacting-like 1	1.03604	0.000533259
ENSG00000100307	463.104	351.701	801.306	939.815	CBX7	chromobox homolog 7	1.03573	0.000806546
ENSG00000105552	671.496	583.514	1385.39	1255.26	BCAT2	branched chain amino-acid transaminase 2, mitochondrial	1.03508	4.85542e-07
ENSG00000212670	33.3003	32.5164	58.1466	93.4222	AL161915.1	Uncharacterized protein	1.0348	0.0357016
ENSG00000164976	76.807	33.7074	106.933	128.95	KIAA1161	KIAA1161	1.03463	0.0334191
ENSG00000127220	249.793	198.681	413.384	553.847	ABHD8	abhydrolase domain containing 8	1.03279	0.00102797
ENSG00000184735	22.4266	16.1358	51.303	37.1858	DDX53	DEAD (Asp-Glu-Ala-Asp) box polypeptide 53	1.03218	0.0499772
ENSG00000172915	98.4298	97.033	227.029	186.78	NBEA	neurobeachin	1.02975	3.42512e-06
ENSG00000230733	303.629	279.329	582.611	642.134	AC092171.4		1.02809	3.14269e-06
ENSG00000064666	1698.75	2077.31	3749.07	4135.81	CNN2	calponin 2	1.02797	3.22543e-07
ENSG00000108679	4624.15	4457.7	9036.35	9975.79	LGALS3BP	lectin, galactoside-binding, soluble, 3 binding protein	1.0278	1.15156e-07
ENSG00000048052	101.227	233.873	329.084	365.5	HDAC9	histone deacetylase 9	1.02697	0.00947513
ENSG00000166704	98.1854	92.9226	200.931	207.89	ZNF606	zinc finger protein 606	1.02688	0.000945295
ENSG00000139410	203.736	170.092	344.859	470.391	SDSL	serine dehydratase-like	1.02537	0.00727247
ENSG00000123104	5256.89	3403	9235.79	8631.5	ITPR2	inositol 1,4,5-trisphosphate receptor, type 2	1.02492	3.04193e-05
ENSG00000005471	34.7608	57.4704	86.9226	113.217	ABCB4	ATP-binding cassette, sub-family B (MDR/TAP), member 4	1.0237	0.00878841
ENSG00000213859	111.357	102.606	221.175	232.16	KCTD11	potassium channel tetramerisation domain containing 11	1.02242	0.000388475
ENSG00000182809	406.432	198.237	719.685	508.066	CRIP2	cysteine-rich protein 2	1.02179	0.000409721
ENSG00000008300	68.9357	67.1689	119.505	172.955	CELSR3	cadherin, EGF LAG seven-pass G-type receptor 3 (flamingo homolog, Drosophila)	1.02088	0.000492058
ENSG00000186174	437.4	361.021	798.277	865.593	BCL9L	B-cell CLL/lymphoma 9-like	1.01653	3.00794e-05
ENSG00000155760	914.282	1201.23	1766.48	2670.71	FZD7	frizzled family receptor 7	1.01515	3.0368e-07
ENSG00000105443	1313.54	1590.48	2598.02	3455.4	CYTH2	cytohesin 2	1.01481	3.52695e-07
ENSG00000126603	83.1706	65.7019	143.91	169.449	GLIS2	GLIS family zinc finger 2	1.01472	0.000801338
ENSG00000174943	674.039	697.356	1270.22	1608.39	KCTD13	potassium channel tetramerisation domain containing 13	1.0145	2.23544e-05
ENSG00000183722	1833.96	1997.5	3398.59	4652.49	LHFP	lipoma HMGIC fusion partner	1.01438	2.74457e-06
ENSG00000229180	18.1554	17.3741	33.005	44.6722	GS1-124K5.11		1.01352	0.0147675
ENSG00000187595	334.659	318.377	539.976	875.829	ZNF385C	zinc finger protein 385C	1.01149	0.00112305
ENSG00000100968	780.262	923.424	1540.22	1996.37	NFATC4	nuclear factor of activated T-cells, cytoplasmic, calcineurin-dependent 4	1.01036	3.09018e-07
ENSG00000130311	475.068	471.71	941.455	1016.41	DDA1	DET1 and DDB1 associated 1	1.01029	3.53017e-07
ENSG00000103316	54.6302	83.9321	130.342	171.85	CRYM	crystallin, mu	1.01014	0.0180128
ENSG00000177042	249.293	288.735	545.144	580.344	TMEM80	transmembrane protein 80	1.00771	0.000164049
ENSG00000116711	849.531	770.239	1709.74	1627.87	PLA2G4A	phospholipase A2, group IVA (cytosolic, calcium-dependent)	1.00645	6.43142e-07
ENSG00000204388	848.658	986.865	1023.99	3717.69	HSPA1B	heat shock 70kDa protein 1B	1.00618	0.0293753
ENSG00000110400	367.522	263.33	509.223	890.048	PVRL1	poliovirus receptor-related 1 (herpesvirus entry mediator C)	1.00295	0.022603
ENSG00000116194	39.2444	45.2411	103.874	82.1276	ANGPTL1	angiopoietin-like 1	1.00267	0.01972
ENSG00000155016	256.292	320.263	547.048	640.065	CYP2U1	cytochrome P450, family 2, subfamily U, polypeptide 1	1.00227	4.53004e-06
ENSG00000178537	282.275	405.53	556.464	877.789	SLC25A20	solute carrier family 25 (carnitine/acylcarnitine translocase), member 20	1.00201	1.93668e-05
ENSG00000079313	242.728	265.138	530.537	515.102	REXO1	REX1, RNA exonuclease 1 homolog (S. cerevisiae)	1.001	2.65823e-06
ENSG00000137502	1062.41	1232.95	2187.74	2542.75	RAB30	RAB30, member RAS oncogene family	1.00078	4.28079e-06
ENSG00000196843	257.105	241.657	472.025	562.358	ARID5A	AT rich interactive domain 5A (MRF1-like)	1.00013	5.94182e-05

## Sheet: MITF-UP-Ontology
Category	Term	Count	%	PValue	Genes	List Total	Pop Hits	Pop Total	Fold Enrichment	Bonferroni	Benjamini	FDR
GOTERM_BP_FAT	GO:0042493~response to drug	25	3.993610223642172	3.3650077816468E-7	CAV2, CAV1, CCL2, PTGS2, PDGFA, ABCA3, SLC2A8, TNFRSF11B, BDNF, SLC1A3, ENO3, SLC22A5, FOSL1, GABRG3, CYP1A1, SOCS1, ABCB1, ABCB4, HMGCS2, JUN, NPPC, SMPD1, PTCH1, LRP2, HTR2C	461	216	13528	3.396400739133928	7.918093184202668E-4	7.918093184202668E-4	5.895578127912415E-4
GOTERM_BP_FAT	GO:0042127~regulation of cell proliferation	54	8.626198083067091	1.358736119242419E-6	NRP1, PTGS2, PDGFB, PDGFA, ZEB1, VIPR1, CXADR, GLI3, IL10, IL11, BDNF, CDKN2B, KIFAP3, TDGF1, HEY2, SERPINE1, PDGFC, ODZ1, FGF1, FOSL1, CDK6, VEGFC, DDR1, ADAMTS8, JUN, NPPC, PRKCZ, CAV2, CAV1, CCL2, TBC1D8, BMPR2, EGLN3, IFI30, SOX4, LIF, ZAP70, BCL6, AXIN2, RUNX2, KLF5, IL8, TBX2, CRIP2, ANXA1, SMAD3, FOXP2, PLA2G4A, ID2, SP6, PTCH1, ID4, KCTD11, IGFBP5	461	787	13528	2.0135002907882154	0.0031933573512925584	0.0015979554063867418	0.002380519697997574
GOTERM_BP_FAT	GO:0022610~biological adhesion	48	7.667731629392971	6.318726131480583E-6	DCHS2, DCBLD1, CCL2, NRP1, PKHD1, TNFRSF12A, TNC, PCDHGA8, ITGA10, ITGB5, SPOCK1, PCDHGA6, EDIL3, CXADR, ALCAM, NRCAM, LGALS3BP, PVRL1, CTGF, FAT4, TGFBI, ZYX, CYR61, FLRT3, COL13A1, COL22A1, PPFIBP1, ITGA1, SDSL, CELSR3, LEF1, ACTN1, FBLIM1, ITGA3, PCDH7, AJAP1, MYH9, COL16A1, CTNNA2, JUP, DDR1, CASS4, TMEM8B, LSAMP, CYFIP2, JAM2, OMG, CHL1	461	701	13528	2.009351375939547	0.014764251932106065	0.004945838299952654	0.011070019820358379
GOTERM_BP_FAT	GO:0007155~cell adhesion	47	7.507987220447284	1.3730199227679319E-5	DCHS2, DCBLD1, CCL2, NRP1, PKHD1, TNFRSF12A, TNC, PCDHGA8, ITGA10, ITGB5, SPOCK1, PCDHGA6, EDIL3, CXADR, ALCAM, NRCAM, LGALS3BP, PVRL1, CTGF, FAT4, TGFBI, ZYX, CYR61, FLRT3, COL13A1, COL22A1, PPFIBP1, ITGA1, CELSR3, LEF1, ACTN1, FBLIM1, ITGA3, PCDH7, AJAP1, MYH9, COL16A1, CTNNA2, JUP, DDR1, CASS4, TMEM8B, LSAMP, CYFIP2, JAM2, OMG, CHL1	461	700	13528	1.9703005887821505	0.031804365985008465	0.008047720024282001	0.02405299262502325
GOTERM_BP_FAT	GO:0030182~neuron differentiation	34	5.431309904153355	1.6188751640360766E-5	NRP1, EVX1, RTN4RL1, TUBB2B, PKHD1, PIP5K1C, GLI3, NRCAM, LIF, ALCAM, HOXC8, BDNF, SLC1A3, MCOLN3, PVRL1, LHX4, SEMA3B, C17ORF28, MYO6, PTPRZ1, PTF1A, ITGA1, NTN4, NR4A2, CELSR3, SLIT2, CTNNA2, DLX2, ULK1, RASGRF1, MAP2, ID4, ID3, SLITRK6	461	438	13528	2.2779147970958507	0.037391632769729455	0.0075927542637195256	0.028359385759013644
GOTERM_BP_FAT	GO:0010810~regulation of cell-substrate adhesion	9	1.4376996805111821	1.4072479264806874E-4	DDR1, PRKCZ, TDGF1, SMAD3, CDK6, BCL6, EDIL3, COL1A1, CYR61	461	46	13528	5.741393945109875	0.2820027017050719	0.05371824132655212	0.24626766777992026
GOTERM_BP_FAT	GO:0008284~positive regulation of cell proliferation	30	4.792332268370607	1.889114713281422E-4	PRKCZ, NRP1, CCL2, TBC1D8, PDGFB, PTGS2, PDGFA, SOX4, VIPR1, IL11, LIF, HEY2, TDGF1, ZAP70, PDGFC, BCL6, FGF1, RUNX2, FOSL1, KLF5, TBX2, CRIP2, CDK6, FOXP2, VEGFC, PLA2G4A, ID2, JUN, SP6, ID4	461	414	13528	2.1264422018925457	0.3590088399540874	0.06155800452573679	0.33046259448066273
GOTERM_BP_FAT	GO:0007242~intracellular signaling cascade	67	10.702875399361023	2.2505642984439292E-4	CYP24A1, VIPR1, IL10, CTGF, TDGF1, FGF1, DDAH1, GNG7, SHC4, EDARADD, IRAK2, ARHGEF3, INADL, MYO6, NUDT4, PTGER4, SOCS2, PLXNB1, SOCS1, PTF1A, RAB4B, NEK11, GNAL, RASGRF2, RASGRF1, NUDT4P1, RIN2, ASB2, GADD45B, ARL4C, PMEPA1, CAPS, PRKCZ, STYXL1, RAB3B, CAV1, NMI, RAB3C, CCL2, GNAI1, MRAS, GNG11, CALCOCO1, NR1H2, STAT4, RASGRP1, CNR1, PLCH1, ZAP70, PLCD3, ADRA2C, TEC, HIST1H4H, GPR155, CCM2, IL8, …	461	1256	13528	1.5653729776033822	0.41130229437645494	0.06408470887943718	0.3935734509118882
GOTERM_BP_FAT	GO:0000904~cell morphogenesis involved in differentiation	21	3.3546325878594248	2.546088711368132E-4	S100A4, NRP1, RTN4RL1, PTPRZ1, PKHD1, NR4A2, CELSR3, LEF1, PIP5K1C, MYH9, SLIT2, CTNNA2, ALCAM, NRCAM, BDNF, SLC1A3, PVRL1, ULK1, LHX4, SEMA3B, SLITRK6	461	244	13528	2.5255858611002453	0.45087303344013585	0.0644333064534861	0.4451454507822583
GOTERM_BP_FAT	GO:0050730~regulation of peptidyl-tyrosine phosphorylation	10	1.5974440894568689	4.662398291007128E-4	LIF, PRKCZ, CAV1, PDGFB, PDGFA, SOCS1, TDGF1, PDGFC, PDGFD, IL11	461	68	13528	4.315426821487814	0.6663906205452976	0.10396737003812428	0.8137278098352074
GOTERM_BP_FAT	GO:0031175~neuron projection development	21	3.3546325878594248	4.7541318491588365E-4	NRP1, MYO6, RTN4RL1, PTPRZ1, PKHD1, NR4A2, ITGA1, CELSR3, PIP5K1C, SLIT2, CTNNA2, ALCAM, NRCAM, BDNF, PVRL1, ULK1, RASGRF1, MAP2, LHX4, SEMA3B, SLITRK6	461	256	13528	2.407199023861171	0.6735207040794365	0.09675605552915267	0.8296752488570869
GOTERM_BP_FAT	GO:0031099~regeneration	10	1.5974440894568689	5.203578977833892E-4	LIF, INA, CCL2, RTN4RL1, SOCS1, SERPINE1, AXL, ENO3, LRP2, HTR2C	461	69	13528	4.252884403785092	0.7063131751605851	0.09706385445936849	0.9077745407768956
GOTERM_BP_FAT	GO:0009991~response to extracellular stimulus	19	3.035143769968051	5.259245897339582E-4	CYP24A1, A2M, CAV1, CCL2, CYP1A1, PTGS2, PDGFA, NR4A2, AXL, BMPR2, PLA2G4A, TNFRSF11B, HMGCS2, CDKN2B, JUN, PTCH1, COL1A1, LRP2, FOSL1	461	220	13528	2.5343324788010255	0.7101385279483883	0.09086152429777072	0.917443603375312
GOTERM_BP_FAT	GO:0051094~positive regulation of developmental process	22	3.5143769968051117	5.396425367671538E-4	PLXNB1, TNFRSF12A, PLXNB2, BMPR2, SMAD3, GLI3, SLIT2, NRCAM, LIF, VEGFC, BDNF, PLA2G4A, CDKN2B, ID2, JUN, JUND, HEY2, NPPC, ZAP70, HDAC9, RUNX2, DDAH1	461	278	13528	2.3222584622107085	0.719354062737158	0.08676453540449391	0.941267186896888
GOTERM_BP_FAT	GO:0001666~response to hypoxia	14	2.2364217252396164	6.42945475958953E-4	CAV1, CCL2, PDGFB, ACTN4, CYP1A1, PDGFA, NR4A2, EGLN3, SMAD3, ITPR1, ITPR2, SLC2A8, PDE5A, NPPC	461	134	13528	3.065885323922686	0.7799675857547763	0.09600552204635304	1.1204971701045063
GOTERM_BP_FAT	GO:0001568~blood vessel development	20	3.1948881789137378	7.140659417038557E-4	KLF5, CAV1, CCM2, NRP1, IL8, LMO2, TNFRSF12A, PDGFA, MYH9, SLIT2, VEGFC, ID1, CTGF, JUN, HEY2, TDGF1, PLCD3, COL1A1, FGF1, CYR61	461	245	13528	2.395502235601399	0.8139075439712098	0.09976053455673073	1.24371298073922
GOTERM_BP_FAT	GO:0048667~cell morphogenesis involved in neuron differentiation	18	2.8753993610223643	7.898492510454738E-4	NRP1, RTN4RL1, PTPRZ1, PKHD1, NR4A2, CELSR3, PIP5K1C, SLIT2, CTNNA2, ALCAM, NRCAM, BDNF, SLC1A3, PVRL1, ULK1, LHX4, SEMA3B, SLITRK6	461	209	13528	2.5273121672253995	0.8443335667154432	0.10364084745224522	1.3748478070847336
GOTERM_BP_FAT	GO:0048545~response to steroid hormone stimulus	17	2.7156549520766773	8.713207070706121E-4	CAV2, A2M, CAV1, CCL2, PDGFB, PTGS2, SOCS2, PDGFA, SLC9A3, SOCS1, IL10, ABCB4, TNFRSF11B, PLA2G4A, PTCH1, COL1A1, FOSL1	461	192	13528	2.5982465654374547	0.8715201301754564	0.1077412035100932	1.5156422094134925
GOTERM_BP_FAT	GO:0048514~blood vessel morphogenesis	18	2.8753993610223643	8.783957904038955E-4	KLF5, CAV1, CCM2, NRP1, IL8, TNFRSF12A, PDGFA, MYH9, SLIT2, VEGFC, CTGF, ID1, JUN, HEY2, TDGF1, PLCD3, FGF1, CYR61	461	211	13528	2.5033566016592816	0.8736440520979598	0.10315877618622005	1.527860023775296
GOTERM_BP_FAT	GO:0007409~axonogenesis	17	2.7156549520766773	9.211437039504036E-4	NRP1, RTN4RL1, PTPRZ1, PKHD1, NR4A2, CELSR3, PIP5K1C, SLIT2, CTNNA2, ALCAM, NRCAM, BDNF, PVRL1, ULK1, LHX4, SEMA3B, SLITRK6	461	193	13528	2.584784147999955	0.8857506095042758	0.10279291466384355	1.601650107420649
GOTERM_BP_FAT	GO:0001944~vasculature development	20	3.1948881789137378	9.530936236766689E-4	KLF5, CAV1, CCM2, NRP1, IL8, LMO2, TNFRSF12A, PDGFA, MYH9, SLIT2, VEGFC, ID1, CTGF, JUN, HEY2, TDGF1, PLCD3, COL1A1, FGF1, CYR61	461	251	13528	2.3382392339535567	0.8940356160712775	0.10137386802119741	1.6567669886461633
GOTERM_BP_FAT	GO:0007584~response to nutrient	14	2.2364217252396164	9.709333149441886E-4	CYP24A1, A2M, CAV1, CCL2, PTGS2, CYP1A1, PDGFA, PLA2G4A, TNFRSF11B, HMGCS2, CDKN2B, PTCH1, COL1A1, LRP2	461	140	13528	2.9344902386117138	0.8983975178527577	0.09872092705477742	1.6875296151665053
GOTERM_BP_FAT	GO:0048812~neuron projection morphogenesis	18	2.8753993610223643	9.752691545096122E-4	NRP1, RTN4RL1, PTPRZ1, PKHD1, NR4A2, ITGA1, CELSR3, PIP5K1C, SLIT2, CTNNA2, ALCAM, NRCAM, BDNF, PVRL1, ULK1, LHX4, SEMA3B, SLITRK6	461	213	13528	2.479850905869054	0.89943025595647	0.0950407677615992	1.6950049328378514
GOTERM_BP_FAT	GO:0070482~response to oxygen levels	14	2.2364217252396164	0.0010372980575593994	CAV1, CCL2, PDGFB, ACTN4, CYP1A1, PDGFA, NR4A2, EGLN3, SMAD3, ITPR1, ITPR2, SLC2A8, PDE5A, NPPC	461	141	13528	2.913678251103829	0.9131060562195323	0.09678481683363149	1.801888824771114
GOTERM_BP_FAT	GO:0000902~cell morphogenesis	25	3.993610223642172	0.0011292282642964523	S100A4, NRP1, RTN4RL1, SSH1, PKHD1, PIP5K1C, NRCAM, ALCAM, BDNF, SLC1A3, PVRL1, LHX4, SEMA3B, BCL6, IDUA, PTPRZ1, NR4A2, ITGA1, LEF1, CELSR3, MYH9, SLIT2, CTNNA2, ULK1, SLITRK6	461	356	13528	2.0607375271149677	0.9300311631667715	0.10092445246752135	1.9600950380144755
GOTERM_BP_FAT	GO:0030879~mammary gland development	9	1.4376996805111821	0.0012616915034043322	DDR1, CAV2, CAV1, BCAT2, TBX2, TDGF1, LEF1, PTCH1, GLI3	461	63	13528	4.192128912302448	0.9487939199033505	0.10801300923261636	2.1876335001340896
GOTERM_BP_FAT	GO:0048666~neuron development	24	3.8338658146964857	0.00130534308648384	NRP1, MYO6, RTN4RL1, PTPRZ1, PKHD1, NR4A2, ITGA1, NTN4, CELSR3, PIP5K1C, SLIT2, CTNNA2, NRCAM, ALCAM, LIF, BDNF, SLC1A3, PVRL1, ULK1, RASGRF1, MAP2, LHX4, SEMA3B, SLITRK6	461	339	13528	2.0775152131764343	0.9538004345630243	0.10763578926933914	2.262506771080486
GOTERM_BP_FAT	GO:0007610~behavior	30	4.792332268370607	0.0014203933135380528	PRKCZ, CCL2, PDGFB, IL16, PTGS2, ENPP2, PDGFA, SOBP, IL10, BDNF, SLC1A3, NPAS3, MCOLN3, CNR1, FOSL1, GNG7, CYR61, GLRB, MYO6, IL8, ITGA1, NR4A2, SLIT2, FOXP2, CXCL14, RASGRF1, HOXB8, JUN, HTR2C, DYNLRB1	461	469	13528	1.8770726472996035	0.9647744190492485	0.11263544482817134	2.4595875496537967
GOTERM_BP_FAT	GO:0007167~enzyme linked receptor protein signaling pathway	24	3.8338658146964857	0.001464387945084807	NRP1, CCL2, PDGFB, SOCS2, PDGFA, AXL, BMPR2, SMAD3, GREM2, SLC2A8, LIF, DDR1, VEGFC, ID1, CTGF, JUN, TDGF1, MAPK8IP2, ANGPTL1, SMURF2, PDGFC, FGF1, PILRB, GNG7	461	342	13528	2.059291395516992	0.9682447015115239	0.11215226799150668	2.534851164366514
GOTERM_BP_FAT	GO:0048705~skeletal system morphogenesis	12	1.9169329073482428	0.0014885340283698444	DLX2, HOXC8, HOXB2, COL13A1, HOXB8, CTGF, ZEB1, COL1A1, RUNX2, GLI3, WWOX, IDUA	461	112	13528	3.1440966842268354	0.9700018513848095	0.11031456308677101	2.576135687697212
GOTERM_BP_FAT	GO:0001525~angiogenesis	14	2.2364217252396164	0.001616359537883023	KLF5, NRP1, IL8, TNFRSF12A, PDGFA, MYH9, SLIT2, VEGFC, CTGF, ID1, JUN, PLCD3, FGF1, CYR61	461	148	13528	2.775869144632702	0.9778072300563064	0.11559338099429362	2.79441480349949
GOTERM_BP_FAT	GO:0031100~organ regeneration	6	0.9584664536741214	0.001619124339294369	LIF, CCL2, SOCS1, AXL, LRP2, HTR2C	461	26	13528	6.771900550642416	0.9779514317189525	0.11237272796573572	2.79913097190565
GOTERM_BP_FAT	GO:0006928~cell motion	30	4.792332268370607	0.0017360183813969776	CAV2, NRP1, CCL2, PDGFB, IL16, PTGS2, ENPP2, TNFRSF12A, SPOCK1, MYLIP, IL10, NRCAM, ALCAM, BDNF, PVRL1, CTGF, LHX4, SEMA3B, NR2F1, IL8, PLXNB1, NR4A2, ANXA1, ITGA1, MYH9, SLIT2, CTNNA2, VEGFC, ULK1, ID1	461	475	13528	1.8533622559652927	0.9832630859333992	0.11657032908725451	2.998330285246298
GOTERM_BP_FAT	GO:0030030~cell projection organization	25	3.993610223642172	0.001769449085115637	NRP1, RTN4RL1, PDGFB, PKHD1, PDGFA, PIP5K1C, NRCAM, ALCAM, BDNF, PVRL1, LHX4, SEMA3B, KLF5, MYO6, PTPRZ1, NR4A2, ITGA1, CELSR3, MYH9, SLIT2, CTNNA2, RASGRF1, ULK1, MAP2, SLITRK6	461	368	13528	1.9935395642742622	0.9845318564907337	0.1153974598111146	3.0552287736288375
GOTERM_BP_FAT	GO:0001952~regulation of cell-matrix adhesion	6	0.9584664536741214	0.0019323421562900264	DDR1, PRKCZ, TDGF1, SMAD3, CDK6, BCL6	461	27	13528	6.521089419137142	0.9894658609762681	0.12198319173930106	3.332020044075168
GOTERM_BP_FAT	GO:0045597~positive regulation of cell differentiation	18	2.8753993610223643	0.0021314949186330813	PLXNB1, TNFRSF12A, PLXNB2, BMPR2, SMAD3, GLI3, SLIT2, LIF, NRCAM, VEGFC, BDNF, CDKN2B, ID2, JUN, JUND, NPPC, ZAP70, RUNX2	461	229	13528	2.3065862137559323	0.9934145596792868	0.13022857829111767	3.6694121106580546
GOTERM_BP_FAT	GO:0032989~cellular component morphogenesis	26	4.15335463258786	0.0022711202151483967	S100A4, NRP1, RTN4RL1, SSH1, PKHD1, PIP5K1C, NRCAM, ALCAM, BDNF, SLC1A3, PVRL1, LHX4, SEMA3B, BCL6, IDUA, PTPRZ1, NR4A2, ITGA1, LEF1, CELSR3, MYOZ1, MYH9, SLIT2, CTNNA2, ULK1, SLITRK6	461	397	13528	1.9218323980832381	0.9952627436727943	0.13468067609447454	3.9052940323207497
GOTERM_BP_FAT	GO:0010811~positive regulation of cell-substrate adhesion	6	0.9584664536741214	0.0022876410240653413	PRKCZ, TDGF1, SMAD3, CDK6, EDIL3, CYR61	461	28	13528	6.288193368453671	0.9954438439232313	0.1322708772530774	3.9331681006785857
GOTERM_BP_FAT	GO:0031960~response to corticosteroid stimulus	10	1.5974440894568689	0.0023449318277416814	A2M, CAV1, PLA2G4A, CCL2, PTGS2, SLC9A3, COL1A1, FOSL1, IL10, ABCB4	461	85	13528	3.452341457190251	0.996019913132837	0.13212179245189692	4.029770649281083
GOTERM_BP_FAT	GO:0030155~regulation of cell adhesion	13	2.07667731629393	0.0024680138448503084	PRKCZ, IL8, SMAD3, CDK6, EDIL3, DDR1, KIFAP3, TDGF1, TGFBI, BCL6, COL1A1, FGF1, CYR61	461	137	13528	2.7845527811644	0.9970231382105792	0.1353427908585879	4.2369992718378935
GOTERM_BP_FAT	GO:0051270~regulation of cell motion	16	2.5559105431309903	0.002486069506706225	NRP1, PDGFB, ACTN4, ENPP2, PDGFA, PKHD1, SMAD3, ACTN1, ABHD2, NEXN, FURIN, VEGFC, TDGF1, BCL6, HDAC9, IGFBP5	461	193	13528	2.4327380216470167	0.9971473137802734	0.13317181402289624	4.267363408057967
GOTERM_BP_FAT	GO:0007626~locomotory behavior	20	3.1948881789137378	0.0026211105822182804	GLRB, CCL2, MYO6, IL16, PDGFB, IL8, ENPP2, PDGFA, NR4A2, ITGA1, SOBP, IL10, SLIT2, NPAS3, MCOLN3, CXCL14, HOXB8, FOSL1, GNG7, CYR61	461	274	13528	2.141963677818769	0.9979258310635754	0.1367922391083516	4.494173771997989
GOTERM_BP_FAT	GO:0009612~response to mechanical stimulus	8	1.2779552715654952	0.00275832378352943	CAV1, SLC1A3, CCL2, JUN, PTCH1, COL1A1, FOSL1, FOXP2	461	56	13528	4.192128912302448	0.9984996632797157	0.14033356443996292	4.724113319205658
GOTERM_BP_FAT	GO:0001649~osteoblast differentiation	7	1.1182108626198082	0.0027765315798480776	CYP24A1, JUND, SMAD3, COL1A1, RUNX2, WWOX, IGFBP5	461	42	13528	4.890817064352856	0.998562781761811	0.13821636318408503	4.754586374664882
GOTERM_BP_FAT	GO:0010033~response to organic substance	40	6.3897763578274756	0.0027825725247904824	CAV2, CAV1, A2M, CCL2, PDGFB, PTGS2, PDGFA, SLC9A3, GNG11, HSPA1A, HSPA1B, IL10, SLC2A8, TNFRSF11B, CDKN2B, FOSL1, GNG7, CYR61, IRAK2, CYP1A1, SOCS2, SOCS1, NR4A2, SMAD3, LEF1, MALT1, ABCB4, GNAL, DDR1, PLA2G4A, HMGCS2, ID2, ID1, JUN, SMPD1, NPPC, PTCH1, ID3, COL1A1, HDAC9, HTR2C	461	721	13528	1.6280112280786205	0.998583131088134	0.13563690693804786	4.764694631342847
GOTERM_BP_FAT	GO:0001954~positive regulation of cell-matrix adhesion	4	0.6389776357827476	0.0028152075829552233	PRKCZ, TDGF1, SMAD3, CDK6	461	9	13528	13.042178838274282	0.9986881860211716	0.13434458706831498	4.819285078004443
GOTERM_BP_FAT	GO:0016477~cell migration	20	3.1948881789137378	0.002836676536771935	CAV2, NRP1, CCL2, IL16, PDGFB, IL8, PLXNB1, TNFRSF12A, NR4A2, ITGA1, MYH9, IL10, SLIT2, CTNNA2, NRCAM, VEGFC, ULK1, ID1, CTGF, NR2F1	461	276	13528	2.126442201892546	0.9987530136045804	0.13261916168582855	4.855181279872878
GOTERM_BP_FAT	GO:0045596~negative regulation of cell differentiation	17	2.7156549520766773	0.002907569731296014	CAV1, NRP1, LMO2, SMAD3, CDK6, ZEB1, GLI3, NR1H2, LIF, DLX2, BDNF, ULK1, BCL6, ID4, AXIN2, OMG, HIST1H4H	461	216	13528	2.309552502611071	0.9989451838473021	0.1330723604923334	4.973624417641142
GOTERM_BP_FAT	GO:0008285~negative regulation of cell proliferation	24	3.8338658146964857	0.0029221533063404533	CAV2, CAV1, IL8, PTGS2, SMAD3, IFI30, CDK6, ZEB1, CXADR, GLI3, IL10, DDR1, BDNF, ADAMTS8, CDKN2B, JUN, KIFAP3, NPPC, BCL6, PTCH1, AXIN2, ODZ1, FOSL1, IGFBP5	461	361	13528	1.9509076378582029	0.9989808831750998	0.13115291906190663	4.997972334607404
GOTERM_BP_FAT	GO:0031667~response to nutrient levels	16	2.5559105431309903	0.0030255880124595794	CYP24A1, A2M, CAV1, CCL2, PTGS2, CYP1A1, PDGFA, BMPR2, PLA2G4A, TNFRSF11B, HMGCS2, CDKN2B, JUN, PTCH1, COL1A1, LRP2	461	197	13528	2.3833423257760114	0.9992017034689076	0.13295171241878767	5.170492363965506
GOTERM_BP_FAT	GO:0032101~regulation of response to external stimulus	14	2.2364217252396164	0.003049507302381363	A2M, CAV1, IL16, PDGFB, IL8, PTGS2, PDGFA, SMAD3, IL10, SLIT2, CTNNA2, PLA2G4A, SERPINE1, BCL6	461	159	13528	2.5838278830543393	0.9992455397752092	0.13148528033469264	5.21034556730029
GOTERM_BP_FAT	GO:0050770~regulation of axonogenesis	8	1.2779552715654952	0.0030544883318376994	NRCAM, NRP1, PLXNB1, ULK1, TNFRSF12A, PLXNB2, OMG, SLIT2	461	57	13528	4.118582791033984	0.9992543611849001	0.12932451309819482	5.218642738817025
GOTERM_BP_FAT	GO:0045667~regulation of osteoblast differentiation	7	1.1182108626198082	0.003135988850226702	JUND, BMPR2, NPPC, SMAD3, CDK6, AXIN2, RUNX2	461	43	13528	4.777077132623719	0.9993848947272526	0.13021054014335376	5.354305347757671
GOTERM_BP_FAT	GO:0045785~positive regulation of cell adhesion	8	1.2779552715654952	0.004090061067686231	PRKCZ, KIFAP3, TDGF1, SMAD3, CDK6, EDIL3, FGF1, CYR61	461	60	13528	3.912653651482285	0.9999354291293688	0.1636114361552965	6.928860272705251
GOTERM_BP_FAT	GO:0007169~transmembrane receptor protein tyrosine kinase signaling pathway	17	2.7156549520766773	0.004147289662795096	CCL2, NRP1, PDGFB, SOCS2, PDGFA, AXL, BMPR2, SLC2A8, DDR1, VEGFC, CTGF, TDGF1, MAPK8IP2, ANGPTL1, PDGFC, FGF1, PILRB	461	224	13528	2.227068484660675	0.9999435988171667	0.16295136067447458	7.022517965410168
GOTERM_BP_FAT	GO:0048858~cell projection morphogenesis	18	2.8753993610223643	0.004269387329426401	NRP1, RTN4RL1, PTPRZ1, PKHD1, NR4A2, ITGA1, CELSR3, PIP5K1C, SLIT2, CTNNA2, ALCAM, NRCAM, BDNF, PVRL1, ULK1, LHX4, SEMA3B, SLITRK6	461	245	13528	2.1559520120412587	0.9999577393007117	0.1646052792810926	7.222040427480547
GOTERM_BP_FAT	GO:0030111~regulation of Wnt receptor signaling pathway	7	1.1182108626198082	0.004423424370316463	DKK1, SOX4, LEF1, CBY1, AXIN2, WWOX, DKK4	461	46	13528	4.465528623974347	0.9999706388766638	0.16730254027138436	7.473179794651785
GOTERM_BP_FAT	GO:0010769~regulation of cell morphogenesis involved in differentiation	9	1.4376996805111821	0.004539223850919509	NRCAM, NRP1, PLXNB1, ULK1, TNFRSF12A, PLXNB2, SMAD3, OMG, SLIT2	461	77	13528	3.429923655520185	0.9999776717562218	0.16860417875281764	7.661555072309046
GOTERM_BP_FAT	GO:0030278~regulation of ossification	9	1.4376996805111821	0.00491176226296715	PLA2G4A, PTGER4, JUND, BMPR2, NPPC, SMAD3, CDK6, AXIN2, RUNX2	461	78	13528	3.3859502753212083	0.9999907489851448	0.1783607529947815	8.26512696298176
GOTERM_BP_FAT	GO:0051384~response to glucocorticoid stimulus	9	1.4376996805111821	0.00491176226296715	A2M, CAV1, PLA2G4A, CCL2, PTGS2, SLC9A3, FOSL1, IL10, ABCB4	461	78	13528	3.3859502753212083	0.9999907489851448	0.1783607529947815	8.26512696298176
GOTERM_BP_FAT	GO:0008038~neuron recognition	5	0.7987220447284344	0.0049846909064469504	NRCAM, BDNF, NRP1, CELSR3, SLIT2	461	21	13528	6.98688152050408	0.9999922149476757	0.17803304368062556	8.382846799232613
GOTERM_BP_FAT	GO:0022604~regulation of cell morphogenesis	12	1.9169329073482428	0.005072173157902581	NRCAM, NRP1, PLXNB1, ULK1, TNFRSF12A, PLXNB2, SMAD3, FBLIM1, PALMD, MYH9, OMG, SLIT2	461	131	13528	2.688082661323707	0.999993670434757	0.17818016112659585	8.523870836443859
GOTERM_BP_FAT	GO:0048010~vascular endothelial growth factor receptor signaling pathway	4	0.6389776357827476	0.005256173021864149	VEGFC, NRP1, CCL2, BMPR2	461	11	13528	10.670873594951686	0.9999959046692959	0.1813440264516839	8.819816465401487
GOTERM_BP_FAT	GO:0030183~B cell differentiation	7	1.1182108626198082	0.005474646854051144	RAG1, MALT1, BCL6, CD79A, HDAC9, IL10, IL11	461	48	13528	4.279464931308749	0.9999975580770546	0.1854525653377732	9.170037695551825
GOTERM_BP_FAT	GO:0001503~ossification	11	1.7571884984025559	0.0057911438118802595	CYP24A1, PTGS2, COL13A1, CTGF, JUND, SMAD3, COL1A1, AXIN2, RUNX2, WWOX, IGFBP5	461	115	13528	2.806903706498161	0.9999988456568221	0.19234853821508024	9.67514435686737
GOTERM_BP_FAT	GO:0031668~cellular response to extracellular stimulus	8	1.2779552715654952	0.005859630565866574	CYP24A1, CAV1, CDKN2B, JUN, NR4A2, BMPR2, AXL, FOSL1	461	64	13528	3.6681127982646418	0.9999990184584893	0.19170884630059348	9.784095217795741
GOTERM_BP_FAT	GO:0040012~regulation of locomotion	15	2.3961661341853033	0.006001234868058912	IL16, PDGFB, IL8, PDGFA, ENPP2, SMAD3, ABHD2, NEXN, FURIN, SLIT2, VEGFC, TDGF1, HDAC9, HTR2C, IGFBP5	461	192	13528	2.292570498915401	0.9999992980942366	0.19320759697176426	10.008970892932545
GOTERM_BP_FAT	GO:0042981~regulation of apoptosis	42	6.7092651757188495	0.006080658016336981	TRAF1, PRKCZ, CCL2, PTGS2, TNFRSF25, RAG1, SOX4, HSPA1A, HSPA1B, GLI3, IL10, BDNF, BOK, PLEKHG5, TDGF1, LHX4, BCL6, DAP, NQO1, BMF, FOSL1, WWOX, ARHGEF3, ACTN4, SOCS2, ITGA1, ANXA1, NR4A2, SMAD3, ACTN1, MALT1, FURIN, PLEKHF1, PLA2G4A, RASGRF2, CSRNP3, RASGRF1, JUN, SMPD1, SERPINB2, BIK, ID3, CTSB	461	804	13528	1.532942661961343	0.9999994184477793	0.19288733912649458	10.13486789570771
GOTERM_BP_FAT	GO:0040017~positive regulation of locomotion	10	1.5974440894568689	0.006093649266103505	VEGFC, IL8, IL16, PDGFB, PDGFA, TDGF1, SMAD3, HDAC9, FURIN, SLIT2	461	98	13528	2.9943777945017485	0.999999436068903	0.1907061029632815	10.155445066022251
GOTERM_BP_FAT	GO:0048145~regulation of fibroblast proliferation	6	0.9584664536741214	0.006219290558059834	PDGFB, PDGFA, TDGF1, IFI30, CDK6, PDGFC	461	35	13528	5.030554694762938	0.9999995812222459	0.1917141430490228	10.354222372598743
GOTERM_BP_FAT	GO:0032990~cell part morphogenesis	18	2.8753993610223643	0.006578058209925547	NRP1, RTN4RL1, PTPRZ1, PKHD1, NR4A2, ITGA1, CELSR3, PIP5K1C, SLIT2, CTNNA2, ALCAM, NRCAM, BDNF, PVRL1, ULK1, LHX4, SEMA3B, SLITRK6	461	256	13528	2.063313449023861	0.9999998210041597	0.19903776095306958	10.919549077206813
GOTERM_BP_FAT	GO:0033273~response to vitamin	8	1.2779552715654952	0.006933495822575989	CYP24A1, PLA2G4A, CCL2, PTGS2, CYP1A1, PDGFA, PTCH1, LRP2	461	66	13528	3.5569578649838953	0.9999999229101665	0.20600665801915086	11.476312295858316
GOTERM_BP_FAT	GO:0043067~regulation of programmed cell death	42	6.7092651757188495	0.007266857570365563	TRAF1, PRKCZ, CCL2, PTGS2, TNFRSF25, RAG1, SOX4, HSPA1A, HSPA1B, GLI3, IL10, BDNF, BOK, PLEKHG5, TDGF1, LHX4, BCL6, DAP, NQO1, BMF, FOSL1, WWOX, ARHGEF3, ACTN4, SOCS2, ITGA1, ANXA1, NR4A2, SMAD3, ACTN1, MALT1, FURIN, PLEKHF1, PLA2G4A, RASGRF2, CSRNP3, RASGRF1, JUN, SMPD1, SERPINB2, BIK, ID3, CTSB	461	812	13528	1.517839778592266	0.999999965025254	0.21215454186204186	11.995512258931207
GOTERM_BP_FAT	GO:0010941~regulation of cell death	42	6.7092651757188495	0.007621620150546542	TRAF1, PRKCZ, CCL2, PTGS2, TNFRSF25, RAG1, SOX4, HSPA1A, HSPA1B, GLI3, IL10, BDNF, BOK, PLEKHG5, TDGF1, LHX4, BCL6, DAP, NQO1, BMF, FOSL1, WWOX, ARHGEF3, ACTN4, SOCS2, ITGA1, ANXA1, NR4A2, SMAD3, ACTN1, MALT1, FURIN, PLEKHF1, PLA2G4A, RASGRF2, CSRNP3, RASGRF1, JUN, SMPD1, SERPINB2, BIK, ID3, CTSB	461	815	13528	1.512252638302969	0.9999999849217736	0.21863471328944262	12.544888844190238
GOTERM_BP_FAT	GO:0030595~leukocyte chemotaxis	6	0.9584664536741214	0.007900812512964666	CCL2, IL8, IL16, PDGFB, ITGA1, IL10	461	37	13528	4.758632819370346	0.9999999922251652	0.22301122354951586	12.974963663833917
GOTERM_BP_FAT	GO:0051674~localization of cell	20	3.1948881789137378	0.008769949054930526	CAV2, NRP1, CCL2, IL16, PDGFB, IL8, PLXNB1, TNFRSF12A, NR4A2, ITGA1, MYH9, IL10, SLIT2, CTNNA2, NRCAM, VEGFC, ULK1, ID1, CTGF, NR2F1	461	307	13528	1.9117200251542108	0.9999999990121777	0.24154634057949198	14.301071440118262
GOTERM_BP_FAT	GO:0048870~cell motility	20	3.1948881789137378	0.008769949054930526	CAV2, NRP1, CCL2, IL16, PDGFB, IL8, PLXNB1, TNFRSF12A, NR4A2, ITGA1, MYH9, IL10, SLIT2, CTNNA2, NRCAM, VEGFC, ULK1, ID1, CTGF, NR2F1	461	307	13528	1.9117200251542108	0.9999999990121777	0.24154634057949198	14.301071440118262
GOTERM_BP_FAT	GO:0060348~bone development	11	1.7571884984025559	0.009182204358225306	CYP24A1, PTGS2, COL13A1, CTGF, JUND, SMAD3, COL1A1, AXIN2, RUNX2, WWOX, IGFBP5	461	123	13528	2.6243408637990933	0.999999999628977	0.24852736693167055	14.923396630876585
GOTERM_BP_FAT	GO:0010975~regulation of neuron projection development	8	1.2779552715654952	0.009509832012606332	NRCAM, NRP1, PLXNB1, ULK1, TNFRSF12A, PLXNB2, OMG, SLIT2	461	70	13528	3.353703129841959	0.9999999998296675	0.25332134714025123	15.414929581595427
GOTERM_BP_FAT	GO:0007229~integrin-mediated signaling pathway	8	1.2779552715654952	0.009509832012606332	CCM2, CTGF, ITGA1, ITGA10, ITGB5, ITGA3, MYH9, COL16A1	461	70	13528	3.353703129841959	0.9999999998296675	0.25332134714025123	15.414929581595427
GOTERM_BP_FAT	GO:0031327~negative regulation of cellular biosynthetic process	31	4.952076677316294	0.009570198124869325	CAV1, PDGFB, PDGFA, GLIS2, ZEB1, ZNF177, GLI3, IL10, NR1H2, HOXC8, PBXIP1, HEY2, BCL6, RUNX2, NR2F1, TBX2, ARID5A, SMAD3, LEF1, CBY1, FOXP2, DLX2, ID2, ID1, ID4, SMURF2, ID3, PRDM1, HDAC9, CRYM, IGFBP5	461	561	13528	1.6215543208014818	0.999999999852433	0.25189699474940763	15.505202954156584
GOTERM_BP_FAT	GO:0060326~cell chemotaxis	6	0.9584664536741214	0.009874426594744417	CCL2, IL8, IL16, PDGFB, ITGA1, IL10	461	39	13528	4.514600367094944	0.9999999999283998	0.2559858600405751	15.958774802312824
GOTERM_BP_FAT	GO:0051781~positive regulation of cell division	6	0.9584664536741214	0.009874426594744417	VEGFC, PDGFB, PDGFA, PDGFC, PDGFD, FGF1	461	39	13528	4.514600367094944	0.9999999999283998	0.2559858600405751	15.958774802312824
GOTERM_BP_FAT	GO:0051172~negative regulation of nitrogen compound metabolic process	29	4.63258785942492	0.010870223094648777	CAV1, GLIS2, ZEB1, ZNF177, GLI3, IL10, NR1H2, HOXC8, PBXIP1, HEY2, BCL6, RUNX2, NR2F1, TBX2, ARID5A, SMAD3, LEF1, CBY1, FOXP2, DLX2, ID2, ID1, NPPC, ID4, SMURF2, ID3, PRDM1, HDAC9, CRYM	461	519	13528	1.6396958944073161	0.9999999999932979	0.27501728890709254	17.42739714988797
GOTERM_BP_FAT	GO:0048146~positive regulation of fibroblast proliferation	5	0.7987220447284344	0.010893394000210667	PDGFB, PDGFA, TDGF1, CDK6, PDGFC	461	26	13528	5.64325045886868	0.9999999999936574	0.27262840949760125	17.461280255203825
GOTERM_BP_FAT	GO:0009719~response to endogenous stimulus	24	3.8338658146964857	0.0112293370769469	CAV2, A2M, CAV1, CCL2, PDGFB, PTGS2, SOCS2, PDGFA, SLC9A3, SOCS1, NR4A2, GNG11, IL10, ABCB4, SLC2A8, GNAL, TNFRSF11B, PLA2G4A, HMGCS2, PTCH1, COL1A1, HDAC9, FOSL1, GNG7	461	405	13528	1.738957178436571	0.9999999999971492	0.2768855515656954	17.951063441948545
GOTERM_BP_FAT	GO:0050900~leukocyte migration	7	1.1182108626198082	0.012545798477255373	CCL2, IL8, IL16, PDGFB, ITGA1, MYH9, IL10	461	57	13528	3.603759942154736	0.9999999999998761	0.30097434362437947	19.8440933136107
GOTERM_BP_FAT	GO:0009890~negative regulation of biosynthetic process	31	4.952076677316294	0.012735086870161273	CAV1, PDGFB, PDGFA, GLIS2, ZEB1, ZNF177, GLI3, IL10, NR1H2, HOXC8, PBXIP1, HEY2, BCL6, RUNX2, NR2F1, TBX2, ARID5A, SMAD3, LEF1, CBY1, FOXP2, DLX2, ID2, ID1, ID4, SMURF2, ID3, PRDM1, HDAC9, CRYM, IGFBP5	461	573	13528	1.5875950680098276	0.9999999999999212	0.30174967820135334	20.11287306948607
GOTERM_BP_FAT	GO:0001501~skeletal system development	20	3.1948881789137378	0.01278556859189664	MATN3, CYP24A1, PTGS2, COL13A1, SMAD3, ZEB1, GLI3, DLX2, HOXC8, TNFRSF11B, HOXB2, CTGF, HOXB8, JUND, COL1A1, AXIN2, RUNX2, WWOX, IDUA, IGFBP5	461	319	13528	1.839805792233049	0.9999999999999301	0.2997851841064507	20.18441083493492
GOTERM_BP_FAT	GO:0001893~maternal placenta development	4	0.6389776357827476	0.013102189882347761	LIF, PLA2G4A, PTGS2, PRDM1	461	15	13528	7.82530730296457	0.9999999999999671	0.30302416145481015	20.631719924875103
GOTERM_BP_FAT	GO:0009611~response to wounding	29	4.63258785942492	0.013776274566487771	A2M, NMI, NRP1, CCL2, PDGFB, RTN4RL1, PDGFA, TNC, ABHD2, IL10, IL11, SLC1A3, CTGF, SERPINE1, ENO3, NFATC4, PTX3, IRAK2, INA, IL8, CYP1A1, LYZ, ANXA1, SMAD3, TFPI, SERPINB2, ID3, CTSB, HDAC9	461	530	13528	1.6056644701837681	0.9999999999999934	0.3129461060885349	21.576177058341028
GOTERM_BP_FAT	GO:0016481~negative regulation of transcription	26	4.15335463258786	0.013813363601591234	GLIS2, ZEB1, ZNF177, GLI3, NR1H2, HOXC8, PBXIP1, HEY2, BCL6, RUNX2, NR2F1, TBX2, ARID5A, LEF1, SMAD3, CBY1, FOXP2, DLX2, ID2, ID1, ID4, SMURF2, PRDM1, ID3, HDAC9, CRYM	461	459	13528	1.6622384793878988	0.999999999999994	0.31070317477123366	21.627833528618346
GOTERM_BP_FAT	GO:0009725~response to hormone stimulus	22	3.5143769968051117	0.013908745177851204	CAV2, A2M, CAV1, CCL2, PDGFB, PTGS2, SOCS2, PDGFA, SLC9A3, SOCS1, GNG11, IL10, ABCB4, SLC2A8, TNFRSF11B, PLA2G4A, HMGCS2, PTCH1, COL1A1, HDAC9, FOSL1, GNG7	461	367	13528	1.759094965925278	0.9999999999999952	0.3095839091010534	21.76053075459472
GOTERM_BP_FAT	GO:0007243~protein kinase cascade	22	3.5143769968051117	0.015110251598234745	IRAK2, CAV1, CCM2, CCL2, NMI, SOCS2, LRRN3, SOCS1, ITGA1, MALT1, IL10, NEK11, STAT4, TDGF1, MAPK8IP2, ZAP70, ADRA2C, FGF1, GADD45B, DUSP8, TEC, EDARADD	461	370	13528	1.744832033769127	0.9999999999999998	0.32849469520694374	23.414056563338825
GOTERM_BP_FAT	GO:0001932~regulation of protein amino acid phosphorylation	13	2.07667731629393	0.01519673096674256	PRKCZ, CAV1, PDGFB, PDGFA, SOCS1, BMPR2, IL11, LIF, VEGFC, JUN, TDGF1, PDGFC, PDGFD	461	173	13528	2.205108271789149	0.9999999999999998	0.3270798827577387	23.531790192445413
GOTERM_BP_FAT	GO:0016055~Wnt receptor signaling pathway	11	1.7571884984025559	0.015345634252645339	NKD1, DACT1, DKK1, SOSTDC1, TLE4, SOX4, LEF1, AXIN2, CALCOCO1, FZD7, DKK4	461	133	13528	2.4270220018593123	0.9999999999999999	0.3267859684470279	23.734108383269504
GOTERM_BP_FAT	GO:0033280~response to vitamin D	4	0.6389776357827476	0.015725606463527872	CYP24A1, PLA2G4A, PTGS2, LRP2	461	16	13528	7.3362255965292835	0.9999999999999999	0.3304884009468909	24.248100118550497
GOTERM_BP_FAT	GO:0050921~positive regulation of chemotaxis	5	0.7987220447284344	0.015979100183473142	IL8, IL16, PDGFB, SMAD3, SLIT2	461	29	13528	5.059465928640885	1.0	0.33194783386961246	24.58918497078426
GOTERM_BP_FAT	GO:0050768~negative regulation of neurogenesis	6	0.9584664536741214	0.01776220381367727	DLX2, BDNF, NRP1, ULK1, ID4, OMG	461	45	13528	3.9126536514822847	1.0	0.35858875067439744	26.94781204279495
GOTERM_BP_FAT	GO:0030178~negative regulation of Wnt receptor signaling pathway	5	0.7987220447284344	0.017954783830636534	DKK1, CBY1, AXIN2, WWOX, DKK4	461	30	13528	4.890817064352856	1.0	0.35870561028772086	27.1983457366199
GOTERM_BP_FAT	GO:0051272~positive regulation of cell motion	9	1.4376996805111821	0.01839277240477191	VEGFC, ACTN4, PDGFB, PDGFA, TDGF1, SMAD3, BCL6, HDAC9, FURIN	461	98	13528	2.6949400150515737	1.0	0.3626985264242637	27.76512621492717
GOTERM_BP_FAT	GO:0031589~cell-substrate adhesion	9	1.4376996805111821	0.01839277240477191	TMEM8B, COL13A1, TNFRSF12A, CTGF, ITGA1, ITGA10, ITGB5, ACTN1, ITGA3	461	98	13528	2.6949400150515737	1.0	0.3626985264242637	27.76512621492717
GOTERM_BP_FAT	GO:0009968~negative regulation of signal transduction	15	2.3961661341853033	0.01873192830025561	PRKCZ, CAV1, SOCS2, SOCS1, CBY1, RGS14, DKK4, DKK1, SOSTDC1, HEY2, BCL6, AXIN2, RUNX2, WWOX, IGFBP5	461	221	13528	1.9917354560712988	1.0	0.36505452056450804	28.201150880851202
GOTERM_BP_FAT	GO:0000122~negative regulation of transcription from RNA polymerase II promoter	17	2.7156549520766773	0.019505586452675867	TBX2, SMAD3, LEF1, ZEB1, ZNF177, FOXP2, DLX2, HOXC8, ID2, ID1, HEY2, BCL6, ID3, PRDM1, HDAC9, CRYM, NR2F1	461	266	13528	1.875426092345832	1.0	0.37398599450477055	29.18650974932526
GOTERM_BP_FAT	GO:0050920~regulation of chemotaxis	5	0.7987220447284344	0.020075827780394427	IL8, IL16, PDGFB, SMAD3, SLIT2	461	31	13528	4.733048771954377	1.0	0.37960146865858846	29.904611561513207
GOTERM_BP_FAT	GO:0051173~positive regulation of nitrogen compound metabolic process	33	5.271565495207668	0.02035463625815731	EVX1, PDGFB, PDGFA, GLIS2, SOX4, ZEB1, GLI3, CALCOCO1, IL10, IL11, LIF, NR1H2, TDGF1, PDGFC, NFATC2, PTX3, DDAH1, RUNX2, FOSL1, KLF5, MYO6, PTF1A, NR4A2, SMAD3, LEF1, AHR, DLX2, CSRNP3, ZMIZ2, JUN, DYRK1B, NPPC, MAPRE3	461	644	13528	1.5036984141954435	1.0	0.3807825599773149	30.2532089399567
GOTERM_BP_FAT	GO:0042330~taxis	12	1.9169329073482428	0.020808027411094693	CCL2, CXCL14, IL8, IL16, PDGFB, ENPP2, PDGFA, ITGA1, FOSL1, SLIT2, IL10, CYR61	461	160	13528	2.200867678958785	1.0	0.3844771563472058	30.816600659291936
GOTERM_BP_FAT	GO:0006935~chemotaxis	12	1.9169329073482428	0.020808027411094693	CCL2, CXCL14, IL8, IL16, PDGFB, ENPP2, PDGFA, ITGA1, FOSL1, SLIT2, IL10, CYR61	461	160	13528	2.200867678958785	1.0	0.3844771563472058	30.816600659291936
GOTERM_BP_FAT	GO:0009891~positive regulation of biosynthetic process	35	5.5910543130990416	0.020827246404574534	EVX1, PDGFB, PDGFA, GLIS2, SOX4, ZEB1, GLI3, CALCOCO1, IL10, IL11, LIF, NR1H2, TDGF1, PDGFC, NFATC2, PTX3, DDAH1, RUNX2, FOSL1, KLF5, MYO6, PTF1A, NR4A2, SMAD3, LEF1, ABCG4, AHR, DLX2, PLA2G4A, CSRNP3, ZMIZ2, JUN, DYRK1B, NPPC, MAPRE3	461	695	13528	1.4778008395886328	1.0	0.3818476363333215	30.84038744811437
GOTERM_BP_FAT	GO:0051302~regulation of cell division	6	0.9584664536741214	0.021110359830978226	VEGFC, PDGFB, PDGFA, PDGFC, PDGFD, FGF1	461	47	13528	3.746157751419209	1.0	0.38303348457404474	31.189896411093653
GOTERM_BP_FAT	GO:0048638~regulation of developmental growth	6	0.9584664536741214	0.021110359830978226	NRCAM, NRP1, ULK1, TNFRSF12A, HEY2, CXADR	461	47	13528	3.746157751419209	1.0	0.38303348457404474	31.189896411093653
GOTERM_BP_FAT	GO:0014070~response to organic cyclic substance	10	1.5974440894568689	0.022225996626075634	GNAL, PTGS2, CYP1A1, CDKN2B, JUN, SMPD1, LEF1, PTCH1, HTR2C, FOSL1	461	121	13528	2.4251985443072015	1.0	0.39583417095984974	32.55102524849905
GOTERM_BP_FAT	GO:0010648~negative regulation of cell communication	16	2.5559105431309903	0.02222682610370792	PRKCZ, CAV1, PTGS2, SOCS2, SOCS1, CBY1, RGS14, DKK4, DKK1, SOSTDC1, HEY2, BCL6, AXIN2, RUNX2, WWOX, IGFBP5	461	248	13528	1.893219508781751	1.0	0.39296666463012164	32.55202773846818
GOTERM_BP_FAT	GO:0060284~regulation of cell development	14	2.2364217252396164	0.02277934996893121	NRP1, PLXNB1, TNFRSF12A, PLXNB2, SMAD3, SLIT2, NRCAM, VEGFC, DLX2, BDNF, ULK1, ID4, HDAC9, OMG	461	205	13528	2.004042114173853	1.0	0.39766515999373553	33.21668446419841
GOTERM_BP_FAT	GO:0010035~response to inorganic substance	14	2.2364217252396164	0.02277934996893121	A2M, CAV1, PTGS2, CYP1A1, PDGFA, NR4A2, LEF1, PLA2G4A, TNFRSF11B, SLC1A3, JUN, SERPINE1, COL1A1, FOSL1	461	205	13528	2.004042114173853	1.0	0.39766515999373553	33.21668446419841
GOTERM_BP_FAT	GO:0010721~negative regulation of cell development	6	0.9584664536741214	0.022928465991130204	DLX2, BDNF, NRP1, ULK1, ID4, OMG	461	48	13528	3.6681127982646418	1.0	0.3968407758936521	33.3950019253897
GOTERM_BP_FAT	GO:0040008~regulation of growth	20	3.1948881789137378	0.023879324087421168	NRP1, SOCS2, TNFRSF12A, SOCS1, SMAD3, CXADR, NRCAM, NOV, DDR1, TMEM8B, ULK1, CTGF, HEY2, NPPC, BCL6, PTCH1, KCTD11, CRIM1, CYR61, IGFBP5	461	341	13528	1.721108644347046	1.0	0.4066453122204793	34.52155110528402
GOTERM_BP_FAT	GO:0006357~regulation of transcription from RNA polymerase II promoter	36	5.7507987220447285	0.023887336176731087	EVX1, ZEB1, ANKRD1, ZNF177, CALCOCO1, IL11, LIF, NR1H2, HOXC8, JUND, HEY2, TDGF1, BCL6, NFATC2, RUNX2, FOSL1, NR2F1, MYO6, TBX2, NR4A2, SMAD3, LEF1, AHR, FOXP2, DLX2, CSRNP3, ID2, ID1, ZMIZ2, JUN, ID4, ID3, TFAP2C, PRDM1, HDAC9, CRYM	461	727	13528	1.453117587208001	1.0	0.4039277954605237	34.53096680806571
GOTERM_BP_FAT	GO:0007178~transmembrane receptor protein serine/threonine kinase signaling pathway	9	1.4376996805111821	0.024041489263984965	CCL2, PDGFB, PDGFA, ID1, JUN, BMPR2, SMAD3, SMURF2, GREM2	461	103	13528	2.564117684223828	1.0	0.40314536738397977	34.71187711137303
GOTERM_BP_FAT	GO:0030098~lymphocyte differentiation	9	1.4376996805111821	0.024041489263984965	ZAP70, RAG1, SOX4, MALT1, BCL6, CD79A, HDAC9, IL10, IL11	461	103	13528	2.564117684223828	1.0	0.40314536738397977	34.71187711137303
GOTERM_BP_FAT	GO:0006334~nucleosome assembly	8	1.2779552715654952	0.024052269750188413	HIST1H2AC, HIST1H2BD, HIST1H1C, HIST1H2BK, HIST1H2AG, HIST2H2BE, HIST1H3E, HIST1H4H	461	84	13528	2.794752608201632	1.0	0.40052798431254477	34.72451117566586
GOTERM_BP_FAT	GO:0051241~negative regulation of multicellular organismal process	12	1.9169329073482428	0.02445164416690518	CAV1, TNFRSF11B, PTGS2, PDGFB, PDGFA, SERPINE1, BMPR2, BCL6, PTCH1, CXADR, FURIN, IL10	461	164	13528	2.1471879794719855	1.0	0.4029199629093556	35.190932047553744
GOTERM_BP_FAT	GO:0032318~regulation of Ras GTPase activity	9	1.4376996805111821	0.02530243641778135	TBC1D17, TBC1D8, RASGRF1, BCL6, EVI5L, TBC1D30, TBC1D19, ARAP2, ADAP1	461	104	13528	2.539462706490906	1.0	0.4109220116479151	36.174096811227166
GOTERM_BP_FAT	GO:0050767~regulation of neurogenesis	12	1.9169329073482428	0.0264382184113839	NRCAM, VEGFC, DLX2, BDNF, NRP1, PLXNB1, ULK1, TNFRSF12A, PLXNB2, ID4, OMG, SLIT2	461	166	13528	2.1213182447795518	1.0	0.4221618017811315	37.46468738149124
GOTERM_BP_FAT	GO:0043627~response to estrogen stimulus	9	1.4376996805111821	0.026608858423932343	CAV2, CAV1, TNFRSF11B, SOCS2, PTGS2, PDGFB, PDGFA, SOCS1, PTCH1	461	105	13528	2.5152773473814687	1.0	0.42148478505663256	37.65644629677578
GOTERM_BP_FAT	GO:0015718~monocarboxylic acid transport	6	0.9584664536741214	0.026861257808370956	SLC25A20, SLC16A4, SLC16A8, ANXA1, CELSR3, CROT	461	50	13528	3.5213882863340564	1.0	0.42179709226203876	37.93906704897986
GOTERM_BP_FAT	GO:0002237~response to molecule of bacterial origin	8	1.2779552715654952	0.02695159266525625	PLA2G4A, CCL2, PTGS2, CYP1A1, JUN, SOCS1, MALT1, IL10	461	86	13528	2.7297583614992686	1.0	0.4201812489754757	38.03992437666898
GOTERM_BP_FAT	GO:0045934~negative regulation of nucleobase, nucleoside, nucleotide and nucleic acid metabolic process	27	4.313099041533546	0.027275084001963587	GLIS2, ZEB1, ZNF177, GLI3, NR1H2, HOXC8, PBXIP1, HEY2, BCL6, RUNX2, NR2F1, TBX2, ARID5A, SMAD3, LEF1, CBY1, FOXP2, DLX2, ID2, ID1, NPPC, ID4, SMURF2, PRDM1, ID3, HDAC9, CRYM	461	512	13528	1.5474850867678958	1.0	0.4213381767264025	38.39983070176911
GOTERM_BP_FAT	GO:0048520~positive regulation of behavior	5	0.7987220447284344	0.027334955281153733	IL8, IL16, PDGFB, SMAD3, SLIT2	461	34	13528	4.315426821487814	1.0	0.4193957135232781	38.46622505571157
GOTERM_BP_FAT	GO:0031328~positive regulation of cellular biosynthetic process	34	5.431309904153355	0.027747118089607732	EVX1, PDGFB, PDGFA, GLIS2, SOX4, ZEB1, GLI3, CALCOCO1, IL10, IL11, LIF, NR1H2, TDGF1, PDGFC, NFATC2, PTX3, DDAH1, RUNX2, FOSL1, KLF5, MYO6, PTF1A, NR4A2, SMAD3, LEF1, AHR, DLX2, PLA2G4A, CSRNP3, ZMIZ2, JUN, DYRK1B, NPPC, MAPRE3	461	685	13528	1.456535300916763	1.0	0.42157020913030063	38.92146581283775
GOTERM_BP_FAT	GO:0031497~chromatin assembly	8	1.2779552715654952	0.028486764624987396	HIST1H2AC, HIST1H2BD, HIST1H1C, HIST1H2BK, HIST1H2AG, HIST2H2BE, HIST1H3E, HIST1H4H	461	87	13528	2.6983818286084724	1.0	0.4274386160876492	39.730465231351154
GOTERM_BP_FAT	GO:0046942~carboxylic acid transport	11	1.7571884984025559	0.028550830238366284	SLC25A20, SLC1A5, SLC1A3, SLC16A4, SLC16A8, ANXA1, SLC7A8, CELSR3, SLC22A5, CROT, SLC7A11	461	147	13528	2.195877049301282	1.0	0.4255623993281946	39.80006040001791
GOTERM_BP_FAT	GO:0032570~response to progesterone stimulus	4	0.6389776357827476	0.02896516448472278	CAV1, CCL2, SOCS1, FOSL1	461	20	13528	5.8689804772234275	1.0	0.42764262047834833	40.24832968126664
GOTERM_BP_FAT	GO:0006333~chromatin assembly or disassembly	10	1.5974440894568689	0.029258628969422485	HIST1H2AC, HIST1H2BD, HIST1H1C, HIST1H2BK, HIST1H2AG, HIST2H2BE, HIST1H3E, CBX7, CHD5, HIST1H4H	461	127	13528	2.3106222351273336	1.0	0.4283452162769189	40.563923512923026
GOTERM_BP_FAT	GO:0015849~organic acid transport	11	1.7571884984025559	0.029730993881358022	SLC25A20, SLC1A5, SLC1A3, SLC16A4, SLC16A8, ANXA1, SLC7A8, CELSR3, SLC22A5, CROT, SLC7A11	461	148	13528	2.181040042211409	1.0	0.4310000420657011	41.068609257513046
GOTERM_BP_FAT	GO:0016358~dendrite development	5	0.7987220447284344	0.030059557181335555	BDNF, NRP1, MYO6, MAP2, CTNNA2	461	35	13528	4.192128912302448	1.0	0.4320447772816177	41.4172681624929
GOTERM_BP_FAT	GO:0051146~striated muscle cell differentiation	8	1.2779552715654952	0.030080080788350918	CAV2, TNC, DYRK1B, TDGF1, MYOZ1, CBY1, MYH9, CXADR	461	88	13528	2.6677183987379216	1.0	0.42975102176375557	41.43898236431873
GOTERM_BP_FAT	GO:0051960~regulation of nervous system development	13	2.07667731629393	0.031246784893157326	NRP1, TNFRSF12A, PLXNB1, PLXNB2, SLIT2, NRCAM, VEGFC, DLX2, BDNF, PVRL1, ULK1, ID4, OMG	461	192	13528	1.9868944323933477	1.0	0.439704891068764	42.660965625790695
GOTERM_BP_FAT	GO:0007160~cell-matrix adhesion	8	1.2779552715654952	0.031732348261597744	TMEM8B, COL13A1, CTGF, ITGA1, ITGA10, ITGB5, ACTN1, ITGA3	461	89	13528	2.6377440347071586	1.0	0.44228871912637735	43.16241552034161
GOTERM_BP_FAT	GO:0031344~regulation of cell projection organization	8	1.2779552715654952	0.031732348261597744	NRCAM, NRP1, PLXNB1, ULK1, TNFRSF12A, PLXNB2, OMG, SLIT2	461	89	13528	2.6377440347071586	1.0	0.44228871912637735	43.16241552034161
GOTERM_BP_FAT	GO:0007507~heart development	14	2.2364217252396164	0.03188445294979221	NRP1, TBX2, SOX4, CBY1, CXADR, GLI3, ID2, ID1, TDGF1, PTCH1, NFATC4, ADAM19, ID3, HDAC9	461	215	13528	1.910830853049488	1.0	0.4413764943410654	43.31864424318206
GOTERM_BP_FAT	GO:0001707~mesoderm formation	5	0.7987220447284344	0.032938879384974376	TDGF1, BMPR2, SMAD3, LEF1, SLIT2	461	36	13528	4.075680886960713	1.0	0.44970575923650413	44.39057846996408
GOTERM_BP_FAT	GO:0050678~regulation of epithelial cell proliferation	7	1.1182108626198082	0.03342519759922641	VEGFC, CDKN2B, SMAD3, CDK6, PTCH1, FGF1, FOXP2	461	71	13528	2.893159390180563	1.0	0.45212824855374045	44.87850390768826
GOTERM_BP_FAT	GO:0010558~negative regulation of macromolecule biosynthetic process	28	4.472843450479233	0.03344093846854677	GLIS2, ZEB1, ZNF177, GLI3, IL10, NR1H2, HOXC8, PBXIP1, HEY2, BCL6, RUNX2, NR2F1, TBX2, ARID5A, SMAD3, LEF1, CBY1, FOXP2, DLX2, ID2, ID1, ID4, SMURF2, ID3, PRDM1, HDAC9, CRYM, IGFBP5	461	547	13528	1.5021156614465812	1.0	0.4498199735440297	44.89422915029595
GOTERM_BP_FAT	GO:0001558~regulation of cell growth	13	2.07667731629393	0.03345783441584489	NRP1, SOCS2, TNFRSF12A, SMAD3, NOV, NRCAM, DDR1, CTGF, ULK1, BCL6, CRIM1, IGFBP5, CYR61	461	194	13528	1.9664109846367153	1.0	0.44754790015308266	44.91110361703715
GOTERM_BP_FAT	GO:0035150~regulation of tube size	6	0.9584664536741214	0.033523458492553296	CAV2, ACTG2, CAV1, PDE5A, ITGA1, NPPC	461	53	13528	3.322064421069864	1.0	0.4457839189717636	44.976598060938734
GOTERM_BP_FAT	GO:0050880~regulation of blood vessel size	6	0.9584664536741214	0.033523458492553296	CAV2, ACTG2, CAV1, PDE5A, ITGA1, NPPC	461	53	13528	3.322064421069864	1.0	0.4457839189717636	44.976598060938734
GOTERM_BP_FAT	GO:0002521~leukocyte differentiation	10	1.5974440894568689	0.034733320021901146	ZAP70, RAG1, SOX4, MALT1, BCL6, CD79A, MYH9, HDAC9, IL10, IL11	461	131	13528	2.2400688844364223	1.0	0.4552430609616164	46.17099441520512
GOTERM_BP_FAT	GO:0065004~protein-DNA complex assembly	8	1.2779552715654952	0.03521677506476584	HIST1H2AC, HIST1H2BD, HIST1H1C, HIST1H2BK, HIST1H2AG, HIST2H2BE, HIST1H3E, HIST1H4H	461	91	13528	2.579771638339968	1.0	0.45749590858274014	46.641398285981325
GOTERM_BP_FAT	GO:0050732~negative regulation of peptidyl-tyrosine phosphorylation	3	0.4792332268370607	0.03545087458827418	PRKCZ, CAV1, SOCS1	461	9	13528	9.781634128705711	1.0	0.4573385800773738	46.867782704238955
GOTERM_BP_FAT	GO:0043536~positive regulation of blood vessel endothelial cell migration	3	0.4792332268370607	0.03545087458827418	VEGFC, PDGFB, HDAC9	461	9	13528	9.781634128705711	1.0	0.4573385800773738	46.867782704238955
GOTERM_BP_FAT	GO:0045935~positive regulation of nucleobase, nucleoside, nucleotide and nucleic acid metabolic process	31	4.952076677316294	0.035536453467123176	PDGFB, EVX1, PDGFA, GLIS2, SOX4, ZEB1, GLI3, CALCOCO1, IL10, IL11, LIF, NR1H2, TDGF1, PDGFC, NFATC2, RUNX2, FOSL1, KLF5, MYO6, PTF1A, NR4A2, SMAD3, LEF1, AHR, DLX2, CSRNP3, ZMIZ2, JUN, DYRK1B, NPPC, MAPRE3	461	624	13528	1.4578397018744091	1.0	0.4557765584203368	46.95031491149787
GOTERM_BP_FAT	GO:0032355~response to estradiol stimulus	6	0.9584664536741214	0.035952460670461886	SOCS2, PTGS2, PDGFB, PDGFA, SOCS1, PTCH1	461	54	13528	3.260544709568571	1.0	0.45734592765921955	47.34979278378093
GOTERM_BP_FAT	GO:0042476~odontogenesis	6	0.9584664536741214	0.035952460670461886	DLX2, SOSTDC1, LEF1, COL1A1, GLI3, EDARADD	461	54	13528	3.260544709568571	1.0	0.45734592765921955	47.34979278378093
GOTERM_BP_FAT	GO:0043065~positive regulation of apoptosis	23	3.6741214057507987	0.036742429731654945	ARHGEF3, PTGS2, TNFRSF25, ITGA1, SMAD3, SOX4, IL10, PLEKHF1, PLA2G4A, CSRNP3, RASGRF2, RASGRF1, BOK, JUN, PLEKHG5, SMPD1, BIK, BCL6, DAP, ID3, NQO1, FOSL1, WWOX	461	430	13528	1.5696110578620794	1.0	0.46236105582029075	48.100578835220134
GOTERM_BP_FAT	GO:0045664~regulation of neuron differentiation	10	1.5974440894568689	0.037719101119414115	NRCAM, BDNF, NRP1, PLXNB1, ULK1, TNFRSF12A, PLXNB2, ID4, OMG, SLIT2	461	133	13528	2.20638363805392	1.0	0.4689651639937208	49.01485340685918
GOTERM_BP_FAT	GO:0010629~negative regulation of gene expression	26	4.15335463258786	0.037799294738512804	GLIS2, ZEB1, ZNF177, GLI3, NR1H2, HOXC8, PBXIP1, HEY2, BCL6, RUNX2, NR2F1, TBX2, ARID5A, LEF1, SMAD3, CBY1, FOXP2, DLX2, ID2, ID1, ID4, SMURF2, PRDM1, ID3, HDAC9, CRYM	461	504	13528	1.5138243294425506	1.0	0.46735211940594656	49.0892450620668
GOTERM_BP_FAT	GO:0008037~cell recognition	6	0.9584664536741214	0.03848719673286059	NRCAM, BDNF, NRP1, CELSR3, PCSK4, SLIT2	461	55	13528	3.2012620784855055	1.0	0.47120857575353225	49.72318659102958
GOTERM_BP_FAT	GO:0007389~pattern specification process	16	2.5559105431309903	0.03881971270801307	NRP1, EVX1, BMPR2, LEF1, ZEB1, GLI3, DLX2, HOXC8, HOXB2, HOXB8, SOSTDC1, TDGF1, PTCH1, AXIN2, LFNG, CYR61	461	267	13528	1.7584960231381057	1.0	0.4718494503464915	50.026943786559585
GOTERM_BP_FAT	GO:0034728~nucleosome organization	8	1.2779552715654952	0.03894572676385169	HIST1H2AC, HIST1H2BD, HIST1H1C, HIST1H2BK, HIST1H2AG, HIST2H2BE, HIST1H3E, HIST1H4H	461	93	13528	2.5242926783756676	1.0	0.4706634245743241	50.14160626643209
GOTERM_BP_FAT	GO:0048332~mesoderm morphogenesis	5	0.7987220447284344	0.039164868165844836	TDGF1, BMPR2, SMAD3, LEF1, SLIT2	461	38	13528	3.8611713665943603	1.0	0.47030812737804695	50.340416411001044
GOTERM_BP_FAT	GO:0043068~positive regulation of programmed cell death	23	3.6741214057507987	0.039275546152260636	ARHGEF3, PTGS2, TNFRSF25, ITGA1, SMAD3, SOX4, IL10, PLEKHF1, PLA2G4A, CSRNP3, RASGRF2, RASGRF1, BOK, JUN, PLEKHG5, SMPD1, BIK, BCL6, DAP, ID3, NQO1, FOSL1, WWOX	461	433	13528	1.558736154458878	1.0	0.46901150523160084	50.44054170597898
GOTERM_BP_FAT	GO:0010605~negative regulation of macromolecule metabolic process	35	5.5910543130990416	0.040786819211854966	PRKCZ, CAV1, A2M, GLIS2, ZEB1, ZNF177, GLI3, IL10, NR1H2, HOXC8, PBXIP1, HEY2, BCL6, RUNX2, NR2F1, TBX2, ARID5A, SOCS1, SMAD3, LEF1, CBY1, FURIN, FOXP2, DLX2, ID2, ID1, JUN, NPPC, ID4, SMURF2, ID3, PRDM1, HDAC9, CRYM, IGFBP5	461	734	13528	1.3992800865314712	1.0	0.47977857967509574	51.78881637846091
GOTERM_BP_FAT	GO:0010942~positive regulation of cell death	23	3.6741214057507987	0.04092551348381064	ARHGEF3, PTGS2, TNFRSF25, ITGA1, SMAD3, SOX4, IL10, PLEKHF1, PLA2G4A, CSRNP3, RASGRF2, RASGRF1, BOK, JUN, PLEKHG5, SMPD1, BIK, BCL6, DAP, ID3, NQO1, FOSL1, WWOX	461	435	13528	1.5515695514498717	1.0	0.47869875122401606	51.91080353085368
GOTERM_BP_FAT	GO:0042475~odontogenesis of dentine-containing tooth	5	0.7987220447284344	0.04251234720295624	DLX2, SOSTDC1, LEF1, GLI3, EDARADD	461	39	13528	3.7621669725791205	1.0	0.4897152696905255	53.2859310831804
GOTERM_BP_FAT	GO:0007259~JAK-STAT cascade	5	0.7987220447284344	0.04251234720295624	STAT4, NMI, CCL2, SOCS2, SOCS1	461	39	13528	3.7621669725791205	1.0	0.4897152696905255	53.2859310831804
GOTERM_BP_FAT	GO:0017015~regulation of transforming growth factor beta receptor signaling pathway	5	0.7987220447284344	0.04251234720295624	CDKN2B, SMAD3, SMURF2, ZEB1, FURIN	461	39	13528	3.7621669725791205	1.0	0.4897152696905255	53.2859310831804
GOTERM_BP_FAT	GO:0019220~regulation of phosphate metabolic process	25	3.993610223642172	0.04273952834364846	PRKCZ, CAV1, PDGFB, PKHD1, PDGFA, BMPR2, SPRY4, IL11, LIF, CDKN2B, TDGF1, ADRA2C, PDGFC, PDGFD, PILRB, LRRN3, SOCS1, ITGA1, SMAD3, PKIB, MALT1, VEGFC, JUN, GADD45B, DUSP8	461	485	13528	1.512623834335935	1.0	0.4893342771267879	53.479741615549045
GOTERM_BP_FAT	GO:0051174~regulation of phosphorus metabolic process	25	3.993610223642172	0.04273952834364846	PRKCZ, CAV1, PDGFB, PKHD1, PDGFA, BMPR2, SPRY4, IL11, LIF, CDKN2B, TDGF1, ADRA2C, PDGFC, PDGFD, PILRB, LRRN3, SOCS1, ITGA1, SMAD3, PKIB, MALT1, VEGFC, JUN, GADD45B, DUSP8	461	485	13528	1.512623834335935	1.0	0.4893342771267879	53.479741615549045
GOTERM_BP_FAT	GO:0007413~axonal fasciculation	3	0.4792332268370607	0.04333338155556156	NRCAM, NRP1, CELSR3	461	10	13528	8.80347071583514	1.0	0.49194312081700864	53.982788669069805
GOTERM_BP_FAT	GO:0033138~positive regulation of peptidyl-serine phosphorylation	3	0.4792332268370607	0.04333338155556156	LIF, CAV1, IL11	461	10	13528	8.80347071583514	1.0	0.49194312081700864	53.982788669069805
GOTERM_BP_FAT	GO:0048729~tissue morphogenesis	12	1.9169329073482428	0.0437108963391961	FRAS1, VEGFC, HOXB2, LMO4, TDGF1, BMPR2, SMAD3, LEF1, PTCH1, COL1A1, GLI3, SLIT2	461	180	13528	1.9563268257411424	1.0	0.49276827072340235	54.29990611863348
GOTERM_BP_FAT	GO:0042113~B cell activation	7	1.1182108626198082	0.04439197746749751	RAG1, MALT1, BCL6, CD79A, HDAC9, IL10, IL11	461	76	13528	2.702819956616052	1.0	0.49600405342076714	54.86681755520176
GOTERM_BP_FAT	GO:0001704~formation of primary germ layer	5	0.7987220447284344	0.046016189998374805	TDGF1, BMPR2, SMAD3, LEF1, SLIT2	461	40	13528	3.6681127982646418	1.0	0.5065474724871322	56.19211733620515
GOTERM_BP_FAT	GO:0045778~positive regulation of ossification	4	0.6389776357827476	0.046565660087789104	PLA2G4A, BMPR2, SMAD3, RUNX2	461	24	13528	4.890817064352857	1.0	0.5085730342900401	56.632096264109045
GOTERM_BP_FAT	GO:0003018~vascular process in circulatory system	6	0.9584664536741214	0.04673266558647018	CAV2, ACTG2, CAV1, PDE5A, ITGA1, NPPC	461	58	13528	3.035679557184531	1.0	0.5076509010391674	56.76499525820049
GOTERM_BP_FAT	GO:0032496~response to lipopolysaccharide	7	1.1182108626198082	0.04682501229835552	PLA2G4A, CCL2, PTGS2, CYP1A1, JUN, SOCS1, IL10	461	77	13528	2.667718398737921	1.0	0.5061700461717136	56.83831759291091
GOTERM_BP_FAT	GO:0007605~sensory perception of sound	8	1.2779552715654952	0.04715666303774614	SLC1A3, MYO6, MCOLN3, MAP1A, SOBP, COL1A1, CRYM, C17ORF28	461	97	13528	2.420198134937496	1.0	0.5065184773770522	57.1006793278515
GOTERM_BP_FAT	GO:0042325~regulation of phosphorylation	24	3.8338658146964857	0.04752866946523468	PRKCZ, CAV1, PDGFB, PDGFA, PKHD1, LRRN3, SOCS1, ITGA1, BMPR2, MALT1, PKIB, SPRY4, IL11, LIF, VEGFC, CDKN2B, JUN, TDGF1, ADRA2C, PDGFC, PDGFD, GADD45B, DUSP8, PILRB	461	466	13528	1.511325444778565	1.0	0.5071667408254849	57.393175982326675
GOTERM_BP_FAT	GO:0016337~cell-cell adhesion	16	2.5559105431309903	0.04950853799379239	DCHS2, PKHD1, COL13A1, PCDHGA8, CELSR3, PCDHGA6, PCDH7, MYH9, CTNNA2, JUP, NRCAM, PVRL1, FAT4, CTGF, CYFIP2, JAM2	461	276	13528	1.7011537615140369	1.0	0.519675855918489	58.918508311146276
GOTERM_BP_FAT	GO:0014706~striated muscle tissue development	9	1.4376996805111821	0.05002793089906683	CAV2, CAV1, TBX2, TNC, TDGF1, CBY1, CXADR, IGFBP5, FOXP2	461	119	13528	2.21936236533659	1.0	0.5212939049712473	59.31004851316052
GOTERM_BP_FAT	GO:0021675~nerve development	4	0.6389776357827476	0.051624625105449434	BDNF, HOXB2, SLC1A3, GLI3	461	25	13528	4.695184381778742	1.0	0.530554513913292	60.49178511440773
GOTERM_BP_FAT	GO:0050772~positive regulation of axonogenesis	4	0.6389776357827476	0.051624625105449434	PLXNB1, TNFRSF12A, PLXNB2, SLIT2	461	25	13528	4.695184381778742	1.0	0.530554513913292	60.49178511440773
GOTERM_BP_FAT	GO:0045669~positive regulation of osteoblast differentiation	4	0.6389776357827476	0.051624625105449434	JUND, BMPR2, NPPC, RUNX2	461	25	13528	4.695184381778742	1.0	0.530554513913292	60.49178511440773
GOTERM_BP_FAT	GO:0006929~substrate-bound cell migration	3	0.4792332268370607	0.05179498345089106	VEGFC, PDGFB, TNFRSF12A	461	11	13528	8.003155196213765	1.0	0.529610965857739	60.61594114128458
GOTERM_BP_FAT	GO:0043534~blood vessel endothelial cell migration	3	0.4792332268370607	0.05179498345089106	ID1, MYH9, SLIT2	461	11	13528	8.003155196213765	1.0	0.529610965857739	60.61594114128458
GOTERM_BP_FAT	GO:0001890~placenta development	6	0.9584664536741214	0.052768514154683685	LIF, PLA2G4A, PTGS2, PLCD3, LEF1, PRDM1	461	60	13528	2.9344902386117138	1.0	0.5342744582517875	61.31841506521092
GOTERM_BP_FAT	GO:0007179~transforming growth factor beta receptor signaling pathway	6	0.9584664536741214	0.052768514154683685	CCL2, PDGFB, PDGFA, ID1, JUN, SMAD3	461	60	13528	2.9344902386117138	1.0	0.5342744582517875	61.31841506521092
GOTERM_BP_FAT	GO:0042692~muscle cell differentiation	9	1.4376996805111821	0.05420233666876964	CAV2, TBX2, TNC, DYRK1B, TDGF1, MYOZ1, CBY1, MYH9, CXADR	461	121	13528	2.1826786898764814	1.0	0.5419770940032066	62.331541176824224
GOTERM_BP_FAT	GO:0046578~regulation of Ras protein signal transduction	13	2.07667731629393	0.05445732158914099	ARHGEF3, TBC1D8, CYTH2, TBC1D19, ADAP1, TBC1D17, RASGRF2, RASGRF1, PLEKHG5, BCL6, EVI5L, TBC1D30, ARAP2	461	210	13528	1.8165891953310607	1.0	0.5415809161004883	62.50906996135575
GOTERM_BP_FAT	GO:0046677~response to antibiotic	4	0.6389776357827476	0.0569373943799769	SLC2A8, SLC1A3, CCL2, CYP1A1	461	26	13528	4.514600367094944	1.0	0.555920070438048	64.19510891883165
GOTERM_BP_FAT	GO:0043087~regulation of GTPase activity	9	1.4376996805111821	0.05859336653347846	TBC1D17, TBC1D8, RASGRF1, BCL6, EVI5L, TBC1D30, TBC1D19, ARAP2, ADAP1	461	123	13528	2.1471879794719855	1.0	0.5644725485372739	65.28080624621904
GOTERM_BP_FAT	GO:0030097~hemopoiesis	14	2.2364217252396164	0.05902658001995338	LMO2, CRIP2, RAG1, SOX4, MALT1, CDK6, MYH9, IL10, IL11, ID2, ZAP70, BCL6, CD79A, HDAC9	461	236	13528	1.7407992940916945	1.0	0.5651109585472305	65.5596660146831
GOTERM_BP_FAT	GO:0048598~embryonic morphogenesis	17	2.7156549520766773	0.05932860293096216	MYO6, LMO4, BMPR2, SMAD3, LEF1, SOBP, ZEB1, GLI3, SLIT2, VEGFC, DLX2, HOXB2, DKK1, HOXB8, TDGF1, PTCH1, C17ORF28	461	307	13528	1.624962021381079	1.0	0.5649173948443149	65.7528274322659
GOTERM_BP_FAT	GO:0045892~negative regulation of transcription, DNA-dependent	19	3.035143769968051	0.060181357330025456	TBX2, ARID5A, SMAD3, LEF1, CBY1, ZEB1, ZNF177, FOXP2, DLX2, HOXC8, ID2, ID1, HEY2, BCL6, ID3, PRDM1, HDAC9, CRYM, NR2F1	461	356	13528	1.5661605206073754	1.0	0.5681626969024172	66.29271497467457
GOTERM_BP_FAT	GO:0014910~regulation of smooth muscle cell migration	3	0.4792332268370607	0.06078736823270567	PDGFB, PDGFA, IGFBP5	461	12	13528	7.3362255965292835	1.0	0.5698341978834282	66.67149761793254
GOTERM_BP_FAT	GO:0070228~regulation of lymphocyte apoptosis	3	0.4792332268370607	0.06078736823270567	RAG1, BCL6, IL10	461	12	13528	7.3362255965292835	1.0	0.5698341978834282	66.67149761793254
GOTERM_BP_FAT	GO:0001958~endochondral ossification	3	0.4792332268370607	0.06078736823270567	COL13A1, COL1A1, RUNX2	461	12	13528	7.3362255965292835	1.0	0.5698341978834282	66.67149761793254
GOTERM_BP_FAT	GO:0050954~sensory perception of mechanical stimulus	8	1.2779552715654952	0.061410618489039476	SLC1A3, MYO6, MCOLN3, MAP1A, SOBP, COL1A1, CRYM, C17ORF28	461	103	13528	2.279215719310069	1.0	0.5715879874066342	67.05686682416375
GOTERM_BP_FAT	GO:0031669~cellular response to nutrient levels	5	0.7987220447284344	0.061584514543048204	CYP24A1, CAV1, CDKN2B, JUN, BMPR2	461	44	13528	3.3346479984224016	1.0	0.5705908437200349	67.163638489021
GOTERM_BP_FAT	GO:0045428~regulation of nitric oxide biosynthetic process	4	0.6389776357827476	0.06249808895222024	CAV1, PTX3, DDAH1, IL10	461	27	13528	4.347392946091428	1.0	0.5740685475203787	67.71923114561199
GOTERM_BP_FAT	GO:0051271~negative regulation of cell motion	6	0.9584664536741214	0.0626335885688958	ACTN4, PDGFB, PKHD1, ACTN1, ABHD2, IGFBP5	461	63	13528	2.794752608201632	1.0	0.5728455795699672	67.80087676708622
GOTERM_BP_FAT	GO:0030334~regulation of cell migration	11	1.7571884984025559	0.06299929850470987	VEGFC, PDGFB, ENPP2, PDGFA, TDGF1, SMAD3, ABHD2, HDAC9, NEXN, FURIN, IGFBP5	461	169	13528	1.9100232322324762	1.0	0.5730068560275359	68.02026530590763
GOTERM_BP_FAT	GO:0010628~positive regulation of gene expression	28	4.472843450479233	0.0630338003848318	EVX1, GLIS2, SOX4, ZEB1, GLI3, IL10, CALCOCO1, IL11, NR1H2, LIF, TDGF1, NFATC2, RUNX2, FOSL1, KLF5, MYO6, PTF1A, NR4A2, SMAD3, LEF1, AHR, DLX2, CSRNP3, ZMIZ2, DYRK1B, JUN, PRDM1, MAPRE3	461	581	13528	1.414212163186368	1.0	0.5711999823217895	68.04088998258865
GOTERM_BP_FAT	GO:0060537~muscle tissue development	9	1.4376996805111821	0.06320300549638043	CAV2, CAV1, TBX2, TNC, TDGF1, CBY1, CXADR, IGFBP5, FOXP2	461	125	13528	2.1128329718004335	1.0	0.5702054721502396	68.14185665779327
GOTERM_BP_FAT	GO:0009617~response to bacterium	12	1.9169329073482428	0.06557446768033423	PLA2G4A, HTN1, CCL2, PTGS2, CYP1A1, HIST1H2BK, HIST2H2BE, JUN, SOCS1, LYZ, MALT1, IL10	461	193	13528	1.8245535162352624	1.0	0.5820685971539501	69.52566381214646
GOTERM_BP_FAT	GO:0042326~negative regulation of phosphorylation	5	0.7987220447284344	0.0658598619309374	PRKCZ, CAV1, CDKN2B, JUN, SOCS1	461	45	13528	3.260544709568571	1.0	0.5817201051567074	69.68832390194738
GOTERM_BP_FAT	GO:0046890~regulation of lipid biosynthetic process	5	0.7987220447284344	0.0658598619309374	NR1H2, PLA2G4A, PDGFB, PDGFA, ABCG4	461	45	13528	3.260544709568571	1.0	0.5817201051567074	69.68832390194738
GOTERM_BP_FAT	GO:0032103~positive regulation of response to external stimulus	6	0.9584664536741214	0.06613773268399113	PLA2G4A, IL8, IL16, PDGFB, SMAD3, SLIT2	461	64	13528	2.751084598698481	1.0	0.5813326758413999	69.84590913780858
GOTERM_BP_FAT	GO:0001765~membrane raft formation	2	0.3194888178913738	0.0668532833809825	CAV2, CAV1	461	2	13528	29.344902386117134	1.0	0.5834291005665414	70.24816171674945
GOTERM_BP_FAT	GO:0010512~negative regulation of phosphatidylinositol biosynthetic process	2	0.3194888178913738	0.0668532833809825	PDGFB, PDGFA	461	2	13528	29.344902386117134	1.0	0.5834291005665414	70.24816171674945
GOTERM_BP_FAT	GO:0031223~auditory behavior	2	0.3194888178913738	0.0668532833809825	SLC1A3, FOXP2	461	2	13528	29.344902386117134	1.0	0.5834291005665414	70.24816171674945
GOTERM_BP_FAT	GO:0010511~regulation of phosphatidylinositol biosynthetic process	2	0.3194888178913738	0.0668532833809825	PDGFB, PDGFA	461	2	13528	29.344902386117134	1.0	0.5834291005665414	70.24816171674945
GOTERM_BP_FAT	GO:0030029~actin filament-based process	14	2.2364217252396164	0.06725002742568043	PRKCZ, MYO6, PDGFB, ACTN4, SSH1, MRAS, ACTN1, MYOZ1, CYTH2, EPB49, MYH9, CNN2, BCL6, EHD2	461	241	13528	1.704683126164481	1.0	0.5837082642927145	70.46900860194303
GOTERM_BP_FAT	GO:0051253~negative regulation of RNA metabolic process	19	3.035143769968051	0.0680415234927977	TBX2, ARID5A, SMAD3, LEF1, CBY1, ZEB1, ZNF177, FOXP2, DLX2, HOXC8, ID2, ID1, HEY2, BCL6, ID3, PRDM1, HDAC9, CRYM, NR2F1	461	362	13528	1.54020205893985	1.0	0.5861853158414462	70.90498371258224
GOTERM_BP_FAT	GO:0045740~positive regulation of DNA replication	4	0.6389776357827476	0.06830035515587163	PDGFB, PDGFA, JUN, PDGFC	461	28	13528	4.192128912302448	1.0	0.585684773268164	71.04623257539934
GOTERM_BP_FAT	GO:0008045~motor axon guidance	3	0.4792332268370607	0.07026482744383834	ALCAM, LHX4, SLIT2	461	13	13528	6.771900550642416	1.0	0.594502765994153	72.09739404618804
GOTERM_BP_FAT	GO:0046697~decidualization	3	0.4792332268370607	0.07026482744383834	LIF, PLA2G4A, PTGS2	461	13	13528	6.771900550642416	1.0	0.594502765994153	72.09739404618804
GOTERM_BP_FAT	GO:0010595~positive regulation of endothelial cell migration	3	0.4792332268370607	0.07026482744383834	VEGFC, PDGFB, HDAC9	461	13	13528	6.771900550642416	1.0	0.594502765994153	72.09739404618804
GOTERM_BP_FAT	GO:0048660~regulation of smooth muscle cell proliferation	5	0.7987220447284344	0.07028566933055555	PTGS2, PDGFB, JUN, NPPC, IGFBP5	461	46	13528	3.1896633028388193	1.0	0.5926944509134522	72.10835084415672
GOTERM_BP_FAT	GO:0050795~regulation of behavior	5	0.7987220447284344	0.07028566933055555	IL8, IL16, PDGFB, SMAD3, SLIT2	461	46	13528	3.1896633028388193	1.0	0.5926944509134522	72.10835084415672
GOTERM_BP_FAT	GO:0045941~positive regulation of transcription	27	4.313099041533546	0.07197386566660931	EVX1, GLIS2, SOX4, ZEB1, GLI3, IL10, CALCOCO1, IL11, NR1H2, LIF, TDGF1, NFATC2, RUNX2, FOSL1, KLF5, MYO6, PTF1A, NR4A2, SMAD3, LEF1, AHR, DLX2, CSRNP3, ZMIZ2, DYRK1B, JUN, MAPRE3	461	564	13528	1.4048091567822032	1.0	0.5998022736828835	72.98250404733989
GOTERM_BP_FAT	GO:0035295~tube development	13	2.07667731629393	0.07250107369760042	CAV2, NRP1, PDGFA, LMO4, BMPR2, GLI3, SLIT2, FOXP2, BDNF, CTGF, PTCH1, FGF1, CYR61	461	220	13528	1.7340169591796488	1.0	0.6006761166726935	73.25015678832682
GOTERM_BP_FAT	GO:0003002~regionalization	12	1.9169329073482428	0.07351525106429196	DLX2, HOXC8, HOXB2, EVX1, HOXB8, TDGF1, BMPR2, LEF1, PTCH1, AXIN2, LFNG, GLI3	461	197	13528	1.7875067443320083	1.0	0.604073162053436	73.75801814118577
GOTERM_BP_FAT	GO:0042490~mechanoreceptor differentiation	4	0.6389776357827476	0.07433742303755486	BDNF, MYO6, MCOLN3, C17ORF28	461	29	13528	4.047572742912709	1.0	0.6064282195200952	74.16304336296847
GOTERM_BP_FAT	GO:0043588~skin development	4	0.6389776357827476	0.07433742303755486	FRAS1, PDGFA, LEF1, COL1A1	461	29	13528	4.047572742912709	1.0	0.6064282195200952	74.16304336296847
GOTERM_BP_FAT	GO:0032483~regulation of Rab protein signal transduction	5	0.7987220447284344	0.0748601167266789	TBC1D17, TBC1D8, EVI5L, TBC1D30, TBC1D19	461	47	13528	3.1217981261826737	1.0	0.6072248294179824	74.41746437335964
GOTERM_BP_FAT	GO:0032313~regulation of Rab GTPase activity	5	0.7987220447284344	0.0748601167266789	TBC1D17, TBC1D8, EVI5L, TBC1D30, TBC1D19	461	47	13528	3.1217981261826737	1.0	0.6072248294179824	74.41746437335964
GOTERM_BP_FAT	GO:0048589~developmental growth	7	1.1182108626198082	0.07565804778177118	INA, PTGS2, ULK1, SERPINE1, ENO3, GLI3, IGFBP5	461	87	13528	2.3610841000324134	1.0	0.6094052917578723	74.80130576168304
GOTERM_BP_FAT	GO:0046649~lymphocyte activation	12	1.9169329073482428	0.07770545678146448	ULBP3, ZAP70, RAG1, SMAD3, SOX4, MALT1, BCL6, CD79A, MYH9, HDAC9, IL10, IL11	461	199	13528	1.769541852429174	1.0	0.6177574382702514	75.76151085200765
GOTERM_BP_FAT	GO:0010563~negative regulation of phosphorus metabolic process	5	0.7987220447284344	0.0795811758846036	PRKCZ, CAV1, CDKN2B, JUN, SOCS1	461	48	13528	3.056760665220535	1.0	0.6250450095577588	76.61081843359722
GOTERM_BP_FAT	GO:0045936~negative regulation of phosphate metabolic process	5	0.7987220447284344	0.0795811758846036	PRKCZ, CAV1, CDKN2B, JUN, SOCS1	461	48	13528	3.056760665220535	1.0	0.6250450095577588	76.61081843359722
GOTERM_BP_FAT	GO:0033135~regulation of peptidyl-serine phosphorylation	3	0.4792332268370607	0.08018413564325137	LIF, CAV1, IL11	461	14	13528	6.288193368453671	1.0	0.6260964895639984	76.87781825032683
GOTERM_BP_FAT	GO:0045668~negative regulation of osteoblast differentiation	3	0.4792332268370607	0.08018413564325137	SMAD3, CDK6, AXIN2	461	14	13528	6.288193368453671	1.0	0.6260964895639984	76.87781825032683
GOTERM_BP_FAT	GO:0045944~positive regulation of transcription from RNA polymerase II promoter	19	3.035143769968051	0.08151293579646268	MYO6, EVX1, NR4A2, SMAD3, LEF1, ZEB1, AHR, CALCOCO1, IL11, NR1H2, LIF, DLX2, CSRNP3, ZMIZ2, JUN, TDGF1, NFATC2, RUNX2, FOSL1	461	371	13528	1.5028386666744626	1.0	0.6305700769547125	77.45612004629001
GOTERM_BP_FAT	GO:0030335~positive regulation of cell migration	7	1.1182108626198082	0.08240945514608931	VEGFC, PDGFB, PDGFA, TDGF1, SMAD3, HDAC9, FURIN	461	89	13528	2.3080260303687634	1.0	0.6329454619113523	77.83855612060671
GOTERM_BP_FAT	GO:0030036~actin cytoskeleton organization	13	2.07667731629393	0.0837014703303323	PRKCZ, PDGFB, ACTN4, SSH1, MRAS, ACTN1, MYOZ1, CYTH2, EPB49, MYH9, BCL6, CNN2, EHD2	461	226	13528	1.6879811107058529	1.0	0.6371069187730002	78.37895513552064
GOTERM_BP_FAT	GO:0007267~cell-cell signaling	28	4.472843450479233	0.0844999042716433	CAV2, NRP1, PDGFA, VIPR1, IL10, IL11, NPTX1, BDNF, SLC1A3, PVRL1, SNPH, ADRA2C, SEMA3B, ZYX, FGF1, NQO1, GAD1, HAP1, HCN2, GABRG3, GLRB, MYO6, CTNNA2, PDE7B, CXCL14, TFAP2C, LRP2, HTR2C	461	600	13528	1.3694287780187995	1.0	0.6389495096322713	78.7066707714324
GOTERM_BP_FAT	GO:0010720~positive regulation of cell development	6	0.9584664536741214	0.08525542849821394	VEGFC, PLXNB1, TNFRSF12A, PLXNB2, SMAD3, SLIT2	461	69	13528	2.551730642271055	1.0	0.6405744843753785	79.01245647293685
GOTERM_BP_FAT	GO:0010557~positive regulation of macromolecule biosynthetic process	30	4.792332268370607	0.08603128398193051	PDGFB, EVX1, PDGFA, GLIS2, SOX4, ZEB1, GLI3, CALCOCO1, IL10, IL11, NR1H2, LIF, TDGF1, PDGFC, NFATC2, RUNX2, FOSL1, KLF5, MYO6, PTF1A, NR4A2, SMAD3, LEF1, AHR, DLX2, CSRNP3, ZMIZ2, JUN, DYRK1B, MAPRE3	461	654	13528	1.3460964397301438	1.0	0.6422702093228203	79.32215858912765
GOTERM_BP_FAT	GO:0031110~regulation of microtubule polymerization or depolymerization	4	0.6389776357827476	0.08708712497082742	CAV2, CAV1, MAP1A, MAP2	461	31	13528	3.786439017563502	1.0	0.6451840543469598	79.73670650352595
GOTERM_BP_FAT	GO:0051056~regulation of small GTPase mediated signal transduction	14	2.2364217252396164	0.08791695629258761	ARHGEF3, TBC1D8, CYTH2, TBC1D19, ADAP1, TBC1D17, RASGRF2, RASGRF1, RASGRP1, PLEKHG5, BCL6, EVI5L, TBC1D30, ARAP2	461	252	13528	1.6302723547842852	1.0	0.6470633140306905	80.05700455064446
GOTERM_BP_FAT	GO:0045637~regulation of myeloid cell differentiation	6	0.9584664536741214	0.08939301716397614	LIF, ID2, LMO2, JUN, CDK6, HIST1H4H	461	70	13528	2.515277347381469	1.0	0.6517121177263752	80.6149684451438
GOTERM_BP_FAT	GO:0016202~regulation of striated muscle tissue development	5	0.7987220447284344	0.08945404490288707	HEY2, SMAD3, LEF1, HDAC9, CXADR	461	50	13528	2.9344902386117138	1.0	0.6502213182746848	80.63771753084478
GOTERM_BP_FAT	GO:0048732~gland development	9	1.4376996805111821	0.08956591329079457	DDR1, CAV2, CAV1, BCAT2, TBX2, TDGF1, LEF1, PTCH1, GLI3	461	135	13528	1.9563268257411424	1.0	0.6489571375797498	80.67935294762512
GOTERM_BP_FAT	GO:0051130~positive regulation of cellular component organization	11	1.7571884984025559	0.08990785748573028	CAV2, CAV1, PLA2G4A, ACTN4, PLXNB1, TNFRSF12A, PLXNB2, SMAD3, PTX3, AHR, SLIT2	461	181	13528	1.783391857719826	1.0	0.6486878625283028	80.80609569262978
GOTERM_BP_FAT	GO:0007423~sensory organ development	13	2.07667731629393	0.09010066382016774	MYO6, CYP1A1, PDGFA, PTF1A, SOBP, ZEB1, GLI3, FOXP2, DDR1, BDNF, PVRL1, MCOLN3, C17ORF28	461	229	13528	1.665867821045951	1.0	0.6477839715828101	80.87721392754518
GOTERM_BP_FAT	GO:0021517~ventral spinal cord development	3	0.4792332268370607	0.0905044349911138	EVX1, LHX4, GLI3	461	15	13528	5.8689804772234275	1.0	0.647786139857485	81.02534409105769
GOTERM_BP_FAT	GO:0045893~positive regulation of transcription, DNA-dependent	23	3.6741214057507987	0.09283128389125767	MYO6, EVX1, NR4A2, SMAD3, LEF1, SOX4, ZEB1, AHR, CALCOCO1, IL10, IL11, NR1H2, LIF, DLX2, CSRNP3, ZMIZ2, JUN, DYRK1B, TDGF1, NFATC2, RUNX2, FOSL1, MAPRE3	461	477	13528	1.4149533645297572	1.0	0.6558613010236017	81.85812312599907
GOTERM_BP_FAT	GO:0051052~regulation of DNA metabolic process	8	1.2779552715654952	0.09371424328482209	PDGFB, PDGFA, JUN, NPPC, PDGFC, BCL6, ID3, IL10	461	114	13528	2.059291395516992	1.0	0.6578084160603915	82.16501710002896
GOTERM_BP_FAT	GO:0001933~negative regulation of protein amino acid phosphorylation	4	0.6389776357827476	0.09378460805593251	PRKCZ, CAV1, JUN, SOCS1	461	32	13528	3.6681127982646418	1.0	0.6564026915581244	82.18926230466144
GOTERM_BP_FAT	GO:0001936~regulation of endothelial cell proliferation	4	0.6389776357827476	0.09378460805593251	CAV2, CAV1, CCL2, PDGFB	461	32	13528	3.6681127982646418	1.0	0.6564026915581244	82.18926230466144
GOTERM_BP_FAT	GO:0048634~regulation of muscle development	5	0.7987220447284344	0.09460086113981596	HEY2, SMAD3, LEF1, HDAC9, CXADR	461	51	13528	2.876951214325209	1.0	0.6580583325652931	82.46825232474649
GOTERM_BP_FAT	GO:0060137~maternal process involved in parturition	2	0.3194888178913738	0.09858827448266949	CCL2, CYP1A1	461	3	13528	19.563268257411426	1.0	0.6723004157931185	83.7728965984482
GOTERM_BP_FAT	GO:0021932~hindbrain radial glia guided cell migration	2	0.3194888178913738	0.09858827448266949	ULK1, CTNNA2	461	3	13528	19.563268257411426	1.0	0.6723004157931185	83.7728965984482
GOTERM_BP_FAT	GO:0031017~exocrine pancreas development	2	0.3194888178913738	0.09858827448266949	PTF1A, SOX4	461	3	13528	19.563268257411426	1.0	0.6723004157931185	83.7728965984482

## Sheet: MITF DOWN-regulated
Ensembl gene id	1_501MEL_shcontrol (normalized and divided by gene length in kb)	2_501MEL_shcontrol (normalized and divided by gene length in kb)	5_501MEL_shMITF (normalized and divided by gene length in kb)	6_501MEL_shMITF (normalized and divided by gene length in kb)	Gene name	Description	log2(501MEL_shMITF/501MEL_shcontrol)	Adjusted p-value (501MEL_shMITF vs 501MEL_shcontrol)
ENSG00000169174	251.12	273.2	9.6261	6.29396	PCSK9	proprotein convertase subtilisin/kexin type 9	-4.57144	1.17887e-45
ENSG00000126856	1238.94	1538.16	44.6808	61.3139	PRDM7	PR domain containing 7	-4.54578	7.66637e-106
ENSG00000092969	65.5438	65.579	1.84693	2.51583	TGFB2	transforming growth factor, beta 2	-4.05178	1.26103e-22
ENSG00000100191	551.877	222.084	47.1895	8.03504	SLC5A4	solute carrier family 5 (low affinity glucose cotransporter), member 4	-3.59161	1.17615e-25
ENSG00000089101	3175.72	3657.53	193.272	362.318	C20orf26	chromosome 20 open reading frame 26	-3.48832	1.98611e-45
ENSG00000235160	161.401	138.156	5.3309	3.22738	AC009878.2		-3.45162	5.50401e-11
ENSG00000257588	358.553	375.24	21.8909	27.5254	RP11-469H8.6		-3.38752	4.43179e-19
ENSG00000086159	285.617	299.902	19.9661	27.8448	AQP6	aquaporin 6, kidney specific	-3.32301	8.94258e-27
ENSG00000161798	154.717	173.434	12.4332	9.67784	AQP5	aquaporin 5	-3.30883	4.1598e-16
ENSG00000203837	257.444	246.696	17.6981	27.8168	PNLIPRP3	pancreatic lipase-related protein 3	-3.14847	4.76522e-21
ENSG00000057704	1035.56	1903.16	169.922	86.3397	TMCC3	transmembrane and coiled-coil domain family 3	-3.05474	2.43231e-15
ENSG00000079308	261.855	131.229	22.8928	14.1745	TNS1	tensin 1	-2.93174	4.11809e-14
ENSG00000231811	3390.26	4190.84	448.746	470.418	RP3-527G5.1		-2.91899	1.59236e-38
ENSG00000174348	72.8608	85.4628	10.0743	4.3565	PODN	podocan	-2.83705	6.98618e-10
ENSG00000228789	370.624	159.27	48.7808	13.6303	HCG22	HLA complex group 22 (non-protein coding)	-2.75663	7.675e-13
ENSG00000145040	183.415	52.3333	17.5009	6.7239	UCN2	urocortin 2	-2.74461	1.2839e-11
ENSG00000080166	37363.9	27094.7	4260.31	4849.87	DCT	dopachrome tautomerase (dopachrome delta-isomerase, tyrosine-related protein 2)	-2.69357	7.64612e-32
ENSG00000187642	119.336	104.16	16.423	13.4226	C1orf170	chromosome 1 open reading frame 170	-2.69113	1.10944e-18
ENSG00000080511	260.672	85.8096	13.377	17.4296	RDH8	retinol dehydrogenase 8 (all-trans)	-2.69051	5.69643e-09
ENSG00000229771	228.363	248.136	14.6063	19.8963	RP4-644L1.2		-2.68575	7.56279e-07
ENSG00000143369	7397.13	5208.94	1210.89	744.788	ECM1	extracellular matrix protein 1	-2.63986	1.75105e-46
ENSG00000122367	1342.37	771.132	202.554	119.762	LDB3	LIM domain binding 3	-2.63665	1.24239e-44
ENSG00000175274	237.498	42.2502	21.4712	2.78548	TP53I11	tumor protein p53 inducible protein 11	-2.62215	3.49676e-07
ENSG00000255346	126.328	15.2016	3.10393	3.28851	NOX5	NADPH oxidase, EF-hand calcium binding domain 5	-2.61778	6.06045e-06
ENSG00000251191	358.228	290.908	43.5095	48.8085	C8orf75	chromosome 8 open reading frame 75	-2.59356	2.91147e-17
ENSG00000225328	94.7464	184.782	13.0524	11.8531	AC019100.3		-2.58451	7.39072e-07
ENSG00000224397	440.882	396.123	45.7284	74.748	RP11-290F20.3		-2.54777	8.49944e-14
ENSG00000129226	4857.16	2528.01	648.139	493.438	CD68	CD68 molecule	-2.53637	4.52059e-30
ENSG00000251364	588.733	558.265	79.0773	96.2577	CTD-2516F10.2		-2.50515	5.58715e-16
ENSG00000225106	762.388	1530.99	161.623	183.745	RP11-429E11.2		-2.48539	2.52078e-17
ENSG00000112561	1417.76	1274.11	237.541	215.715	TFEB	transcription factor EB	-2.48537	2.75161e-32
ENSG00000124818	189.563	133.51	27.1222	23.1221	OPN5	opsin 5	-2.45234	2.12922e-14
ENSG00000154608	55.2752	52.2529	10.5676	5.16741	CEP170P1	centrosomal protein 170kDa pseudogene 1	-2.44796	1.59492e-09
ENSG00000239508	1800.98	2612.82	458.808	218.707	PLCH1-AS1	PLCH1 antisense RNA 1 (non-protein coding)	-2.44727	3.53802e-11
ENSG00000015413	72.6253	30.3831	4.27845	3.88533	DPEP1	dipeptidase 1 (renal)	-2.4323	2.11132e-05
ENSG00000137841	714.496	304.598	116.863	46.6308	PLCB2	phospholipase C, beta 2	-2.4278	4.69181e-14
ENSG00000254350	679.105	308.598	103.077	55.1375	RP11-542A14.1		-2.41933	1.58832e-15
ENSG00000158683	444.088	353.127	58.9934	69.4462	PKD1L1	polycystic kidney disease 1 like 1	-2.41813	1.88798e-14
ENSG00000167580	21.0607	32.2112	2.26306	1.02756	AQP2	aquaporin 2 (collecting duct)	-2.40124	9.03112e-05
ENSG00000122133	267.108	156.1	30.752	29.09	PAEP	progestagen-associated endometrial protein	-2.40062	4.44135e-09
ENSG00000133636	160.651	64.9583	25.8582	6.47786	NTS	neurotensin	-2.38546	1.25129e-07
ENSG00000144645	8451.87	10453	1880.23	1602.77	OSBPL10	oxysterol binding protein-like 10	-2.34376	4.90587e-25
ENSG00000074317	439.64	286.561	80.2441	48.5806	SNCB	synuclein, beta	-2.3335	3.36632e-15
ENSG00000248964	206.566	176.388	38.5353	29.0724	RP11-94H18.1		-2.3293	2.50131e-14
ENSG00000144681	53.8462	33.2075	3.61625	1.09466	STAC	SH3 and cysteine rich domain	-2.31548	0.00025695
ENSG00000261036	77.5198	121.584	9.64099	8.75514	RP11-574H6.1		-2.31522	7.69309e-05
ENSG00000169224	70.3596	41.9918	9.14567	4.84478	C1orf150	chromosome 1 open reading frame 150	-2.31342	8.05667e-06
ENSG00000100077	1960.72	1843.83	420.297	338.322	ADRBK2	adrenergic, beta, receptor kinase 2	-2.27195	4.21499e-32
ENSG00000154025	34.561	35.3786	4.2632	5.16197	SLC5A10	solute carrier family 5 (sodium/glucose cotransporter), member 10	-2.24626	1.32097e-05
ENSG00000108849	250.1	488.759	32.7203	99.0461	PPY	pancreatic polypeptide	-2.22414	3.51301e-08
ENSG00000049246	2862.55	3397.79	719.532	555.405	PER3	period homolog 3 (Drosophila)	-2.2039	4.27768e-20
ENSG00000233388	139.887	244.204	35.0436	33.8549	RP4-569D19.5		-2.1819	5.43497e-09
ENSG00000198542	52.4587	69.2603	10.9165	9.46287	ITGBL1	integrin, beta-like 1 (with EGF-like repeat domains)	-2.179	9.13074e-07
ENSG00000140678	418.367	105.441	22.6168	37.9175	ITGAX	integrin, alpha X (complement component 3 receptor 4 subunit)	-2.16778	5.83777e-05
ENSG00000130208	2872.12	1175.55	557.906	267.068	APOC1	apolipoprotein C-I	-2.16594	1.13214e-20
ENSG00000178722	397.056	282.167	68.872	57.7327	C5orf64	chromosome 5 open reading frame 64	-2.16449	2.92625e-09
ENSG00000102934	171.873	84.4298	25.4841	13.6133	PLLP	plasmolipin	-2.16196	1.12285e-05
ENSG00000128564	5724.7	1804.97	465.237	677.225	VGF	VGF nerve growth factor inducible	-2.15868	7.2258e-07
ENSG00000170044	19.9511	22.9676	1.60787	2.43355	ZPLD1	zona pellucida-like domain containing 1	-2.15866	0.000500234
ENSG00000203446	476.068	408.347	76.5531	104.79	AC004988.1		-2.15711	1.22049e-14
ENSG00000004846	622.291	676.505	124.974	153.355	ABCB5	ATP-binding cassette, sub-family B (MDR/TAP), member 5	-2.15612	1.21174e-24
ENSG00000101440	143.968	112.259	8.3351	24.2216	ASIP	agouti signaling protein	-2.14136	0.000197197
ENSG00000214944	48.9866	13.243	6.76003	3.06944	RP11-428C6.1	Rho-guanine nucleotide exchange factor	-2.1391	1.38845e-06
ENSG00000221288	4130.39	63.6815	190.707	62.9761	MIR663B	microRNA 663b	-2.09653	0.000992881
ENSG00000182326	500.721	174.758	62.772	51.5752	C1S	complement component 1, s subcomponent	-2.0819	8.51402e-07
ENSG00000177359	112.817	72.6838	19.918	17.3786	RP11-551L14.1		-2.07922	2.01042e-09
ENSG00000237864	220.849	270.654	62.7506	27.1973	LINC00322	long intergenic non-protein coding RNA 322	-2.0774	9.8069e-06
ENSG00000116983	138.92	40.3491	24.2707	10.9192	HPCAL4	hippocalcin like 4	-2.05935	8.96666e-11
ENSG00000112964	3267.7	3268.1	962.77	543.519	GHR	growth hormone receptor	-2.05255	2.60153e-14
ENSG00000246922	1209.4	1375.01	355.302	229.741	UBAP1L	ubiquitin associated protein 1-like	-2.04543	2.19299e-13
ENSG00000124496	21.5951	8.29231	3.83099	1.61524	TRERF1	transcriptional regulating factor 1	-2.03964	6.685e-06
ENSG00000170961	1888.68	2929.68	604.62	444.656	HAS2	hyaluronan synthase 2	-2.03231	2.21696e-11
ENSG00000227242	72.9415	110.46	20.0029	17.7942	RP11-325P15.3		-2.02054	1.02512e-07
ENSG00000179399	301.489	372.236	69.9244	85.5862	GPC5	glypican 5	-2.01665	2.1091e-15
ENSG00000262222	109.236	168.843	32.0375	26.5639	RP11-876N24.4		-2.00706	4.24077e-08
ENSG00000232053	1172.38	970.036	234.078	260.138	AC009784.3		-2.00302	2.3655e-14
ENSG00000260423	70.6999	38.3859	16.13	8.04603	RP13-735L24.1		-2.00261	2.14011e-09
ENSG00000163568	18.7367	65.051	1.39815	0	AIM2	absent in melanoma 2	-1.99216	0.00348325
ENSG00000136237	949.919	520.491	246.835	113.702	RAPGEF5	Rap guanine nucleotide exchange factor (GEF) 5	-1.96263	1.76306e-14
ENSG00000083544	2792.6	2511.01	628.522	684.425	TDRD3	tudor domain containing 3	-1.96146	4.09195e-24
ENSG00000215817	46.051	22.3759	6.67749	5.74478	ZC3H11B	zinc finger CCCH-type containing 11B pseudogene	-1.95041	7.43271e-05
ENSG00000164045	4707.16	5605.63	1375.36	1179.08	CDC25A	cell division cycle 25 homolog A (S. pombe)	-1.94168	4.51495e-18
ENSG00000233610	52.4618	40.6008	5.18128	7.52833	LINC00462	long intergenic non-protein coding RNA 462	-1.9354	0.00177649
ENSG00000249328	46.3862	22.3273	3.03926	4.83001	RP11-26J3.1		-1.93507	0.00259177
ENSG00000253207	102.312	122.056	11.2642	32.7333	RP11-67H2.1	Uncharacterized protein	-1.93242	0.000176536
ENSG00000235172	117.417	34.585	10.5926	9.61928	CTB-114C7.3		-1.92926	0.00130162
ENSG00000213085	35.7808	33.8797	6.55362	3.96763	CCDC19	coiled-coil domain containing 19	-1.92844	0.00139677
ENSG00000229195	606.513	792.381	206.343	99.7756	AC009495.4		-1.92452	9.78713e-06
ENSG00000253490	339.313	259.987	66.0776	79.1432	AC145110.1		-1.92349	2.63641e-12
ENSG00000186603	3440.45	5700.02	1180.99	980.094	HPDL	4-hydroxyphenylpyruvate dioxygenase-like	-1.91605	7.45334e-11
ENSG00000008118	75.8632	90.1893	11.0491	25.6422	CAMK1G	calcium/calmodulin-dependent protein kinase IG	-1.89482	2.79225e-05
ENSG00000183621	274.236	243.845	73.9816	59.53	ZNF438	zinc finger protein 438	-1.88796	4.77827e-16
ENSG00000113494	88.9548	85.8245	10.3551	25.3175	PRLR	prolactin receptor	-1.88753	0.000207483
ENSG00000157388	77.8681	79.7033	20.1555	15.8301	CACNA1D	calcium channel, voltage-dependent, L type, alpha 1D subunit	-1.88272	3.79264e-06
ENSG00000186106	1177.87	999.812	326.033	244.91	ANKRD46	ankyrin repeat domain 46	-1.88058	8.27424e-19
ENSG00000064393	3442.19	4018.57	1049.12	892.28	HIPK2	homeodomain interacting protein kinase 2	-1.88053	2.46596e-18
ENSG00000107317	69.6145	23.0817	6.03255	0	PTGDS	prostaglandin D2 synthase 21kDa (brain)	-1.87545	0.00715474
ENSG00000258791	6305.08	7773.05	1624.94	2118.86	LINC00520	long intergenic non-protein coding RNA 520	-1.87272	1.93402e-24
ENSG00000261645	59.4511	44.9432	6.43978	8.1873	RP11-660M18.2		-1.869	0.00330152
ENSG00000256673	1840.61	814.725	468.533	210.478	RP11-599J14.2		-1.86797	4.3558e-13
ENSG00000114487	413.531	330.375	77.1777	111.766	MORC1	MORC family CW-type zinc finger 1	-1.86497	1.46855e-10
ENSG00000214776	147.482	70.5266	36.7035	19.1375	RP11-726G1.1		-1.86047	6.85034e-14
ENSG00000132692	4532.3	3787.32	1336.58	917.493	BCAN	brevican	-1.85288	5.4513e-21
ENSG00000236013	308.394	537.827	113.799	81.6407	RP3-332B22.1		-1.84584	3.6868e-06
ENSG00000075673	13.4756	4.70093	1.64547	0.498091	ATP12A	ATPase, H+/K+ transporting, nongastric, alpha polypeptide	-1.84288	0.00591201
ENSG00000072694	84.5187	66.3128	23.6507	12.8866	FCGR2B	Fc fragment of IgG, low affinity IIb, receptor (CD32)	-1.84065	4.50961e-06
ENSG00000177363	68.3322	48.8697	15.0399	12.6074	LRRN4CL	LRRN4 C-terminal like	-1.83846	3.14955e-06
ENSG00000179388	150.067	131.892	50.3917	18.5699	EGR3	early growth response 3	-1.83299	3.46186e-05
ENSG00000229607	150.442	162.192	40.414	20.3892	RP5-1125N11.1		-1.83297	0.00108151
ENSG00000163216	400.872	98.7333	53.3362	40.3629	SPRR2D	small proline-rich protein 2D	-1.80542	0.000195538
ENSG00000114541	3153.29	3047.13	839.752	873.573	FRMD4B	FERM domain containing 4B	-1.80488	3.63005e-19
ENSG00000103355	68.7122	10.5033	4.73295	4.29807	PRSS33	protease, serine, 33	-1.80344	0.00595877
ENSG00000226539	421.74	139.396	123.569	25.2167	AC012512.1		-1.80252	3.92179e-06
ENSG00000145107	2331.11	2492.48	621.342	721.922	TM4SF19	transmembrane 4 L six family member 19	-1.80079	2.2518e-20
ENSG00000172183	3464.86	1816.63	618.611	695.702	ISG20	interferon stimulated exonuclease gene 20kDa	-1.79952	1.71011e-08
ENSG00000261780	100.656	117.865	23.9593	28.7514	CTD-2354A18.1		-1.79737	1.74474e-05
ENSG00000134369	314.097	299.141	97.1795	73.8116	NAV1	neuron navigator 1	-1.79684	7.32146e-17
ENSG00000131409	105.588	37.5299	28.8221	7.47823	LRRC4B	leucine rich repeat containing 4B	-1.79395	1.0301e-05
ENSG00000211750	116.879	72.0804	18.3154	9.50426	TRBV24-1	T cell receptor beta variable 24-1	-1.79228	0.00625923
ENSG00000113263	786.459	2020.24	367.759	247.751	ITK	IL2-inducible T-cell kinase	-1.78718	4.89855e-05
ENSG00000158022	3806.78	6410.38	1457.64	1187.98	TRIM63	tripartite motif containing 63, E3 ubiquitin protein ligase	-1.78618	4.49864e-09
ENSG00000122877	129.438	87.3362	37.5056	21.3269	EGR2	early growth response 2	-1.77559	8.95211e-09
ENSG00000133863	301.755	147.752	85.2593	37.5215	TEX15	testis expressed 15	-1.77292	2.27345e-09
ENSG00000162777	6558.61	7630.38	1691.98	2386.88	DENND2D	DENN/MADD domain containing 2D	-1.76907	9.73376e-20
ENSG00000143416	1158.88	377.25	290.797	119.28	SELENBP1	selenium binding protein 1	-1.76795	2.30628e-14
ENSG00000255545	23.0341	18.0596	4.6768	3.59368	RP11-627G23.1		-1.76258	0.00195162
ENSG00000164742	535.583	174.698	127.016	59.2037	ADCY1	adenylate cyclase 1 (brain)	-1.75999	4.60919e-14
ENSG00000117122	195.874	103.811	29.8036	37.3312	MFAP2	microfibrillar-associated protein 2	-1.75866	0.000205234
ENSG00000231221	38.2567	67.6342	2.56927	0	AC023672.2		-1.75824	0.0133176
ENSG00000183337	1424.48	2014.59	524.105	419.832	BCOR	BCL6 corepressor	-1.75663	1.38682e-10
ENSG00000118113	66.3572	44.4909	19.1971	6.22614	MMP8	matrix metallopeptidase 8 (neutrophil collagenase)	-1.74976	0.0011634
ENSG00000254645	142.008	92.802	35.1367	22.7916	RP11-396O20.2		-1.74859	5.6746e-05
ENSG00000122966	11392.7	9143.83	2858.4	3014.52	CIT	citron (rho-interacting, serine/threonine kinase 21)	-1.74584	5.54486e-17
ENSG00000117155	1813.05	1695.13	481.332	533.294	SSX2IP	synovial sarcoma, X breakpoint 2 interacting protein	-1.74489	7.37709e-19
ENSG00000177842	547.267	504.945	146.703	151.648	ZNF620	zinc finger protein 620	-1.74294	7.32307e-13
ENSG00000114315	1020.17	892.185	392.278	165.869	HES1	hairy and enhancer of split 1, (Drosophila)	-1.74123	8.55811e-08
ENSG00000102466	37.907	76.2851	10.7191	6.08388	FGF14	fibroblast growth factor 14	-1.73804	0.00979104
ENSG00000250748	129.595	85.2508	34.8138	15.8075	RP11-230G5.2		-1.72546	0.000803543
ENSG00000136275	36.6792	41.4708	4.61874	4.19435	C7orf69	chromosome 7 open reading frame 69	-1.72541	0.0149924
ENSG00000213123	201.853	256.055	57.8619	60.0518	TCTEX1D2	Tctex1 domain containing 2	-1.72492	2.7559e-05
ENSG00000247011	15.176	27.632	3.88268	3.52592	RP11-700H6.1		-1.72354	0.00728049
ENSG00000111799	58.7115	83.5121	24.4847	2.31013	COL12A1	collagen, type XII, alpha 1	-1.7203	0.00912354
ENSG00000169860	119.475	55.2121	33.7	14.8646	P2RY1	purinergic receptor P2Y, G-protein coupled, 1	-1.71997	6.85528e-08
ENSG00000101198	1117.48	625.672	219.992	242.017	NKAIN4	Na+/K+ transporting ATPase interacting 4	-1.71922	1.75834e-07
ENSG00000241732	88.3375	47.334	24.8004	11.04	RP11-38P22.2		-1.71451	3.05465e-05
ENSG00000235192	110.517	143.365	38.3907	20.9179	AC009495.2		-1.71288	0.00110885
ENSG00000135409	40.2853	8.49382	2.08117	2.51992	AMHR2	anti-Mullerian hormone receptor, type II	-1.70502	0.0171398
ENSG00000148288	195.634	70.6945	58.328	17.1212	GBGT1	globoside alpha-1,3-N-acetylgalactosaminyltransferase 1	-1.70095	1.21329e-06
ENSG00000212766	156.86	41.402	32.514	10.6295	LINC00277	long intergenic non-protein coding RNA 277	-1.69767	0.0014109
ENSG00000112280	505.245	127.661	159.849	31.0118	COL9A1	collagen, type IX, alpha 1	-1.69485	9.57552e-09
ENSG00000185442	8201.46	6746.38	2324.04	2150.73	FAM174B	family with sequence similarity 174, member B	-1.69364	8.64341e-19
ENSG00000109956	208.564	103.783	69.4786	25.995	B3GAT1	beta-1,3-glucuronyltransferase 1 (glucuronosyltransferase P)	-1.68146	9.49224e-10
ENSG00000172578	373.629	303.812	111.201	93.2873	KLHL6	kelch-like 6 (Drosophila)	-1.67979	1.26943e-16
ENSG00000241224	171.526	150.536	35.4446	40.2347	RP11-59E19.1		-1.67931	0.00147356
ENSG00000145832	49.501	114.961	13.4774	26.9259	SLC25A48	solute carrier family 25, member 48	-1.67709	0.000599653
ENSG00000164949	214.329	166.771	60.6692	44.2918	GEM	GTP binding protein overexpressed in skeletal muscle	-1.67543	1.25881e-05
ENSG00000139496	8865.82	6725.79	2690.51	2080.42	NUPL1	nucleoporin like 1	-1.67318	5.4513e-21
ENSG00000109819	18964.7	21355.4	6581.21	5672	PPARGC1A	peroxisome proliferator-activated receptor gamma, coactivator 1 alpha	-1.67071	1.34729e-15
ENSG00000231367	190.893	388.361	72.9423	68.2474	AC016995.3		-1.66804	0.00054722
ENSG00000254539	133.234	155.906	42.4448	34.3778	RP4-791M13.3		-1.66728	0.000141186
ENSG00000120738	654.554	1353.38	313.386	213.765	EGR1	early growth response 1	-1.65904	3.75948e-05
ENSG00000086717	355.813	281.232	96.6429	91.9708	PPEF1	protein phosphatase, EF-hand calcium binding domain 1	-1.65894	8.63389e-10
ENSG00000198203	972.342	580.931	159.534	266.48	SULT1C2	sulfotransferase family, cytosolic, 1C, member 2	-1.65715	2.26781e-05
ENSG00000198963	563.166	1000.18	250.625	187.87	RORB	RAR-related orphan receptor B	-1.64725	1.79654e-06
ENSG00000129173	435.372	466.999	164.973	111.143	E2F8	E2F transcription factor 8	-1.64612	1.38127e-09
ENSG00000134531	20075.8	28524.1	7480.86	7406.85	EMP1	epithelial membrane protein 1	-1.62863	8.34478e-13
ENSG00000143171	1978.52	1091.55	747.028	261.271	RXRG	retinoid X receptor, gamma	-1.62845	2.31019e-09
ENSG00000143226	322.864	224.577	95.4603	64.3976	FCGR2A	Fc fragment of IgG, low affinity IIa, receptor (CD32)	-1.62764	3.83099e-06
ENSG00000091844	179.293	135.402	50.0657	42.5879	RGS17	regulator of G-protein signaling 17	-1.62663	6.97049e-07
ENSG00000137869	399.799	484.378	119.016	153.042	CYP19A1	cytochrome P450, family 19, subfamily A, polypeptide 1	-1.62286	1.11628e-09
ENSG00000232411	539.767	718.829	252.175	105.557	AC009495.3		-1.61012	0.000551214
ENSG00000214146	22.3867	21.9875	4.17628	2.27553	RP11-699L21.1		-1.60553	0.0271852
ENSG00000105409	24.5419	27.8349	6.2518	5.16124	ATP1A3	ATPase, Na+/K+ transporting, alpha 3 polypeptide	-1.60204	0.0108216
ENSG00000173546	26.2577	7.24095	4.94622	2.53881	CSPG4	chondroitin sulfate proteoglycan 4	-1.5991	0.00388619
ENSG00000112183	103.652	56.975	37.8322	8.24545	RBM24	RNA binding motif protein 24	-1.59046	0.00271734
ENSG00000050555	406.386	266.329	136.462	81.0397	LAMC3	laminin, gamma 3	-1.58668	4.33952e-12
ENSG00000197147	1270.67	1034.54	421.742	328.8	LRRC8B	leucine rich repeat containing 8 family, member B	-1.58573	8.98322e-17
ENSG00000183696	8746.07	8164.66	2379.1	3113.63	UPP1	uridine phosphorylase 1	-1.58125	8.75663e-13
ENSG00000117834	85.2555	36.6168	10.7356	17.1771	SLC5A9	solute carrier family 5 (sodium/glucose cotransporter), member 9	-1.57919	0.00591837
ENSG00000101000	389.601	198.183	149.515	46.6734	PROCR	protein C receptor, endothelial	-1.57809	1.02089e-06
ENSG00000235897	649.407	983.815	232.032	273.145	TM4SF19-AS1	TM4SF19 antisense RNA 1 (non-protein coding)	-1.5767	1.36753e-07
ENSG00000255119	90.9338	144.048	16.1656	44.0407	RP11-655M14.12		-1.57625	0.00591789
ENSG00000107338	139.17	190.919	49.7852	52.4615	SHB	Src homology 2 domain containing adaptor protein B	-1.57603	2.77835e-07
ENSG00000175445	889.042	314.845	267.713	102.364	LPL	lipoprotein lipase	-1.57549	1.2603e-07
ENSG00000067842	13.9475	5.87773	0.936696	2.12657	ATP2B3	ATPase, Ca++ transporting, plasma membrane 3	-1.57337	0.0289042
ENSG00000128923	1031.04	783.109	248.599	331.123	FAM63B	family with sequence similarity 63, member B	-1.56339	1.05617e-08
ENSG00000101197	3572.95	2540.02	1134.7	876.079	BIRC7	baculoviral IAP repeat containing 7	-1.56077	1.30013e-16
ENSG00000171126	76.2024	42.9155	26.1214	11.6186	KCNG3	potassium voltage-gated channel, subfamily G, member 3	-1.55746	8.69583e-06
ENSG00000092529	2974.49	2237.7	876.749	824.343	CAPN3	calpain 3, (p94)	-1.55663	1.38086e-13
ENSG00000184640	6208.99	7169.49	2383.1	2033.73	SEPT9	septin 9	-1.55213	5.97344e-13
ENSG00000186472	418.535	682.883	161.482	191.259	PCLO	piccolo (presynaptic cytomatrix protein)	-1.54829	2.82553e-10
ENSG00000121207	489.349	932.666	274.65	129.326	LRAT	lecithin retinol acyltransferase (phosphatidylcholine--retinol O-acyltransferase)	-1.54586	0.00111584
ENSG00000069424	20495.8	22451.8	8192.69	6081	KCNAB2	potassium voltage-gated channel, shaker-related subfamily, beta member 2	-1.54542	4.3258e-11
ENSG00000019505	18.229	9.63601	2.91485	1.05881	SYT13	synaptotagmin XIII	-1.54401	0.039291
ENSG00000143847	186.538	103.669	42.4834	45.5781	PPFIA4	protein tyrosine phosphatase, receptor type, f polypeptide (PTPRF), interacting protein (liprin), alpha 4	-1.54377	2.54085e-06
ENSG00000017427	167.746	287.899	81.2174	44.015	IGF1	insulin-like growth factor 1 (somatomedin C)	-1.53842	0.00292457
ENSG00000115339	6370.69	9446.7	3463.45	1484.78	GALNT3	UDP-N-acetyl-alpha-D-galactosamine:polypeptide N-acetylgalactosaminyltransferase 3 (GalNAc-T3)	-1.53585	0.000282093
ENSG00000119514	122.744	41.4163	30.1309	15.4881	GALNT12	UDP-N-acetyl-alpha-D-galactosamine:polypeptide N-acetylgalactosaminyltransferase 12 (GalNAc-T12)	-1.53373	0.000381488
ENSG00000154258	36.2206	53.6665	15.6049	8.33592	ABCA9	ATP-binding cassette, sub-family A (ABC1), member 9	-1.53306	0.00627258
ENSG00000120539	629.803	654.211	217.423	214.823	MASTL	microtubule associated serine/threonine kinase-like	-1.53171	2.30628e-14
ENSG00000112139	2959.65	3220.98	799.025	1297.8	MDGA1	MAM domain containing glycosylphosphatidylinositol anchor 1	-1.52998	6.96321e-10
ENSG00000166897	3.35238	4.28805	0.750473	0.681517	ELFN2	extracellular leucine-rich repeat and fibronectin type III domain containing 2	-1.52983	0.0329229
ENSG00000198168	3888.46	5959.95	1573.39	1645.4	SVIP	small VCP/p97-interacting protein	-1.52387	4.28225e-10
ENSG00000100629	1180.82	1254.04	410.187	408.618	CEP128	centrosomal protein 128kDa	-1.52244	1.00558e-11
ENSG00000214530	1754.6	2233.94	680.367	644.923	STARD10	StAR-related lipid transfer (START) domain containing 10	-1.52061	6.60407e-10
ENSG00000224825	152.598	390.953	90.6253	48.456	RP11-171A24.3		-1.51768	0.00554821
ENSG00000196242	7.57879	3.56108	0.363559	0	OR2C3	olfactory receptor, family 2, subfamily C, member 3	-1.51684	0.0429719
ENSG00000197312	5285.33	6745.24	2114.73	1924.68	DDI2	DNA-damage inducible 1 homolog 2 (S. cerevisiae)	-1.51436	3.06253e-11
ENSG00000214922	271.159	211.756	71.1682	85.5384	HLA-F-AS1	HLA-F antisense RNA 1 (non-protein coding)	-1.51303	8.75675e-07
ENSG00000196557	594.444	266.897	135.23	125.207	CACNA1H	calcium channel, voltage-dependent, T type, alpha 1H subunit	-1.51198	3.1422e-06
ENSG00000263154	127.231	156.929	41.9738	40.8398	RP11-1055B8.2		-1.51169	0.00177698
ENSG00000076003	14251.5	14165.9	5166.41	4601.42	MCM6	minichromosome maintenance complex component 6	-1.51105	4.91e-16
ENSG00000145911	17.3338	7.42776	2.78732	3.12679	N4BP3	NEDD4 binding protein 3	-1.50938	0.0114047
ENSG00000150086	6.42477	1.85882	1.11865	0.145124	GRIN2B	glutamate receptor, ionotropic, N-methyl D-aspartate 2B	-1.50831	0.0463953
ENSG00000260880	237.993	151.58	72.9874	51.179	RP11-346C20.2		-1.50608	1.5045e-05
ENSG00000178752	141.589	118.812	31.9562	48.1307	FAM132B	family with sequence similarity 132, member B	-1.50358	0.000423007
ENSG00000255148	89.5621	76.8943	26.5363	14.4588	RP4-791M13.4		-1.50294	0.0188978
ENSG00000243244	59.7946	30.7853	16.6418	11.663	STON1	stonin 1	-1.5027	1.23892e-05
ENSG00000224141	127.924	186.802	38.5124	56.496	AL109763.2		-1.49849	0.00103915
ENSG00000229828	18.4895	48.4614	8.53691	8.10489	RP11-94I2.1		-1.49798	0.0107243
ENSG00000137558	1662.77	1426.76	660.424	421.687	PI15	peptidase inhibitor 15	-1.49624	9.74969e-12
ENSG00000223949	26.8234	36.0038	6.35798	10.5853	RP11-24J23.2		-1.4931	0.0103353
ENSG00000007237	1775.07	1316.59	762.922	348.74	GAS7	growth arrest-specific 7	-1.49148	8.24054e-09
ENSG00000134160	3770.18	4053.34	1358.89	1369.34	TRPM1	transient receptor potential cation channel, subfamily M, member 1	-1.49021	1.30013e-16
ENSG00000134802	1542.42	913.345	569.645	287.904	SLC43A3	solute carrier family 43, member 3	-1.48561	1.61205e-09
ENSG00000087495	11.8775	12.7509	3.10209	1.20731	PHACTR3	phosphatase and actin regulator 3	-1.48488	0.0489948
ENSG00000236673	298.123	365.14	116.209	100.446	RP11-69I8.2		-1.48345	3.05428e-05
ENSG00000171517	869.904	480.774	476.415	46.843	LPAR3	lysophosphatidic acid receptor 3	-1.48343	0.00520828
ENSG00000053108	188.952	140.432	34.1647	63.1592	FSTL4	follistatin-like 4	-1.48002	0.00341009
ENSG00000100604	45.5725	35.4659	14.2099	2.9779	CHGA	chromogranin A (parathyroid secretory protein 1)	-1.47579	0.043741
ENSG00000226869	13594.4	12870.1	4445.63	4878.35	RP11-203P23.1		-1.47425	4.55307e-15
ENSG00000237685	30.1904	27.7212	6.7585	7.365	RP11-360O19.4		-1.47326	0.0245195
ENSG00000214076	13.5304	11.6166	3.74164	2.66973	CPSF1P1	cleavage and polyadenylation specific factor 1, 160kDa pseudogene 1	-1.47311	0.0202478
ENSG00000158555	1928.64	1939.09	678.702	684.268	GDPD5	glycerophosphodiester phosphodiesterase domain containing 5	-1.47301	5.93375e-15
ENSG00000234011	158.832	363.319	83.3964	56.3599	RP3-461P17.10		-1.47109	0.00885536
ENSG00000004660	90.8197	184.814	47.2839	36.5873	CAMKK1	calcium/calmodulin-dependent protein kinase kinase 1, alpha	-1.46947	0.000430336
ENSG00000102003	1577.78	1597.54	528.648	592.97	SYP	synaptophysin	-1.46072	6.83976e-12
ENSG00000163113	1985.72	2869.98	920.08	738.173	OTUD7B	OTU domain containing 7B	-1.4556	2.96625e-07
ENSG00000136574	1280.68	1139.69	462.836	397.337	GATA4	GATA binding protein 4	-1.45295	7.6637e-12
ENSG00000184937	76.6398	37.0555	34.5881	4.11321	WT1	Wilms tumor 1	-1.45236	0.0125514
ENSG00000115896	27.1652	14.2022	2.02709	7.56787	PLCL1	phospholipase C-like 1	-1.45197	0.0371244
ENSG00000128918	118.852	77.5466	22.5577	28.3639	ALDH1A2	aldehyde dehydrogenase 1 family, member A2	-1.45034	0.0197748
ENSG00000166793	152.242	79.3589	34.6899	35.9239	YPEL4	yippee-like 4 (Drosophila)	-1.44948	0.000785427
ENSG00000104112	44.6063	21.1609	11.9828	6.69649	SCG3	secretogranin III	-1.44932	0.00799616
ENSG00000119121	22.9346	33.0623	10.7233	6.55103	TRPM6	transient receptor potential cation channel, subfamily M, member 6	-1.44795	0.00346358
ENSG00000163939	2926.37	3982.76	1147.04	1308.22	PBRM1	polybromo 1	-1.44595	1.30536e-13
ENSG00000224330	140.58	159.795	44.4291	37.8251	AC005019.3		-1.44358	0.0178805
ENSG00000154016	54.7799	37.7793	9.49408	11.8549	GRAP	GRB2-related adaptor protein	-1.44314	0.03771
ENSG00000137770	4589.03	4425.96	1888.17	1368.36	CTDSPL2	CTD (carboxy-terminal domain, RNA polymerase II, polypeptide A) small phosphatase like 2	-1.44035	1.14406e-10
ENSG00000116833	95.3179	104.029	22.1141	44.9205	NR5A2	nuclear receptor subfamily 5, group A, member 2	-1.42878	0.000945834
ENSG00000119314	2052.79	1904.85	536.259	897.943	PTBP3	polypyrimidine tract binding protein 3	-1.42841	3.85185e-07
ENSG00000135424	8351.91	6458.27	1941.38	3292.21	ITGA7	integrin, alpha 7	-1.42654	1.15518e-05
ENSG00000131969	323.561	404.594	140.483	114.378	ABHD12B	abhydrolase domain containing 12B	-1.4263	2.98191e-06
ENSG00000215146	44.9806	44.1319	13.7311	12.4694	RP11-313J2.1		-1.42556	0.0114056
ENSG00000178233	84.898	78.5363	30.6312	26.4396	TMEM151B	transmembrane protein 151B	-1.42293	7.82015e-06
ENSG00000153253	40.8627	14.0654	8.29668	4.63652	SCN3A	sodium channel, voltage-gated, type III, alpha subunit	-1.41602	0.03771
ENSG00000179331	68.1346	35.6831	17.4318	13.8513	RAB39A	RAB39A, member RAS oncogene family	-1.41573	0.00482263
ENSG00000177432	1366.6	1644.71	551.243	544.029	NAP1L5	nucleosome assembly protein 1-like 5	-1.41553	1.44029e-11
ENSG00000122547	646.723	514.127	192.324	212.494	EEPD1	endonuclease/exonuclease/phosphatase family domain containing 1	-1.41529	5.44479e-06
ENSG00000146094	2812.25	1559.98	1150.35	497.214	DOK3	docking protein 3	-1.41421	9.17128e-10
ENSG00000189362	2459.46	2609.01	879.46	980.423	TMEM194B	transmembrane protein 194B	-1.41077	7.01142e-12
ENSG00000260834	782.717	1139.08	357.613	316.207	RP11-256I9.2		-1.40755	3.78192e-06
ENSG00000187957	302.034	192.433	121.799	60.8342	DNER	delta/notch-like EGF repeat containing	-1.4064	3.31381e-07
ENSG00000073849	3468.5	1421.93	1037.16	629.43	ST6GAL1	ST6 beta-galactosamide alpha-2,6-sialyltranferase 1	-1.40612	4.25452e-08
ENSG00000164151	9007.05	8997.38	3752.68	2918.14	KIAA0947	KIAA0947	-1.40475	2.38147e-11
ENSG00000101447	2111.88	2430.92	852.697	820.126	FAM83D	family with sequence similarity 83, member D	-1.40398	3.15381e-12
ENSG00000094755	1840.52	2506.3	819.901	743.31	GABRP	gamma-aminobutyric acid (GABA) A receptor, pi	-1.40026	8.99062e-08
ENSG00000003989	861.557	777.624	366.973	246.677	SLC7A2	solute carrier family 7 (cationic amino acid transporter, y+ system), member 2	-1.399	2.76483e-10
ENSG00000226792	373.786	463.991	161.721	134.806	LINC00371	long intergenic non-protein coding RNA 371	-1.39805	2.11132e-05
ENSG00000177173	207.836	305.404	101.67	73.5492	NAP1L4P1	nucleosome assembly protein 1-like 4 pseudogene 1	-1.39362	0.000482216
ENSG00000163565	4649.33	4328.38	1719.65	1637.2	IFI16	interferon, gamma-inducible protein 16	-1.39305	9.28131e-15
ENSG00000259720	182.856	188.686	57.7901	59.0401	RP11-348B17.1		-1.39152	0.00821173
ENSG00000100097	9354.92	5658.11	5053.94	1159.67	LGALS1	lectin, galactoside-binding, soluble, 1	-1.39098	0.000220904
ENSG00000070159	66.8073	20.2821	27.7819	5.53152	PTPN3	protein tyrosine phosphatase, non-receptor type 3	-1.38755	8.06144e-05
ENSG00000088756	194.861	168.382	74.3871	58.3783	ARHGAP28	Rho GTPase activating protein 28	-1.38546	9.45179e-07
ENSG00000150656	228.518	114.893	88.2114	38.827	CNDP1	carnosine dipeptidase 1 (metallopeptidase M20 family)	-1.38254	1.83227e-06
ENSG00000100867	105.267	74.9212	31.4866	29.6725	DHRS2	dehydrogenase/reductase (SDR family) member 2	-1.37909	0.000745721
ENSG00000185947	972.772	885.891	433.278	259.75	ZNF267	zinc finger protein 267	-1.37878	4.80565e-06
ENSG00000260316	21.5057	17.4915	5.33762	6.27281	LA16c-306A4.2		-1.37859	0.0193531
ENSG00000168993	185.219	137.286	63.0714	42.9571	CPLX1	complexin 1	-1.37636	0.00503342
ENSG00000138750	6119.2	6252.26	2546.82	2121.22	NUP54	nucleoporin 54kDa	-1.37572	3.88898e-11
ENSG00000256546	394.315	155.329	152.513	47.8452	AC156455.1		-1.37279	0.000221086
ENSG00000138623	753.132	699.015	316.284	234.572	SEMA7A	semaphorin 7A, GPI membrane anchor (John Milton Hagen blood group)	-1.3692	1.36571e-09
ENSG00000166086	1639.44	959.689	714.182	301.58	JAM3	junctional adhesion molecule 3	-1.36617	9.68232e-08
ENSG00000111674	15950.7	10202	4459.79	5012.81	ENO2	enolase 2 (gamma, neuronal)	-1.36559	7.2384e-07
ENSG00000129990	127.696	93.2977	35.5053	41.1717	SYT5	synaptotagmin V	-1.365	0.000484915
ENSG00000177614	103.063	99.991	36.2962	37.5604	PGBD5	piggyBac transposable element derived 5	-1.35842	4.29025e-05
ENSG00000250039	190.544	286.603	99.5299	69.3427	RP11-17E2.2		-1.35679	0.000448135
ENSG00000170312	6982.24	6609.64	2706.8	2513.49	CDK1	cyclin-dependent kinase 1	-1.35607	5.81798e-14
ENSG00000153561	12638.4	11513.9	4780.15	4495.62	RMND5A	required for meiotic nuclear division 5 homolog A (S. cerevisiae)	-1.35393	1.40455e-13
ENSG00000134954	8995.19	13045.5	4624.69	3470.1	ETS1	v-ets erythroblastosis virus E26 oncogene homolog 1 (avian)	-1.35362	6.98671e-06
ENSG00000104765	7582.6	5708.14	2613.48	2423.61	BNIP3L	BCL2/adenovirus E1B 19kDa interacting protein 3-like	-1.35357	2.22233e-11
ENSG00000137812	4872.33	5185.06	2110.44	1747.22	CASC5	cancer susceptibility candidate 5	-1.34916	5.63929e-10
ENSG00000078237	4757.27	3210.05	1579.49	1406.88	C12orf5	chromosome 12 open reading frame 5	-1.34798	3.02671e-09
ENSG00000250328	305.068	469.879	151.367	120.797	CTC-210G5.1		-1.34571	0.000919834
ENSG00000203999	158.381	99.1896	61.8411	33.1337	RP11-290F20.1		-1.3457	0.00015976
ENSG00000196739	97.64	38.7101	47.2288	6.73467	COL27A1	collagen, type XXVII, alpha 1	-1.34559	0.00825423
ENSG00000258484	892.495	590.324	299.694	253.059	SPESP1	sperm equatorial segment protein 1	-1.34222	1.8444e-07
ENSG00000125355	187.906	84.1141	100.825	15.2601	FAM70A	family with sequence similarity 70, member A	-1.34144	0.00332506
ENSG00000072571	3138.95	3046.13	1129.38	1267.13	HMMR	hyaluronan-mediated motility receptor (RHAMM)	-1.34076	3.52343e-12
ENSG00000185737	805.954	555.941	244.564	260.987	NRG3	neuregulin 3	-1.34004	1.01978e-06
ENSG00000174705	9316.85	7065.51	3025.38	3211.44	SH3PXD2B	SH3 and PX domains 2B	-1.33822	3.19165e-09
ENSG00000164989	1323.06	2075.12	697.952	545.41	C9orf93	chromosome 9 open reading frame 93	-1.33786	2.54524e-05
ENSG00000250378	118.119	229.867	37.0194	74.4396	RP11-119J18.1		-1.33536	0.0202932
ENSG00000237989	59.4168	49.5117	17.1016	21.354	AP001046.5		-1.33436	0.00158062
ENSG00000082213	8873.21	12974.6	4323.67	3863.23	C5orf22	chromosome 5 open reading frame 22	-1.33426	4.69497e-07
ENSG00000248996	280.455	157.492	94.1752	54.2334	RP11-1334A24.6		-1.3338	0.00617614
ENSG00000092853	767.747	775.549	303.049	297.284	CLSPN	claspin	-1.33371	4.64122e-12
ENSG00000163009	61.0332	123.214	38.8872	18.1343	C2orf48	chromosome 2 open reading frame 48	-1.33359	0.0260199
ENSG00000181418	22.9642	25.2317	9.57259	6.76124	DDN	dendrin	-1.33036	0.0105373
ENSG00000186676	203.4	53.0883	84.4162	13.9381	RP11-319G5.1		-1.32843	0.00192238
ENSG00000248375	90.9195	86.9508	37.1672	20.4924	RP11-177B4.1		-1.32749	0.025324
ENSG00000006607	10215.9	7587.33	3778.82	3140.29	FARP2	FERM, RhoGEF and pleckstrin domain protein 2	-1.32624	3.93e-12
ENSG00000120049	625.085	579.856	198.791	260.169	KCNIP2	Kv channel interacting protein 2	-1.32546	4.91568e-06
ENSG00000186314	850.133	918.195	341.355	338.795	PRELID2	PRELI domain containing 2	-1.32502	1.83553e-07
ENSG00000187772	377.224	354.085	156.82	129.584	LIN28B	lin-28 homolog B (C. elegans)	-1.32394	2.31827e-10
ENSG00000185614	286.881	175.456	99.6878	70.5075	FAM212A	family with sequence similarity 212, member A	-1.32233	8.75091e-05
ENSG00000124900	160.58	104.396	69.4243	31.2166	SPRYD5	SPRY domain containing 5	-1.32208	0.000608785
ENSG00000100505	691.099	397.794	313.795	127.362	TRIM9	tripartite motif containing 9	-1.32163	4.41385e-07
ENSG00000170677	908.172	1248.36	434.26	390.623	SOCS6	suppressor of cytokine signaling 6	-1.31913	1.62098e-07
ENSG00000039319	5969.47	7496.92	2838.66	2375.22	ZFYVE16	zinc finger, FYVE domain containing 16	-1.31652	6.84363e-08
ENSG00000215246	277.326	274.741	134.721	81.823	RP11-43F13.3		-1.31549	7.87896e-06
ENSG00000053254	3595.71	3080.18	1167.27	1429.95	FOXN3	forkhead box N3	-1.3123	1.19997e-07
ENSG00000143815	9458.62	7632.88	3571.64	3171.88	LBR	lamin B receptor	-1.30992	3.38108e-12
ENSG00000100092	1024.32	877.279	416.222	334.814	SH3BP1	SH3-domain binding protein 1	-1.3097	5.49473e-10
ENSG00000108424	11921.6	13519.7	5348.53	4678.58	KPNB1	karyopherin (importin) beta 1	-1.30894	5.63929e-10
ENSG00000133195	552.382	647.618	194.662	282.645	SLC39A11	solute carrier family 39 (metal ion transporter), member 11	-1.30793	4.04945e-09
ENSG00000148925	7103.82	8564.29	2873.36	3350.1	BTBD10	BTB (POZ) domain containing 10	-1.30596	9.75107e-13
ENSG00000164265	273.435	383.146	133.042	103.801	SCGB3A2	secretoglobin, family 3A, member 2	-1.30528	0.00272857
ENSG00000157483	11067.6	11532.2	4431.74	4561.35	MYO1E	myosin IE	-1.30465	1.54168e-12
ENSG00000186297	1397.98	1263.55	657.97	400.653	GABRA5	gamma-aminobutyric acid (GABA) A receptor, alpha 5	-1.30312	2.90032e-06
ENSG00000158859	78.7218	33.9218	32.5345	9.23285	ADAMTS4	ADAM metallopeptidase with thrombospondin type 1 motif, 4	-1.30175	0.00736769
ENSG00000077238	575.766	195.769	189.26	85.935	IL4R	interleukin 4 receptor	-1.30038	0.000277001
ENSG00000175567	2194.97	1168.65	792.09	504.664	UCP2	uncoupling protein 2 (mitochondrial, proton carrier)	-1.29824	4.40553e-08
ENSG00000069974	16507.8	17758.5	7113.7	6557.41	RAB27A	RAB27A, member RAS oncogene family	-1.29813	2.2429e-11
ENSG00000188522	12.3697	9.46172	2.8979	3.85973	FAM83G	family with sequence similarity 83, member G	-1.29741	0.0415272
ENSG00000152270	876.846	581.64	317.152	254.417	PDE3B	phosphodiesterase 3B, cGMP-inhibited	-1.29726	5.9935e-10
ENSG00000117148	985.053	555.844	639.588	40.8617	ACTL8	actin-like 8	-1.29547	0.0416139
ENSG00000228495	179.319	140.078	76.2712	41.3148	RP3-523C21.1		-1.2954	0.00513543
ENSG00000162004	330.333	376.673	167.283	107.578	CCDC78	coiled-coil domain containing 78	-1.29237	0.00015976
ENSG00000005513	375.521	166.086	121.253	79.6929	SOX8	SRY (sex determining region Y)-box 8	-1.29221	1.97262e-06
ENSG00000134955	1051.61	532.638	340.551	257.884	SLC37A2	solute carrier family 37 (glycerol-3-phosphate transporter), member 2	-1.28942	3.71438e-07
ENSG00000123485	6146.91	6901.67	3105.85	2113.42	HJURP	Holliday junction recognition protein	-1.28404	2.26008e-06
ENSG00000159685	4008.07	3282.66	1371.96	1528.84	CHCHD6	coiled-coil-helix-coiled-coil-helix domain containing 6	-1.28249	2.59941e-08
ENSG00000147586	2746.49	2820.65	1140.38	1098.15	MRPS28	mitochondrial ribosomal protein S28	-1.2812	1.55183e-09
ENSG00000231389	85.6983	54.5131	28.234	18.7368	HLA-DPA1	major histocompatibility complex, class II, DP alpha 1	-1.27362	0.0289096
ENSG00000184224	938.94	1357.48	390.119	537.519	C11orf72	chromosome 11 open reading frame 72	-1.27291	3.48106e-10
ENSG00000076716	142.974	58.122	65.5415	18.3702	GPC4	glypican 4	-1.27263	8.75208e-05
ENSG00000105976	22546.8	27398.1	10173.2	10041.4	MET	met proto-oncogene (hepatocyte growth factor receptor)	-1.26881	3.62029e-10
ENSG00000112984	6225.15	7069.46	2518.04	2919.25	KIF20A	kinesin family member 20A	-1.26676	1.07816e-11
ENSG00000100104	3750.9	3317.26	1556.5	1328.11	SRRD	SRR1 domain containing	-1.26641	1.91873e-10
ENSG00000134982	2482.21	2563.18	1180.33	884.284	APC	adenomatous polyposis coli	-1.26299	3.99724e-08
ENSG00000085831	9111.83	14591.7	4247.71	5204.15	TTC39A	tetratricopeptide repeat domain 39A	-1.2618	5.69075e-09
ENSG00000089356	148.818	80.7955	51.2534	30.2536	FXYD3	FXYD domain containing ion transport regulator 3	-1.26172	0.0130219
ENSG00000159403	316.339	165.076	103.501	74.2034	C1R	complement component 1, r subcomponent	-1.26062	0.00149496
ENSG00000161544	3418.36	4506.88	1765.87	1404.55	CYGB	cytoglobin	-1.25962	3.52954e-06
ENSG00000132639	79.6486	88.4163	20.9101	44.1601	SNAP25	synaptosomal-associated protein, 25kDa	-1.2596	0.00483583
ENSG00000182901	361.525	554.1	180.393	178.58	RGS7	regulator of G-protein signaling 7	-1.25916	1.31326e-05
ENSG00000153922	9340.51	11155.9	4657.17	3653.37	CHD1	chromodomain helicase DNA binding protein 1	-1.25807	5.67984e-07
ENSG00000165868	4680.36	4464.66	1847.69	1906.06	HSPA12A	heat shock 70kDa protein 12A	-1.25735	1.22645e-10
ENSG00000115159	1107.54	1687.9	511.722	603.098	GPD2	glycerol-3-phosphate dehydrogenase 2 (mitochondrial)	-1.25734	4.67516e-07
ENSG00000136205	2977.63	3362.04	1713.11	884.144	TNS3	tensin 3	-1.2565	0.000231656
ENSG00000011426	19756.5	23296	8534.8	9155.25	ANLN	anillin, actin binding protein	-1.25565	1.70716e-11
ENSG00000254258	1087.86	1673.71	472.003	647.752	RP11-398H6.1		-1.25515	8.34473e-09
ENSG00000156299	135.713	62.423	76.9021	7.24225	TIAM1	T-cell lymphoma invasion and metastasis 1	-1.2527	0.0457413
ENSG00000171314	11997.4	10817.4	4970.12	4461.58	PGAM1	phosphoglycerate mutase 1 (brain)	-1.25263	4.55871e-12
ENSG00000170802	1190.3	1052.69	660.393	292.432	FOXN2	forkhead box N2	-1.25126	9.98446e-05
ENSG00000069020	648.807	1223.19	392.731	300.676	MAST4	microtubule associated serine/threonine kinase family member 4	-1.25083	0.0021579
ENSG00000130038	355.868	206.343	175.476	65.2552	EFCAB4B	EF-hand calcium binding domain 4B	-1.25075	2.81136e-05
ENSG00000159399	3524.49	2082.09	1233.62	1002.2	HK2	hexokinase 2	-1.25031	1.94367e-08
ENSG00000136732	4813.06	5942.02	2465.33	1915.37	GYPC	glycophorin C (Gerbich blood group)	-1.24547	2.40137e-06
ENSG00000258676	62.0033	35.1791	21.6532	11.3444	RP11-386M24.3		-1.2432	0.0431819
ENSG00000143786	444.939	195.836	119.03	109.219	CNIH3	cornichon homolog 3 (Drosophila)	-1.24224	0.00353473
ENSG00000177602	360.569	416.965	186.675	131.182	GSG2	germ cell associated 2 (haspin)	-1.24019	2.65261e-05
ENSG00000076356	900.249	1040.54	327	477.476	PLXNA2	plexin A2	-1.23998	7.2258e-07
ENSG00000244509	173.228	73.8014	85.1456	17.608	APOBEC3C	apolipoprotein B mRNA editing enzyme, catalytic polypeptide-like 3C	-1.23956	0.0114047
ENSG00000090889	2141.33	2089.41	882.754	881.66	KIF4A	kinesin family member 4A	-1.23875	2.2921e-11
ENSG00000069275	61073.4	55299	23452.7	25046.1	NUCKS1	nuclear casein kinase and cyclin-dependent kinase substrate 1	-1.23671	1.19028e-10
ENSG00000172318	63.3502	39.5178	17.6049	19.0959	B3GALT1	UDP-Gal:betaGlcNAc beta 1,3-galactosyltransferase, polypeptide 1	-1.2351	0.016554
ENSG00000198814	1627.51	1455.98	573.131	702.466	GK	glycerol kinase	-1.23506	1.94512e-07
ENSG00000152582	422.914	550.421	252.363	140.38	SPEF2	sperm flagellar 2	-1.23378	0.00119571
ENSG00000139826	365.668	366.763	160.419	145.34	ABHD13	abhydrolase domain containing 13	-1.23211	3.27798e-09
ENSG00000122756	100.253	62.9452	44.3637	20.8546	CNTFR	ciliary neurotrophic factor receptor	-1.23106	0.00297236
ENSG00000154229	190.868	191.825	87.5241	71.9719	PRKCA	protein kinase C, alpha	-1.22492	8.07514e-07
ENSG00000196636	2627.46	3849.03	1430.74	1183.78	ACN9	ACN9 homolog (S. cerevisiae)	-1.22378	4.03508e-05
ENSG00000138376	1198.38	1224.06	555.6	457.831	BARD1	BRCA1 associated RING domain 1	-1.22235	3.85491e-07
ENSG00000176049	100.836	51.6629	53.829	12.615	JAKMIP2	janus kinase and microtubule interacting protein 2	-1.22147	0.00710137
ENSG00000100592	2435.18	2267	1027.55	956.559	DAAM1	dishevelled associated activator of morphogenesis 1	-1.22027	2.43134e-10
ENSG00000259828	47.9185	97.1318	33.6783	18.1237	RP11-63E9.1		-1.21923	0.0279893
ENSG00000233080	132.859	88.5284	58.4589	23.7497	CTA-714B7.5		-1.21618	0.0394022
ENSG00000019549	1534.85	2864.85	1116.73	563.164	SNAI2	snail homolog 2 (Drosophila)	-1.21594	0.00989245
ENSG00000123095	10890.5	12342.1	4771.42	5075.75	BHLHE41	basic helix-loop-helix family, member e41	-1.21445	5.38209e-11
ENSG00000103253	1572.62	1736.83	798.85	589.656	HAGHL	hydroxyacylglutathione hydrolase-like	-1.21259	8.408e-06
ENSG00000170681	72.0894	65.5789	20.2044	34.2726	MURC	muscle-related coiled-coil protein	-1.2101	0.00625649
ENSG00000160716	74.6354	44.5202	40.7791	12.0354	CHRNB2	cholinergic receptor, nicotinic, beta 2 (neuronal)	-1.20858	0.00233863
ENSG00000157045	3095	3321.77	1046.48	1703.03	NTAN1	N-terminal asparagine amidase	-1.20852	3.39302e-06
ENSG00000075340	1011.14	650.873	410.793	286.534	ADD2	adducin 2 (beta)	-1.20721	6.35442e-08
ENSG00000134138	1697.51	1590.49	734.168	666.123	MEIS2	Meis homeobox 2	-1.20655	1.17152e-09
ENSG00000140795	977.079	586.65	414.527	240.799	MYLK3	myosin light chain kinase 3	-1.20528	8.05667e-06
ENSG00000206190	3046.73	2767.9	1180.24	1291.72	ATP10A	ATPase, class V, type 10A	-1.20351	9.21266e-09
ENSG00000166387	1050.05	1142.79	510.754	415.558	PPFIBP2	PTPRF interacting protein, binding protein 2 (liprin beta 2)	-1.20085	4.91445e-06
ENSG00000150893	109.515	31.5575	56.9206	9.29268	FREM2	FRAS1 related extracellular matrix protein 2	-1.20078	0.000431462
ENSG00000123364	148.619	106.179	72.8126	35.6615	HOXC13	homeobox C13	-1.20052	0.000450035
ENSG00000143924	7617.72	5751.86	3031.4	2657.74	EML4	echinoderm microtubule associated protein like 4	-1.19817	4.88014e-10
ENSG00000023697	5273.89	4547.4	2328.29	1893.72	DERA	deoxyribose-phosphate aldolase (putative)	-1.19762	5.68599e-10
ENSG00000139436	782.093	733.609	329.223	319.133	GIT2	G protein-coupled receptor kinase interacting ArfGAP 2	-1.19554	9.85623e-09
ENSG00000165572	592.947	592.914	321.41	191.02	KBTBD6	kelch repeat and BTB (POZ) domain containing 6	-1.19314	3.51153e-05
ENSG00000033327	12557	11582.4	4945.78	5428.5	GAB2	GRB2-associated binding protein 2	-1.19263	2.1558e-09
ENSG00000176998	394.719	523.501	172.998	216.837	HCG4	HLA complex group 4 (non-protein coding)	-1.19099	1.11632e-06
ENSG00000078177	190.572	201.047	88.3932	79.8067	N4BP2	NEDD4 binding protein 2	-1.18999	3.69574e-08
ENSG00000181544	327.269	269.543	145.815	110.455	FANCB	Fanconi anemia, complementation group B	-1.18783	4.83607e-07
ENSG00000164032	36333.2	49017.6	18615.2	17529.9	H2AFZ	H2A histone family, member Z	-1.18653	5.04901e-07
ENSG00000225764	522.576	791.693	264.924	279.025	LEPREL1-AS1	LEPREL1 antisense RNA 1 (non-protein coding)	-1.18376	0.000117952
ENSG00000186230	393.32	726.147	254.038	185.934	ZNF749	zinc finger protein 749	-1.18266	0.00389499
ENSG00000214796	591.582	833.183	337.134	254.345	RP11-480I12.5		-1.17838	0.000642372
ENSG00000173281	482.483	488.41	293.676	134.379	PPP1R3B	protein phosphatase 1, regulatory subunit 3B	-1.1778	0.00104521
ENSG00000205208	373.079	505.235	182.87	192.217	C4orf46	chromosome 4 open reading frame 46	-1.17587	8.40249e-07
ENSG00000170627	1296.94	636.993	619.273	239.275	GTSF1	gametocyte specific factor 1	-1.17354	2.02089e-05
ENSG00000133789	10902.4	10019.7	5081.35	4094.18	SWAP70	SWAP switching B-cell complex 70kDa subunit	-1.17267	1.48084e-09
ENSG00000197299	1956.11	1518.93	845.755	670.506	BLM	Bloom syndrome, RecQ helicase-like	-1.1713	1.63169e-09
ENSG00000179361	411.239	295.026	140.897	155.126	ARID3B	AT rich interactive domain 3B (BRIGHT-like)	-1.16778	0.00013755
ENSG00000159231	867.252	1180.36	417.853	463.095	CBR3	carbonyl reductase 3	-1.16746	8.26286e-07
ENSG00000151287	2338.08	2254.16	996.878	1012.55	TEX30	testis expressed 30	-1.16693	5.69075e-09
ENSG00000065361	5386.36	2113.14	3189.12	586.807	ERBB3	v-erb-b2 erythroblastic leukemia viral oncogene homolog 3 (avian)	-1.16533	0.000783636
ENSG00000162341	1090.37	1766.6	678.004	501.108	TPCN2	two pore segment channel 2	-1.16524	0.00094332
ENSG00000149485	12194.6	10817	5382.57	4738.2	FADS1	fatty acid desaturase 1	-1.16491	3.33142e-10
ENSG00000110693	9544.43	12197.3	5617.44	3737.9	SOX6	SRY (sex determining region Y)-box 6	-1.16397	0.000189767
ENSG00000135973	37.8619	54.8368	17.9149	17.3184	GPR45	G protein-coupled receptor 45	-1.16258	0.0402465
ENSG00000143627	169.6	145.026	57.4294	75.1866	PKLR	pyruvate kinase, liver and RBC	-1.16252	0.000743734
ENSG00000155158	225.665	141.755	91.5546	64.5765	TTC39B	tetratricopeptide repeat domain 39B	-1.16247	4.19481e-05
ENSG00000005810	11277.6	10091	5347.29	4111.49	MYCBP2	MYC binding protein 2, E3 ubiquitin protein ligase	-1.16132	4.49864e-09
ENSG00000136141	750.139	725.677	364.24	285.466	LRCH1	leucine-rich repeats and calponin homology (CH) domain containing 1	-1.16097	2.43898e-07
ENSG00000179750	315.144	151.093	140.638	61.3538	APOBEC3B	apolipoprotein B mRNA editing enzyme, catalytic polypeptide-like 3B	-1.15963	0.000134013
ENSG00000128253	71.4398	60.7833	19.9909	31.467	RFPL2	ret finger protein-like 2	-1.15802	0.0339325
ENSG00000051341	401.146	334.238	162.81	159.408	POLQ	polymerase (DNA directed), theta	-1.15715	2.59013e-08
ENSG00000079385	6070.37	3041.95	1448.01	2165.43	CEACAM1	carcinoembryonic antigen-related cell adhesion molecule 1 (biliary glycoprotein)	-1.15705	0.00585204
ENSG00000181827	627.572	549.856	272.815	246.221	RFX7	regulatory factor X, 7	-1.15605	6.71574e-09
ENSG00000136943	900.211	775.033	354.404	374.332	CTSL2	cathepsin L2	-1.15578	2.40137e-06
ENSG00000111846	1110.08	1096.8	650.324	331.224	GCNT2	glucosaminyl (N-acetyl) transferase 2, I-branching enzyme (I blood group)	-1.15577	0.000711776
ENSG00000132326	526.865	621.471	328.376	171.926	PER2	period homolog 2 (Drosophila)	-1.15193	0.00272614
ENSG00000127311	66.7027	53.366	24.5171	25.5628	HELB	helicase (DNA) B	-1.15005	0.00240385
ENSG00000212232	1039.68	1001.68	597.286	286.481	SNORD17	small nucleolar RNA, C/D box 17	-1.14975	0.00812644
ENSG00000110092	51134.6	42816.4	18191.3	23108.6	CCND1	cyclin D1	-1.14931	3.16454e-06
ENSG00000175895	1109.31	1377.04	599.861	484.916	PLEKHF2	pleckstrin homology domain containing, family F (with FYVE domain) member 2	-1.14891	1.68606e-05
ENSG00000124120	682.677	724.565	310.749	313.639	TTPAL	tocopherol (alpha) transfer protein-like	-1.14743	1.2005e-08
ENSG00000177628	9721.56	11197.1	4720.64	4544.67	GBA	glucosidase, beta, acid	-1.14669	1.67305e-08
ENSG00000203386	958.309	928.834	436.819	394.195	AC009499.1		-1.14564	3.36668e-06
ENSG00000142173	94.7769	42.7059	38.5764	18.9756	COL6A2	collagen, type VI, alpha 2	-1.14453	0.00142651
ENSG00000167550	272.971	256.141	107.889	120.279	RHEBL1	Ras homolog enriched in brain like 1	-1.14269	0.000333016
ENSG00000151025	597.217	424.405	254.061	198.001	GPR158	G protein-coupled receptor 158	-1.14179	1.79554e-08
ENSG00000183508	59.3641	42.8714	24.7876	19.2044	FAM46C	family with sequence similarity 46, member C	-1.14145	0.000290502
ENSG00000140379	607.604	1253.03	313.892	474.757	BCL2A1	BCL2-related protein A1	-1.14018	2.29068e-05
ENSG00000155846	516.858	469.9	247.229	193.774	PPARGC1B	peroxisome proliferator-activated receptor gamma, coactivator 1 beta	-1.13958	3.09018e-07
ENSG00000156011	2529.35	934.95	1028.78	456.262	PSD3	pleckstrin and Sec7 domain containing 3	-1.13688	7.26916e-07
ENSG00000087586	3496.29	3988.34	1805.99	1526.08	AURKA	aurora kinase A	-1.13649	6.43631e-07
ENSG00000151303	98.1163	84.9053	37.6536	38.753	AGAP11	ankyrin repeat and GTPase domain Arf GTPase activating protein 11	-1.13426	0.00715474
ENSG00000082293	2914.74	3868.07	1964.76	999.101	COL19A1	collagen, type XIX, alpha 1	-1.13387	0.00529213
ENSG00000151725	5240.12	5109.92	2171.67	2474.54	MLF1IP	MLF1 interacting protein	-1.13363	1.84228e-08
ENSG00000100479	1455.47	1253.45	580.518	617.976	POLE2	polymerase (DNA directed), epsilon 2 (p59 subunit)	-1.13262	3.9673e-06
ENSG00000012211	986.303	1161.17	461.756	498.19	PRICKLE3	prickle homolog 3 (Drosophila)	-1.13173	8.58202e-08
ENSG00000139618	2138.81	2190.25	1095.13	850.983	BRCA2	breast cancer 2, early onset	-1.1308	9.66117e-07
ENSG00000092421	11902.3	18747.2	7012.34	6138.71	SEMA6A	sema domain, transmembrane domain (TM), and cytoplasmic domain, (semaphorin) 6A	-1.13069	0.000141078
ENSG00000148175	7111.37	6936.04	3420.79	2917.15	STOM	stomatin	-1.13018	8.04591e-09
ENSG00000059377	212.051	145.872	85.4467	68.1327	TBXAS1	thromboxane A synthase 1 (platelet)	-1.12943	0.000761691
ENSG00000117862	6887.51	6107.85	2505.57	3312.1	TXNDC12	thioredoxin domain containing 12 (endoplasmic reticulum)	-1.1288	5.99852e-06
ENSG00000152580	162.595	121.165	50.9586	69.4145	IGSF10	immunoglobulin superfamily, member 10	-1.12743	0.00372488
ENSG00000133026	46939.8	54731	21487.4	24502	MYH10	myosin, heavy chain 10, non-muscle	-1.12529	6.03986e-10
ENSG00000163430	13530.3	11880.2	5009.42	6398.48	FSTL1	follistatin-like 1	-1.12525	2.87289e-06
ENSG00000102753	2808.49	2986.97	1374.9	1248.56	KPNA3	karyopherin alpha 3 (importin alpha 4)	-1.12085	2.68358e-08
ENSG00000197462	322.764	570.908	192.944	180.624	AC005276.1		-1.11827	0.00396105
ENSG00000183251	131.373	139.688	67.9459	46.9678	OR51B4	olfactory receptor, family 51, subfamily B, member 4	-1.11656	0.0173619
ENSG00000158887	1153.88	633.771	855.435	100.435	MPZ	myelin protein zero	-1.11585	0.0470344
ENSG00000236081	415.108	369.141	249.024	105.249	AC074389.9		-1.11236	0.0127653
ENSG00000162174	2494.74	2197.77	1211.16	929.253	ASRGL1	asparaginase like 1	-1.11229	5.05835e-07
ENSG00000182352	111.778	87.4653	56.9068	32.2529	C17orf77	chromosome 17 open reading frame 77	-1.11184	0.00217385
ENSG00000123983	45789.8	31195	18836.2	15751	ACSL3	acyl-CoA synthetase long-chain family member 3	-1.111	3.80582e-08
ENSG00000121743	41.3034	33.2604	19.1303	13.5506	GJA3	gap junction protein, alpha 3, 46kDa	-1.1099	0.0029784
ENSG00000236537	255.562	238.931	131.663	76.8635	RP11-732M18.3		-1.10887	0.0337662
ENSG00000123560	24150.9	21741.3	14609.7	7032.75	PLP1	proteolipid protein 1	-1.10501	0.00033987
ENSG00000135913	3002.62	2544.66	1357.9	1175.54	USP37	ubiquitin specific peptidase 37	-1.10423	1.21405e-07
ENSG00000167355	282.665	340.818	152.458	123.265	AC104389.28		-1.10373	0.00166025
ENSG00000053501	4099.33	4358.94	1878.46	2005.16	USE1	unconventional SNARE in the ER 1 homolog (S. cerevisiae)	-1.10223	1.35063e-08
ENSG00000065534	540.393	649.027	283.02	257.015	MYLK	myosin light chain kinase	-1.09914	8.64863e-06
ENSG00000141540	8451.57	6300.24	2918.25	3701.83	TTYH2	tweety homolog 2 (Drosophila)	-1.09904	0.000102338
ENSG00000152078	4721.02	5199.39	1905.34	2700.58	TMEM56	transmembrane protein 56	-1.09642	6.36733e-07
ENSG00000107614	565.47	641.891	294.816	255.627	TRDMT1	tRNA aspartic acid methyltransferase 1	-1.09108	5.38661e-05
ENSG00000116704	496.163	566.149	239.705	249.954	SLC35D1	solute carrier family 35 (UDP-glucuronic acid/UDP-N-acetylgalactosamine dual transporter), member D1	-1.09066	1.75872e-07
ENSG00000166575	815.556	669.133	354.643	324.258	TMEM135	transmembrane protein 135	-1.09008	3.36668e-06
ENSG00000140511	143.926	83.6325	74.7498	29.2592	HAPLN3	hyaluronan and proteoglycan link protein 3	-1.08898	0.0098297
ENSG00000116991	2897.26	2020.58	1198.1	1042.86	SIPA1L2	signal-induced proliferation-associated 1 like 2	-1.0885	3.63829e-07
ENSG00000135905	6544.22	4252.38	2994	1998.65	DOCK10	dedicator of cytokinesis 10	-1.08768	3.00378e-08
ENSG00000117114	188.074	72.5214	121.907	18.2481	LPHN2	latrophilin 2	-1.08581	0.0124565
ENSG00000153207	641.449	682.523	346.418	267.822	AHCTF1	AT hook containing transcription factor 1	-1.08432	6.57097e-06
ENSG00000153317	9763.79	9528.86	4294.88	4693.63	ASAP1	ArfGAP with SH3 domain, ankyrin repeat and PH domain 1	-1.0828	2.34943e-08
ENSG00000229729	675.314	553.475	329.481	238.825	RP11-159G9.5	Uncharacterized protein	-1.08271	2.79738e-05
ENSG00000138101	1556.43	1095.68	611.957	588.171	DTNB	dystrobrevin, beta	-1.08249	2.32012e-05
ENSG00000164163	16731.6	17914.8	8329.53	7802.69	ABCE1	ATP-binding cassette, sub-family E (OABP), member 1	-1.08206	3.44776e-08
ENSG00000182768	1038.47	1027.39	493.074	468.142	NGRN	neugrin, neurite outgrowth associated	-1.08122	1.37694e-07
ENSG00000188643	1433.85	716.787	577.598	379.965	S100A16	S100 calcium binding protein A16	-1.08075	1.20893e-05
ENSG00000197599	79.3014	119.966	32.7741	55.1849	CCDC154	coiled-coil domain containing 154	-1.08052	0.0111819
ENSG00000176208	258.941	283.411	143.727	107.59	ATAD5	ATPase family, AAA domain containing 5	-1.08027	4.64085e-05
ENSG00000141446	688.458	666.632	344.919	288.053	ESCO1	establishment of cohesion 1 homolog 1 (S. cerevisiae)	-1.07955	2.3871e-07
ENSG00000168490	127.066	94.4576	51.7187	43.8355	PHYHIP	phytanoyl-CoA 2-hydroxylase interacting protein	-1.07819	0.0164607
ENSG00000213390	1633.93	1711.87	906.396	655.918	ARHGAP19	Rho GTPase activating protein 19	-1.07754	2.10094e-05
ENSG00000065328	2055.72	1797.76	937.921	861.556	MCM10	minichromosome maintenance complex component 10	-1.07652	3.07637e-08
ENSG00000156017	2761.7	3260.26	1442.57	1353	C9orf41	chromosome 9 open reading frame 41	-1.07527	1.54322e-06
ENSG00000031081	1386.49	1406.14	718.418	590.528	ARHGAP31	Rho GTPase activating protein 31	-1.07423	5.43167e-07
ENSG00000170439	209.939	91.5826	108.558	33.6625	METTL7B	methyltransferase like 7B	-1.07396	0.00483706
ENSG00000085449	17924.5	16434.3	8430.3	7724.12	WDFY1	WD repeat and FYVE domain containing 1	-1.07121	8.29844e-09
ENSG00000143641	5072.53	4201.05	2444.86	1927.39	GALNT2	UDP-N-acetyl-alpha-D-galactosamine:polypeptide N-acetylgalactosaminyltransferase 2 (GalNAc-T2)	-1.06991	1.58434e-08
ENSG00000091490	1826.9	2228.37	905.512	982.326	SEL1L3	sel-1 suppressor of lin-12-like 3 (C. elegans)	-1.06978	2.31493e-06
ENSG00000256579	531.896	1015.44	376.599	269.07	AC135776.1		-1.06899	0.0350927
ENSG00000047621	3295.93	2658.51	1564.44	1234.35	C12orf4	chromosome 12 open reading frame 4	-1.06797	2.01704e-07
ENSG00000144802	3302.15	2720.86	1442.46	1371.86	NFKBIZ	nuclear factor of kappa light polypeptide gene enhancer in B-cells inhibitor, zeta	-1.06751	3.09583e-07
ENSG00000118246	5442.45	5562.34	3063.83	2135.21	FASTKD2	FAST kinase domains 2	-1.06723	1.72681e-05
ENSG00000009844	4279.21	4350.95	1995.2	2071.74	VTA1	Vps20-associated 1 homolog (S. cerevisiae)	-1.06717	1.84053e-08
ENSG00000214110	356.96	289.853	182.794	117.922	LDHAP4	lactate dehydrogenase A pseudogene 4	-1.06492	0.000983816
ENSG00000188313	4287.77	4980.66	2061.99	2308.36	PLSCR1	phospholipid scramblase 1	-1.06339	4.96677e-08
ENSG00000169856	186.29	155.021	84.0741	69.0777	ONECUT1	one cut homeobox 1	-1.06305	0.00710137
ENSG00000100784	772.316	1019.73	527.621	298.341	RPS6KA5	ribosomal protein S6 kinase, 90kDa, polypeptide 5	-1.06289	0.00591201
ENSG00000165732	13723.1	14874.5	7433.81	6060.51	DDX21	DEAD (Asp-Glu-Ala-Asp) box helicase 21	-1.06146	2.12794e-06
ENSG00000175305	1207.16	1216.89	600.529	538.806	CCNE2	cyclin E2	-1.06101	5.83238e-06
ENSG00000119326	2586.96	2666.67	1237.12	1247.34	CTNNAL1	catenin (cadherin-associated protein), alpha-like 1	-1.06083	4.88904e-08
ENSG00000187098	33919.6	37870.9	15913.8	18217.9	MITF	microphthalmia-associated transcription factor	-1.05746	7.11173e-09
ENSG00000168505	105.62	70.5068	52.6279	26.3203	GBX2	gastrulation brain homeobox 2	-1.05583	0.0308058
ENSG00000183873	17.597	11.4906	6.53463	5.80794	SCN5A	sodium channel, voltage-gated, type V, alpha subunit	-1.05562	0.0391912
ENSG00000187607	175.324	188.082	86.0828	82.6659	ZNF286A	zinc finger protein 286A	-1.05531	0.000423007
ENSG00000080644	351.031	175.25	112.822	105.514	CHRNA3	cholinergic receptor, nicotinic, alpha 3 (neuronal)	-1.05473	0.0310864
ENSG00000085840	1140.26	1238.79	613.663	512.601	ORC1	origin recognition complex, subunit 1	-1.05441	4.06658e-06
ENSG00000008405	2365.4	2548.45	1408.39	926.067	CRY1	cryptochrome 1 (photolyase-like)	-1.05255	0.000263038
ENSG00000126882	552.085	449.007	282.133	196.847	FAM78A	family with sequence similarity 78, member A	-1.05197	1.62917e-06
ENSG00000134333	36142.5	34408.6	19597.9	14223.5	LDHA	lactate dehydrogenase A	-1.05097	1.99184e-06
ENSG00000255571	330.096	141.885	179.942	47.0615	CTD-2335A18.1		-1.04956	0.0218759
ENSG00000254416	209.557	129.236	87.5689	59.6421	RP11-347E10.1		-1.04855	0.0326764
ENSG00000178878	5211.4	4604.25	2578.83	2124.09	APOLD1	apolipoprotein L domain containing 1	-1.04803	2.41866e-08
ENSG00000173706	3631.94	4302.52	2002.49	1748.25	HEG1	HEG homolog 1 (zebrafish)	-1.04763	1.2483e-05
ENSG00000132383	20104.8	18462.4	8789.94	9604.6	RPA1	replication protein A1, 70kDa	-1.04734	1.74829e-07
ENSG00000171848	20750.9	19701.1	10221.4	9144.56	RRM2	ribonucleotide reductase M2	-1.04685	2.95486e-08
ENSG00000117724	32270	29301.2	15442.9	14040.4	CENPF	centromere protein F, 350/400kDa (mitosin)	-1.04598	1.34302e-08
ENSG00000198265	791.955	721.624	357.781	364.989	HELZ	helicase with zinc finger	-1.04526	1.01358e-07
ENSG00000101040	1689.9	1263.66	872.813	556.746	ZMYND8	zinc finger, MYND-type containing 8	-1.04465	3.83419e-07
ENSG00000130203	15175.2	7777.55	4713.25	5379.3	APOE	apolipoprotein E	-1.04181	0.00346358
ENSG00000185989	608.734	373.123	291.479	177.597	RASA3	RAS p21 protein activator 3	-1.04162	1.27821e-06
ENSG00000159111	2286.82	2290.1	1020.28	1175.26	MRPL10	mitochondrial ribosomal protein L10	-1.04122	3.50582e-07
ENSG00000168496	23969.7	23919.7	12462.3	10572.9	FEN1	flap structure-specific endonuclease 1	-1.04002	2.30699e-07
ENSG00000169607	2431.31	2752.74	1299.3	1172.01	CKAP2L	cytoskeleton associated protein 2-like	-1.03998	6.47165e-06
ENSG00000119048	4648.18	5287.54	2171.52	2603.81	UBE2B	ubiquitin-conjugating enzyme E2B	-1.03988	1.57738e-07
ENSG00000107719	124.166	62.6208	54.0356	31.906	KIAA1274	KIAA1274	-1.03983	0.000363352
ENSG00000137135	322.646	421.723	185.821	163.546	C9orf100	chromosome 9 open reading frame 100	-1.03918	0.00021591
ENSG00000144136	5162.52	5330.98	2493.66	2546.77	SLC20A1	solute carrier family 20 (phosphate transporter), member 1	-1.0387	1.20623e-07
ENSG00000105186	776.014	637.828	422.66	265.709	ANKRD27	ankyrin repeat domain 27 (VPS9 domain)	-1.0384	7.74714e-06
ENSG00000065060	872.41	824.842	395.5	420.133	UHRF1BP1	UHRF1 binding protein 1	-1.03778	1.31466e-07
ENSG00000010818	219.417	175.003	99.9742	88.2348	HIVEP2	human immunodeficiency virus type I enhancer binding protein 2	-1.03756	9.30293e-07
ENSG00000066279	1923.05	2042.81	1062.4	843.686	ASPM	asp (abnormal spindle) homolog, microcephaly associated (Drosophila)	-1.03711	5.85328e-06
ENSG00000166831	226.173	225.645	103.034	110.447	RBPMS2	RNA binding protein with multiple splicing 2	-1.03588	0.000255013
ENSG00000133657	32121.1	35229.8	17190.3	15246.5	ATP13A3	ATPase type 13A3	-1.03231	9.2262e-07
ENSG00000186871	531.215	444.203	235.051	231.804	ERCC6L	excision repair cross-complementing rodent repair deficiency, complementation group 6-like	-1.03231	1.90564e-06
ENSG00000203306	389.161	207.129	134.846	130.471	AP001007.1		-1.03156	0.00343956
ENSG00000187164	6999.76	7557.65	4369.83	2691.9	KIAA1598	KIAA1598	-1.0303	0.00050729
ENSG00000182389	65.2081	40.9352	32.0207	16.2497	CACNB4	calcium channel, voltage-dependent, beta 4 subunit	-1.03023	0.0361928
ENSG00000178385	149.637	174.013	87.6578	65.2815	PLEKHM3	pleckstrin homology domain containing, family M, member 3	-1.02896	0.00240538
ENSG00000166394	1866.16	3295.67	1234.53	1100.65	CYB5R2	cytochrome b5 reductase 2	-1.02877	0.00279715
ENSG00000125827	7650.71	5910.9	4779.01	2086.51	TMX4	thioredoxin-related transmembrane protein 4	-1.02698	0.000702644
ENSG00000120217	206.63	229.722	121.778	78.4406	CD274	CD274 molecule	-1.02614	0.0324461
ENSG00000233539	3853.53	2620.2	1182.72	1832.44	AC011294.3	Uncharacterized protein	-1.02606	0.00593275
ENSG00000132773	1504.18	1995	864.9	797.172	TOE1	target of EGR1, member 1 (nuclear)	-1.02605	7.56463e-05
ENSG00000148773	3477.46	3326.39	1850.62	1463.63	MKI67	antigen identified by monoclonal antibody Ki-67	-1.02535	6.67314e-07
ENSG00000204899	1476.61	1363.91	717.197	660.749	MZT1	mitotic spindle organizing protein 1	-1.02467	2.1423e-07
ENSG00000235847	359.938	349.726	197.31	141.655	LDHAP7	lactate dehydrogenase A pseudogene 7	-1.02312	0.00200746
ENSG00000137814	3065.94	2983.16	1533.54	1401.31	HAUS2	HAUS augmin-like complex, subunit 2	-1.02259	1.18217e-06
ENSG00000149503	7699.61	8056.83	4549.97	3167.65	INCENP	inner centromere protein antigens 135/155kDa	-1.01477	8.97846e-05
ENSG00000147509	1877.57	2123.17	907.051	1048.19	RGS20	regulator of G-protein signaling 20	-1.01474	3.59716e-07
ENSG00000123374	46582.6	45994.2	22096.9	23275.9	CDK2	cyclin-dependent kinase 2	-1.01364	4.52454e-08
ENSG00000111247	2650.36	2159.71	1387.61	978.577	RAD51AP1	RAD51 associated protein 1	-1.01348	2.75897e-06
ENSG00000215262	523.116	586.785	342.462	194.819	KCNU1	potassium channel, subfamily U, member 1	-1.0115	0.00850751
ENSG00000121152	4327.25	4168.17	2337.17	1844.29	NCAPH	non-SMC condensin I complex, subunit H	-1.00982	1.87804e-06
ENSG00000141384	186.797	282.371	113.893	107.626	TAF4B	TAF4b RNA polymerase II, TATA box binding protein (TBP)-associated factor, 105kDa	-1.00832	0.000866239
ENSG00000231607	837.945	1007.29	537.743	354.487	DLEU2	deleted in lymphocytic leukemia 2 (non-protein coding)	-1.00776	0.00296661
ENSG00000196083	1915.18	1888.85	823.685	1046.37	IL1RAP	interleukin 1 receptor accessory protein	-1.00763	6.90776e-06
ENSG00000165097	1256.03	1128.07	496.03	670.788	KDM1B	lysine (K)-specific demethylase 1B	-1.00709	0.000100214
ENSG00000147862	1151.3	2299.31	874.595	664.218	NFIB	nuclear factor I/B	-1.00706	0.0160747
ENSG00000118513	99.3229	119.751	49.1073	55.3723	MYB	v-myb myeloblastosis viral oncogene homolog (avian)	-1.00629	0.00263534
ENSG00000181163	98906.1	110918	57072.7	45711.9	NPM1	nucleophosmin (nucleolar phosphoprotein B23, numatrin)	-1.00609	2.32012e-05
ENSG00000104093	7270.05	7448.87	3894.97	3346.67	DMXL2	Dmx-like 2	-1.00595	1.5047e-06
ENSG00000135090	6721.05	6017.15	3381.76	2900.65	TAOK3	TAO kinase 3	-1.00364	3.49676e-07
ENSG00000162702	964.33	843.496	495.715	396.782	ZNF281	zinc finger protein 281	-1.0034	1.11373e-06
ENSG00000111077	1254.33	594.221	513.742	345.436	TENC1	tensin like C1 domain containing phosphatase (tensin 2)	-1.00261	0.000161334
ENSG00000121390	2278.84	2316.55	1239.13	1027.38	PSPC1	paraspeckle component 1	-1.00218	4.59697e-06
ENSG00000132436	8616.65	8246.36	4302.23	4020.65	FIGNL1	fidgetin-like 1	-1.00201	2.23997e-07
ENSG00000065413	1250.08	1002.71	596.775	508.453	ANKRD44	ankyrin repeat domain 44	-1.00157	1.9691e-06
ENSG00000163811	19743.1	19906.2	11440.6	8211.28	WDR43	WD repeat domain 43	-1.00084	3.40348e-05
ENSG00000089041	301.409	214.531	176.304	83.0171	P2RX7	purinergic receptor P2X, ligand-gated ion channel, 7	-1.00055	0.00233612
ENSG00000164109	7381	7729.96	3825.72	3635.34	MAD2L1	MAD2 mitotic arrest deficient-like 1 (yeast)	-1.00009	4.49981e-07

## Sheet: MITF-Down-Ontology
Category	Term	Count	%	PValue	Genes	List Total	Pop Hits	Pop Total	Fold Enrichment	Bonferroni	Benjamini	FDR
GOTERM_BP_FAT	GO:0051301~cell division	22	0.4539826661163846	2.813547406330869E-5	CDK1, NOX5, HAUS2, CENPF, AHCTF1, BRCA2, ANLN, CDC25A, CDK2, TGFB2, CCNE2, FAM83D, NCAPH, CCND1, MAD2L1, INCENP, CIT, ASPM, MYH10, APC, SEPT9, ERCC6L	351	295	13528	2.8742672268095997	0.06321675665129867	0.06321675665129867	0.049203071668924014
GOTERM_BP_FAT	GO:0006260~DNA replication	17	0.35080478745356997	3.471593304813111E-5	CLSPN, BLM, CENPF, IGF1, BRCA2, MCM10, CDK2, CDC25A, MCM6, RPA1, CCNE2, POLE2, HELB, RRM2, POLQ, FEN1, NFIB	351	190	13528	3.4484330484330483	0.07741621123923292	0.03948774668889976	0.06070762693919374
GOTERM_BP_FAT	GO:0006259~DNA metabolic process	30	0.6190672719768882	5.3133111760247996E-5	CLSPN, BLM, MCM10, ISG20, RPA1, CCNE2, POLE2, TRDMT1, POLQ, CRY1, FEN1, FANCB, ESCO1, RAD51AP1, SWAP70, BIRC7, CENPF, IGF1, BRCA2, PPFIBP2, UBE2B, CDK2, EEPD1, CDC25A, MCM6, TXNDC12, HELB, RRM2, NFIB, BARD1	351	506	13528	2.2850579372318505	0.11602387864496166	0.040274919088555516	0.0928995727095483
GOTERM_BP_FAT	GO:0000279~M phase	22	0.4539826661163846	1.3456476324187253E-4	CDK1, MKI67, HAUS2, CENPF, BRCA2, AURKA, ANLN, CDC25A, CDK2, EML4, RPA1, FAM83D, PRDM7, NCAPH, TEX15, MAD2L1, INCENP, PBRM1, CIT, ASPM, APC, ERCC6L	351	329	13528	2.577230492124109	0.2682715701479321	0.075115540418352	0.2351192847573902
GOTERM_BP_FAT	GO:0000280~nuclear division	17	0.35080478745356997	1.968505171361517E-4	CDK1, HAUS2, CENPF, AURKA, ANLN, CDK2, CDC25A, EML4, FAM83D, NCAPH, MAD2L1, INCENP, PBRM1, CIT, ASPM, APC, ERCC6L	351	220	13528	2.978192178192178	0.36677851814921536	0.08733556328328895	0.34377198390505015
GOTERM_BP_FAT	GO:0007067~mitosis	17	0.35080478745356997	1.968505171361517E-4	CDK1, HAUS2, CENPF, AURKA, ANLN, CDK2, CDC25A, EML4, FAM83D, NCAPH, MAD2L1, INCENP, PBRM1, CIT, ASPM, APC, ERCC6L	351	220	13528	2.978192178192178	0.36677851814921536	0.08733556328328895	0.34377198390505015
GOTERM_BP_FAT	GO:0022403~cell cycle phase	25	0.5158893933140735	1.972363217782862E-4	BLM, HAUS2, AURKA, ANLN, RPA1, FAM83D, NCAPH, INCENP, PBRM1, ASPM, APC, ERCC6L, CDK1, MKI67, BRCA2, CENPF, FOXN3, CDK2, CDC25A, EML4, PRDM7, CCND1, TEX15, MAD2L1, CIT	351	414	13528	2.3273738249583658	0.36734539581087855	0.0734665303872587	0.3444446425775127
GOTERM_BP_FAT	GO:0007049~cell cycle	38	0.7841518778373916	2.3716715334423292E-4	CLSPN, BLM, HAUS2, E2F8, AURKA, ANLN, TGFB2, FAM83D, CCNE2, RPA1, NCAPH, HJURP, INCENP, NPM1, PBRM1, ASPM, ERCC6L, APC, ESCO1, CDK1, MKI67, CENPF, BRCA2, GAS7, GSG2, CDC25A, CDK2, FOXN3, MCM6, EML4, PRDM7, CCND1, MAD2L1, TEX15, CIT, BARD1, MYH10, SEPT9	351	776	13528	1.8873322172291245	0.42335603578044734	0.07563399686102024	0.41404175923472897
GOTERM_BP_FAT	GO:0000087~M phase of mitotic cell cycle	17	0.35080478745356997	2.4349694532715312E-4	CDK1, HAUS2, CENPF, AURKA, ANLN, CDK2, CDC25A, EML4, FAM83D, NCAPH, MAD2L1, INCENP, PBRM1, CIT, ASPM, APC, ERCC6L	351	224	13528	2.9250101750101747	0.431767849563667	0.06821497756410388	0.42507000962594965
GOTERM_BP_FAT	GO:0048168~regulation of neuronal synaptic plasticity	7	0.14444903012794055	2.9029588928459934E-4	SYP, EGR1, EGR2, GRIN2B, APOE, BCAN, VGF	351	36	13528	7.494143716365938	0.4902702396015417	0.07214049469984096	0.5065710084014685
GOTERM_BP_FAT	GO:0048285~organelle fission	17	0.35080478745356997	3.0995951102858875E-4	CDK1, HAUS2, CENPF, AURKA, ANLN, CDK2, CDC25A, EML4, FAM83D, NCAPH, MAD2L1, INCENP, PBRM1, CIT, ASPM, APC, ERCC6L	351	229	13528	2.86114532402742	0.5130177202256085	0.06942513957243712	0.5407967051940021
GOTERM_BP_FAT	GO:0022402~cell cycle process	30	0.6190672719768882	3.527392225831356E-4	BLM, HAUS2, AURKA, ANLN, TGFB2, FAM83D, RPA1, NCAPH, INCENP, NPM1, PBRM1, ASPM, APC, ERCC6L, CDK1, MKI67, CENPF, BRCA2, GAS7, CDC25A, CDK2, FOXN3, EML4, PRDM7, CCND1, TEX15, MAD2L1, CIT, BARD1, MYH10	351	565	13528	2.0464412676802057	0.5590625122626884	0.07173785837439806	0.615218982301502
GOTERM_BP_FAT	GO:0007517~muscle organ development	16	0.33016921172100705	3.949620138965806E-4	EGR3, ERBB3, MET, RXRG, CENPF, IGF1, CACNB4, SOX6, CAPN3, TGFB2, MURC, COL19A1, DNER, ITGA7, CACNA1H, MYH10	351	211	13528	2.922563832516439	0.6002388015887842	0.0735612330670744	0.6886209201191429
GOTERM_BP_FAT	GO:0007242~intracellular signaling cascade	53	1.0936855138258357	4.4348942570403017E-4	ADCY1, PLEKHM3, NRG3, LPAR3, AURKA, TENC1, STAC, TIAM1, APOE, RAPGEF5, PLCB2, RAB27A, GHR, PRKCA, CDK1, SOCS6, GEM, IFI16, PCLO, PPARGC1A, FOXN3, PPARGC1B, FARP2, ARHGAP31, TNS3, CCND1, DOK3, HIPK2, BLM, GRAP, ERBB3, EFCAB4B, PLCL1, ALDH1A2, P2RY1, RASA3, FEN1, RHEBL1, ITK, TAOK3, MET, BIRC7, BRCA2, IGF1, GSG2, RPS6KA5, TXNDC12, P2RX7, PRLR, CNIH3, RGS7, CIT, ASIP	351	1256	13528	1.6263451104215434	0.6428385201774539	0.07614253943233251	0.7729199533620723
GOTERM_BP_FAT	GO:0048511~rhythmic process	12	0.24762690879075525	4.861638615730088E-4	SRRD, EGR3, EGR2, GRIN2B, PTGDS, ERBB3, PER2, CHRNB2, PER3, VGF, CRY1, TGFB2	351	128	13528	3.6132478632478633	0.6765338159287098	0.07745453669765245	0.8469957782099247
GOTERM_BP_FAT	GO:0000910~cytokinesis	7	0.14444903012794055	6.011167107775587E-4	NOX5, INCENP, BRCA2, AHCTF1, ANLN, MYH10, APC	351	41	13528	6.580223750955458	0.7523184400656251	0.08884363861185263	1.0462757820355995
GOTERM_BP_FAT	GO:0006261~DNA-dependent DNA replication	8	0.16508460586050352	7.067163458632175E-4	RPA1, CCNE2, BLM, POLE2, HELB, BRCA2, FEN1, MCM6	351	58	13528	5.316042833284213	0.8061883603798159	0.09747084319298982	1.229008400718512
GOTERM_BP_FAT	GO:0006974~response to DNA damage stimulus	22	0.4539826661163846	7.217283475765967E-4	ESCO1, CLSPN, CDK1, RAD51AP1, BLM, BRCA2, ATAD5, IFI16, UBE2B, FOXN3, EEPD1, RPA1, TXNDC12, CCND1, POLE2, HIPK2, POLQ, CRY1, FEN1, FANCB, BARD1, APC	351	373	13528	2.273214026565233	0.8128296811534443	0.0938702057087788	1.254959752629503
GOTERM_BP_FAT	GO:0006811~ion transport	36	0.7428807263722659	7.85355767716831E-4	FXYD3, SLC5A4, SLC39A11, SLC20A1, KCNAB2, SCN3A, AQP6, CACNB4, KCNIP2, ATP12A, TPCN2, KCNU1, COL9A1, ATP2B3, GRIN2B, TTYH2, KCNG3, SCN5A, CHRNA3, GABRP, TRPM6, NOX5, GABRA5, ATP1A3, ATP13A3, CDK2, TRPM1, P2RX7, UCP2, CACNA1H, SLC5A9, PLLP, CHRNB2, SLC5A10, CACNA1D, ADD2	351	768	13528	1.8066239316239314	0.8385446894244618	0.09634447660853329	1.3648815660893265
GOTERM_BP_FAT	GO:0033554~cellular response to stress	29	0.5984316962443251	7.918410163568368E-4	CLSPN, BLM, AQP2, RPA1, STAC, POLE2, PCSK9, POLQ, CRY1, FEN1, FANCB, APC, ESCO1, CDK1, RAD51AP1, FADS1, TAOK3, BIRC7, BRCA2, ATAD5, IFI16, UBE2B, FOXN3, EEPD1, DHRS2, TXNDC12, CCND1, HIPK2, BARD1	351	566	13528	1.9747314588303986	0.8409586473418798	0.09223337014954336	1.3760789070462853
GOTERM_BP_FAT	GO:0007623~circadian rhythm	7	0.14444903012794055	0.0011235665593349476	EGR3, PTGDS, ERBB3, PER2, CHRNB2, PER3, CRY1	351	46	13528	5.864982038895082	0.9264113222359975	0.12231121307811055	1.9472358235032572
GOTERM_BP_FAT	GO:0007611~learning or memory	10	0.20635575732562939	0.0023354815846249486	PRKCA, EGR1, ADCY1, EGR2, GRIN2B, GABRA5, ATP1A3, NTAN1, CHRNB2, SNAP25	351	111	13528	3.472190138856806	0.9956037024058689	0.2277355351552841	4.007483813380885
GOTERM_BP_FAT	GO:0007613~memory	6	0.12381345439537762	0.0031483030682670854	ADCY1, GRIN2B, ATP1A3, NTAN1, CHRNB2, SNAP25	351	39	13528	5.929432390970853	0.9993370017976942	0.28299317656601675	5.366333926116907
GOTERM_BP_FAT	GO:0009894~regulation of catabolic process	9	0.18572018159306647	0.003402633773257113	PTPN3, APOE, PGAM1, APOC1, PCSK9, PDE3B, IGF1, BARD1, APC	351	96	13528	3.613247863247863	0.9996333048528612	0.2910396230685378	5.787777273079531
GOTERM_BP_FAT	GO:0000278~mitotic cell cycle	20	0.41271151465125877	0.0036081199698329426	CDK1, BLM, HAUS2, CENPF, AURKA, ANLN, FOXN3, CDC25A, CDK2, EML4, FAM83D, NCAPH, CCND1, MAD2L1, INCENP, PBRM1, CIT, ASPM, APC, ERCC6L	351	370	13528	2.0833140833140833	0.9997727797833492	0.29500621176469344	6.126988849121428
GOTERM_BP_FAT	GO:0045944~positive regulation of transcription from RNA polymerase II promoter	20	0.41271151465125877	0.003656859401201328	EGR1, EGR2, MITF, TFEB, RXRG, IGF1, SOX6, PPARGC1A, SOX8, WT1, PPARGC1B, HES1, MURC, PRDM7, MEIS2, ETS1, HIPK2, GATA4, NR5A2, NFIB	351	371	13528	2.0776986814722664	0.9997971669912077	0.2883187151102289	6.207277580061266
GOTERM_BP_FAT	GO:0030902~hindbrain development	7	0.14444903012794055	0.00443935471485233	HES1, ALDH1A2, EGR2, PLXNA2, GBX2, MYH10, NFIB	351	60	13528	4.496486229819563	0.999967252410154	0.3277870143954441	7.48745582131739
GOTERM_BP_FAT	GO:0019226~transmission of nerve impulse	19	0.3920759389186958	0.004469967115805957	PRKCA, PLP1, EGR3, CPLX1, EGR2, MPZ, SYT5, GABRA5, LPAR3, CACNB4, KCNIP2, PCLO, P2RX7, GRIN2B, APOE, PLLP, CHRNB2, SNAP25, CHRNA3	351	350	13528	2.092242572242572	0.9999695081309913	0.3196262377678405	7.5372019074236185
GOTERM_BP_FAT	GO:0042770~DNA damage response, signal transduction	8	0.16508460586050352	0.00460537937494713	CDK1, TXNDC12, CCND1, BLM, HIPK2, BRCA2, IFI16, FOXN3	351	80	13528	3.854131054131054	0.9999777634896224	0.3179380719902948	7.756948595662793
GOTERM_BP_FAT	GO:0007268~synaptic transmission	17	0.35080478745356997	0.004781154995909176	PRKCA, EGR3, PLP1, CPLX1, MPZ, SYT5, GABRA5, LPAR3, CACNB4, KCNIP2, PCLO, P2RX7, GRIN2B, APOE, CHRNB2, SNAP25, CHRNA3	351	298	13528	2.198665366450601	0.9999852412435122	0.31857900673495076	8.041462480300154
GOTERM_BP_FAT	GO:0030001~metal ion transport	23	0.4746182418489476	0.004818554631264649	TRPM6, SLC5A4, SLC39A11, SCN3A, SLC20A1, KCNAB2, ATP1A3, CACNB4, ATP12A, KCNIP2, CDK2, TPCN2, KCNU1, ATP2B3, P2RX7, GRIN2B, CACNA1H, SLC5A9, CHRNB2, KCNG3, CACNA1D, SLC5A10, SCN5A	351	465	13528	1.9063443923658976	0.9999864740054747	0.3118143060381994	8.101891422717312
GOTERM_BP_FAT	GO:0009968~negative regulation of signal transduction	14	0.2888980602558811	0.005045932744773131	PRKCA, ONECUT1, ERBB3, TAOK3, SOCS6, PDE3B, RGS17, CCND1, P2RX7, RGS20, HIPK2, OTUD7B, RGS7, APC	351	221	13528	2.44153098451741	0.9999920414017622	0.315283399045995	8.46847555680128
GOTERM_BP_FAT	GO:0010627~regulation of protein kinase cascade	15	0.3095336359884441	0.0053615206344554125	SLC20A1, ERBB3, LGALS1, TAOK3, BIRC7, LPAR3, IGF1, ECM1, TGFB2, P2RX7, GRIN2B, HIPK2, OTUD7B, APC, GHR	351	249	13528	2.3217656952596712	0.9999961888086751	0.3228916827552606	8.97498925149196
GOTERM_BP_FAT	GO:0030879~mammary gland development	7	0.14444903012794055	0.005648928820425399	NRG3, PRLR, ERBB3, MET, HK2, IGF1, BRCA2	351	63	13528	4.282367837923394	0.9999980512762017	0.32862969242894025	9.4339746302743
GOTERM_BP_FAT	GO:0048167~regulation of synaptic plasticity	7	0.14444903012794055	0.0061009604290867174	SYP, EGR1, EGR2, GRIN2B, APOE, BCAN, VGF	351	64	13528	4.21545584045584	0.9999993217171536	0.34147706236287045	10.151448132250373
GOTERM_BP_FAT	GO:0051642~centrosome localization	3	0.06190672719768881	0.006338196073382966	SEMA6A, PLXNA2, ASPM	351	5	13528	23.124786324786328	0.9999996102543434	0.3440368159695415	10.525845596936534
GOTERM_BP_FAT	GO:0042063~gliogenesis	7	0.14444903012794055	0.006578771819456675	PLP1, EGR2, ERBB3, DNER, IGF1, C1S, TGFB2	351	65	13528	4.150602673679597	0.9999997778198926	0.34658928081199014	10.904011839850881
GOTERM_BP_FAT	GO:0030534~adult behavior	8	0.16508460586050352	0.0068332209118364545	MET, HIPK2, ATP1A3, NTAN1, CHRNB2, CACNB4, ASIP, CHRNA3	351	86	13528	3.5852381898893526	0.9999998774002652	0.3495672209274471	11.302345799874125
GOTERM_BP_FAT	GO:0043193~positive regulation of gene-specific transcription	8	0.16508460586050352	0.007270882997488681	HES1, ETS1, GATA4, TFEB, IGF1, RORB, NR5A2, PPARGC1A	351	87	13528	3.5440285555228086	0.9999999559248252	0.3596371054351035	11.983570209322725
GOTERM_BP_FAT	GO:0001508~regulation of action potential	7	0.14444903012794055	0.008174978678962209	P2RX7, PLP1, MPZ, EGR2, GRIN2B, PLLP, CHRNB2	351	68	13528	3.967487849840791	0.9999999946816746	0.3864635312469914	13.37521296848232
GOTERM_BP_FAT	GO:0048732~gland development	10	0.20635575732562939	0.008445327690172932	HES1, ALDH1A2, NRG3, PRLR, ERBB3, MET, HK2, IGF1, BRCA2, TGFB2	351	135	13528	2.854911891948929	0.9999999971752488	0.3886716942098585	13.787305521450754
GOTERM_BP_FAT	GO:0000075~cell cycle checkpoint	8	0.16508460586050352	0.009231247756574823	CCNE2, CDK1, CCND1, MAD2L1, BLM, CENPF, FOXN3, APC	351	91	13528	3.388247080554773	0.9999999995515536	0.4084479827473233	14.974810697810048
GOTERM_BP_FAT	GO:0006812~cation transport	25	0.5158893933140735	0.009312816010374878	SLC5A4, KCNAB2, SCN3A, SLC20A1, SLC39A11, CACNB4, ATP12A, KCNIP2, TPCN2, KCNU1, ATP2B3, GRIN2B, KCNG3, SCN5A, TRPM6, ATP1A3, ATP13A3, CDK2, P2RX7, UCP2, SLC5A9, CACNA1H, CHRNB2, CACNA1D, SLC5A10	351	553	13528	1.7423738942726283	0.9999999996295578	0.4037262029913179	15.097170959859652
GOTERM_BP_FAT	GO:0008283~cell proliferation	21	0.4333470903838217	0.009718272440142419	NOX5, MKI67, E2F8, MET, CENPF, IGF1, BRCA2, IFI16, CDC25A, TGFB2, ISG20, GPC4, SHB, P2RX7, UCN2, CD274, GBX2, BHLHE41, EMP1, ASPM, MYH10	351	436	13528	1.8563475260722966	0.9999999998567499	0.4097010955619236	15.702935020255659
GOTERM_BP_FAT	GO:0051640~organelle localization	8	0.16508460586050352	0.009776500858459556	SEMA6A, PLXNA2, NPM1, CENPF, ASIP, ASPM, MYH10, RAB27A	351	92	13528	3.3514183079400475	0.999999999875025	0.40443687587804467	15.789594655241423
GOTERM_BP_FAT	GO:0046903~secretion	16	0.33016921172100705	0.011532166781885483	PPY, CPLX1, NOX5, AQP5, USE1, CACNB4, AQP6, VGF, PCLO, AQP2, P2RX7, CHRNB2, SNAP25, CHRNA3, MYH10, RAB27A	351	300	13528	2.055536562203229	0.9999999999979674	0.45023250162362594	18.36339849930041
GOTERM_BP_FAT	GO:0010740~positive regulation of protein kinase cascade	11	0.2269913330581923	0.011628287420524956	P2RX7, SLC20A1, ERBB3, LGALS1, HIPK2, TAOK3, LPAR3, IGF1, ECM1, GHR, TGFB2	351	167	13528	2.538649197331832	0.9999999999983781	0.4457619028314962	18.502147400074133
GOTERM_BP_FAT	GO:0010001~glial cell differentiation	6	0.12381345439537762	0.011703556334158089	PLP1, EGR2, ERBB3, DNER, IGF1, C1S	351	53	13528	4.36316723109176	0.9999999999986409	0.44086546755699163	18.610641854109467
GOTERM_BP_FAT	GO:0042592~homeostatic process	31	0.6397028477094511	0.012039265571351975	BLM, TMX4, LPAR3, PDE3B, SOX6, CACNB4, ATP12A, VGF, RPA1, COL9A1, GRIN2B, APOE, NPM1, PCSK9, CHRNA3, APC, PRKCA, LPL, PLP1, EGR2, MPZ, IGF1, PPARGC1A, TRERF1, TXNDC12, P2RX7, TEX15, PLLP, CHRNB2, NR5A2, BARD1	351	751	13528	1.5909196095614204	0.9999999999993823	0.4432735973475558	19.092885342836276
GOTERM_BP_FAT	GO:0000724~double-strand break repair via homologous recombination	4	0.08254230293025176	0.012231695328443537	RPA1, RAD51AP1, BLM, BRCA2	351	19	13528	8.113960113960115	0.999999999999607	0.4417539905105411	19.368093062648196
GOTERM_BP_FAT	GO:0000725~recombinational repair	4	0.08254230293025176	0.012231695328443537	RPA1, RAD51AP1, BLM, BRCA2	351	19	13528	8.113960113960115	0.999999999999607	0.4417539905105411	19.368093062648196
GOTERM_BP_FAT	GO:0021545~cranial nerve development	4	0.08254230293025176	0.012231695328443537	HES1, EGR2, ERBB3, CHRNB2	351	19	13528	8.113960113960115	0.999999999999607	0.4417539905105411	19.368093062648196
GOTERM_BP_FAT	GO:0051726~regulation of cell cycle	17	0.35080478745356997	0.012464219211145534	CDK1, BLM, CENPF, IGF1, BRCA2, ANLN, FOXN3, CDK2, CDC25A, MYCBP2, TGFB2, CCNE2, CCND1, MAD2L1, ETS1, NPM1, APC	351	331	13528	1.9794630791609644	0.9999999999997724	0.44134609597028296	19.699464696198167
GOTERM_BP_FAT	GO:0010648~negative regulation of cell communication	14	0.2888980602558811	0.012581048546778611	PRKCA, ONECUT1, ERBB3, TAOK3, SOCS6, PDE3B, RGS17, CCND1, P2RX7, RGS20, HIPK2, OTUD7B, RGS7, APC	351	248	13528	2.175719143461079	0.999999999999827	0.4379661831041135	19.865474075378486
GOTERM_BP_FAT	GO:0045893~positive regulation of transcription, DNA-dependent	22	0.4539826661163846	0.012639160553369458	EGR1, EGR2, MITF, TFEB, RXRG, IGF1, RORB, SOX6, PPARGC1A, TRERF1, SOX8, WT1, PPARGC1B, HES1, MURC, PRDM7, MEIS2, ETS1, HIPK2, GATA4, NR5A2, NFIB	351	477	13528	1.7775866497040502	0.9999999999998491	0.43319477447537547	19.947928140328653
GOTERM_BP_FAT	GO:0000085~G2 phase of mitotic cell cycle	3	0.06190672719768881	0.012860886397957457	BLM, CENPF, FOXN3	351	7	13528	16.517704517704516	0.9999999999999104	0.43269761130970297	20.261796626275874
GOTERM_BP_FAT	GO:0051319~G2 phase	3	0.06190672719768881	0.012860886397957457	BLM, CENPF, FOXN3	351	7	13528	16.517704517704516	0.9999999999999104	0.43269761130970297	20.261796626275874
GOTERM_BP_FAT	GO:0007267~cell-cell signaling	26	0.5365249690466364	0.013128496504846566	CPLX1, GRAP, FGF14, SYT5, LPAR3, CACNB4, VGF, KCNIP2, TGFB2, GJA3, GRIN2B, APOE, GATA4, SNAP25, CHRNA3, PRKCA, PLP1, EGR3, MPZ, FADS1, GABRA5, SNAI2, PCLO, P2RX7, CHRNB2, ASIP	351	600	13528	1.6701234567901233	0.9999999999999523	0.4333531790397833	20.6390722606402
GOTERM_BP_FAT	GO:0014070~response to organic cyclic substance	9	0.18572018159306647	0.013293520606005884	PRKCA, P2RX7, CCND1, FADS1, ENO2, BRCA2, CHRNB2, CHRNA3, GHR	351	121	13528	2.8667090485272304	0.9999999999999676	0.43149700142207914	20.870882971110184
GOTERM_BP_FAT	GO:0051254~positive regulation of RNA metabolic process	22	0.4539826661163846	0.013892017350978652	EGR1, EGR2, MITF, TFEB, RXRG, IGF1, RORB, SOX6, PPARGC1A, TRERF1, SOX8, WT1, PPARGC1B, HES1, MURC, PRDM7, MEIS2, ETS1, HIPK2, GATA4, NR5A2, NFIB	351	481	13528	1.762804224342686	0.9999999999999921	0.4399959532980149	21.706251355404703
GOTERM_BP_FAT	GO:0006468~protein amino acid phosphorylation	28	0.5777961205117622	0.014123721610439776	ERBB3, ADRBK2, LPAR3, AURKA, CAMKK1, TGFB2, MASTL, GHR, AMHR2, PRKCA, CDK1, ITK, TRPM6, CAMK1G, MYLK3, MET, TAOK3, BIRC7, CDK2, GSG2, RPS6KA5, MAST4, P2RX7, CCND1, PRLR, HIPK2, CIT, MYLK	351	667	13528	1.617926079695195	0.9999999999999954	0.4396580272072761	22.027420714282542
GOTERM_BP_FAT	GO:0010604~positive regulation of macromolecule metabolic process	34	0.7016095749071399	0.014460691542636388	BLM, MITF, TFEB, RORB, SOX6, SOX8, WT1, TGFB2, MEIS2, APOE, GATA4, PCSK9, GHR, APC, EGR1, PRKCA, CDK1, EGR2, RXRG, IGF1, TRERF1, PPARGC1A, PPARGC1B, CDK2, HES1, PRDM7, MURC, P2RX7, CCND1, ETS1, HIPK2, NR5A2, NFIB, BARD1	351	857	13528	1.5290601614989012	0.9999999999999979	0.44172398997201734	22.492284552987808
GOTERM_BP_FAT	GO:0009725~response to hormone stimulus	18	0.37144036318613294	0.014672871243959492	PRKCA, ADCY1, EGR2, ERBB3, FADS1, BRCA2, PDE3B, AURKA, VGF, UBE2B, PPARGC1B, TGFB2, ALDH1A2, CCND1, ENO2, PCSK9, ASIP, GHR	351	367	13528	1.8903095088381192	0.9999999999999988	0.44093661640193904	22.78365313598001
GOTERM_BP_FAT	GO:0032868~response to insulin stimulus	8	0.16508460586050352	0.015016557067478547	EGR2, ERBB3, FADS1, PCSK9, PDE3B, VGF, UBE2B, GHR	351	100	13528	3.083304843304844	0.9999999999999994	0.44305908999659693	23.253417951927368
GOTERM_BP_FAT	GO:0032989~cellular component morphogenesis	19	0.3920759389186958	0.015359339588514974	PRKCA, EGR2, ONECUT1, ERBB3, CASC5, SOX6, UBE2B, CAPN3, GAS7, MYCBP2, TGFB2, HES1, SEMA6A, P2RX7, GBX2, CHRNB2, SNAP25, MYH10, APC	351	397	13528	1.8445463483246858	0.9999999999999998	0.445087509049106	23.719263215673227
GOTERM_BP_FAT	GO:0021700~developmental maturation	8	0.16508460586050352	0.01578913760050843	SYP, HES1, PLP1, BRCA2, KCNIP2, SOX8, FARP2, TGFB2	351	101	13528	3.052777072579053	0.9999999999999999	0.44887298938414943	24.299596880325993
GOTERM_BP_FAT	GO:0046058~cAMP metabolic process	4	0.08254230293025176	0.016162273489085662	ADCY1, UCN2, PDE3B, CACNB4	351	21	13528	7.3412020078686755	1.0	0.4513546196447844	24.800044496134344
GOTERM_BP_FAT	GO:0007423~sensory organ development	13	0.2682624845233182	0.016188482583349706	ERBB3, MITF, RORB, WT1, TGFB2, HES1, ALDH1A2, MEIS2, GRIN2B, HOXC13, GBX2, APC, MYH10	351	229	13528	2.18793465955038	1.0	0.44671905360259434	24.835078474677253
GOTERM_BP_FAT	GO:0007346~regulation of mitotic cell cycle	10	0.20635575732562939	0.017363945401461977	CDK1, CCND1, MAD2L1, CENPF, IGF1, BRCA2, ANLN, CDK2, MYCBP2, APC	351	152	13528	2.5356125356125356	1.0	0.46499148111459654	26.390605092940888
GOTERM_BP_FAT	GO:0045859~regulation of protein kinase activity	17	0.35080478745356997	0.017791413191474363	PRKCA, ADCY1, BLM, MET, BIRC7, LPAR3, CDC25A, TGFB2, CCNE2, CCND1, P2RX7, PRLR, APOE, NPM1, CHRNA3, APC, GHR	351	345	13528	1.8991370411660264	1.0	0.4680987010819385	26.94872240738485
GOTERM_BP_FAT	GO:0006006~glucose metabolic process	10	0.20635575732562939	0.01804502382542118	GPD2, LDHA, PPP1R3B, ONECUT1, PKLR, PGAM1, HK2, ENO2, PPARGC1A, ACN9	351	153	13528	2.51903990466082	1.0	0.4678451745543708	27.277957298159027
GOTERM_BP_FAT	GO:0030071~regulation of mitotic metaphase/anaphase transition	4	0.08254230293025176	0.01836253946373138	MAD2L1, CENPF, MYCBP2, APC	351	22	13528	7.007511007511008	1.0	0.4687818579652431	27.688181010048485
GOTERM_BP_FAT	GO:0009719~response to endogenous stimulus	19	0.3920759389186958	0.018378880980215916	PRKCA, ADCY1, EGR2, ERBB3, FADS1, BRCA2, PDE3B, AURKA, VGF, UBE2B, PPARGC1B, TGFB2, ALDH1A2, CCND1, TRDMT1, ENO2, PCSK9, ASIP, GHR	351	405	13528	1.8081108649009885	1.0	0.46418945630931685	27.70923476859276
GOTERM_BP_FAT	GO:0030182~neuron differentiation	20	0.41271151465125877	0.01976560040602909	PRKCA, EGR2, ERBB3, MDGA1, RORB, KCNIP2, GAS7, MYCBP2, TGFB2, FARP2, HES1, SEMA6A, ALDH1A2, NGRN, GBX2, PCSK9, CHRNB2, SNAP25, MYH10, APC	351	438	13528	1.759877193667148	1.0	0.48414747954334236	29.474925486450143
GOTERM_BP_FAT	GO:0022604~regulation of cell morphogenesis	9	0.18572018159306647	0.020524571762860072	TIAM1, APOE, ATP10A, ITGA7, CHRNB2, GAS7, CHRNA3, MYH10, TGFB2	351	131	13528	2.6478762967312583	1.0	0.4923344037072257	30.424014940608423
GOTERM_BP_FAT	GO:0031329~regulation of cellular catabolic process	6	0.12381345439537762	0.020546786946330376	PTPN3, APOE, PGAM1, APOC1, PCSK9, IGF1	351	61	13528	3.7909485778338237	1.0	0.4879063406026415	30.45161266257458
GOTERM_BP_FAT	GO:0045941~positive regulation of transcription	24	0.4952538175815105	0.021215132482944078	EGR1, EGR2, BLM, MITF, TFEB, RXRG, IGF1, RORB, SOX6, PPARGC1A, TRERF1, SOX8, CDK2, WT1, PPARGC1B, HES1, MURC, PRDM7, MEIS2, ETS1, HIPK2, GATA4, NR5A2, NFIB	351	564	13528	1.6400557677153422	1.0	0.4942854347026059	31.27708250808925
GOTERM_BP_FAT	GO:0033205~cytokinesis during cell cycle	3	0.06190672719768881	0.02130617376167857	BRCA2, MYH10, APC	351	9	13528	12.84710351377018	1.0	0.4910915356876281	31.38880956399944
GOTERM_BP_FAT	GO:0006090~pyruvate metabolic process	5	0.10317787866281469	0.02276211615283078	GPD2, LDHA, ENO2, PPARGC1A, ACN9	351	42	13528	4.588251254917922	1.0	0.5096090463132883	33.152457061901885
GOTERM_BP_FAT	GO:0043408~regulation of MAPKKK cascade	8	0.16508460586050352	0.023010829617453807	P2RX7, GRIN2B, HIPK2, TAOK3, BIRC7, LPAR3, TGFB2, APC	351	109	13528	2.828720039729214	1.0	0.5088227108488987	33.44942666056442
GOTERM_BP_FAT	GO:0032583~regulation of gene-specific transcription	9	0.18572018159306647	0.02315295892644963	HES1, ETS1, GATA4, TFEB, IGF1, RORB, BCOR, NR5A2, PPARGC1A	351	134	13528	2.588595484117872	1.0	0.5064358442015242	33.618573360721605
GOTERM_BP_FAT	GO:0042391~regulation of membrane potential	9	0.18572018159306647	0.02315295892644963	P2RX7, PLP1, MPZ, EGR2, GRIN2B, PLLP, CHRNB2, CACNB4, CHRNA3	351	134	13528	2.588595484117872	1.0	0.5064358442015242	33.618573360721605
GOTERM_BP_FAT	GO:0043549~regulation of kinase activity	17	0.35080478745356997	0.02369316525466455	PRKCA, ADCY1, BLM, MET, BIRC7, LPAR3, CDC25A, TGFB2, CCNE2, CCND1, P2RX7, PRLR, APOE, NPM1, CHRNA3, APC, GHR	351	357	13528	1.8353005019671684	1.0	0.5100784390284041	34.2577768349435
GOTERM_BP_FAT	GO:0007093~mitotic cell cycle checkpoint	5	0.10317787866281469	0.024600370751111718	CDK1, CCND1, MAD2L1, CENPF, APC	351	43	13528	4.481547737361691	1.0	0.5189534320070046	35.31819698218699
GOTERM_BP_FAT	GO:0050804~regulation of synaptic transmission	9	0.18572018159306647	0.02503160314762689	SYP, EGR1, EGR2, GRIN2B, APOE, BCAN, CHRNB2, VGF, CHRNA3	351	136	13528	2.5505279034690798	1.0	0.5207214447418558	35.816584437133926
GOTERM_BP_FAT	GO:0021675~nerve development	4	0.08254230293025176	0.02591153142900336	HES1, EGR2, ERBB3, CHRNB2	351	25	13528	6.166609686609688	1.0	0.5287026968629924	36.822332594126664
GOTERM_BP_FAT	GO:0006094~gluconeogenesis	4	0.08254230293025176	0.02591153142900336	GPD2, ENO2, PPARGC1A, ACN9	351	25	13528	6.166609686609688	1.0	0.5287026968629924	36.822332594126664
GOTERM_BP_FAT	GO:0002520~immune system development	14	0.2888980602558811	0.027666325388281558	EGR1, BLM, ONECUT1, SWAP70, MYO1E, BRCA2, IFI16, CACNB4, SOX6, TGFB2, RPA1, DHRS2, ADD2, APC	351	276	13528	1.9549940129650274	1.0	0.5480251055734628	38.78384366869943
GOTERM_BP_FAT	GO:0010564~regulation of cell cycle process	8	0.16508460586050352	0.028531924191319728	MAD2L1, NPM1, CENPF, IGF1, BRCA2, ANLN, MYCBP2, APC	351	114	13528	2.7046533713200382	1.0	0.554904372872101	39.7301265794486
GOTERM_BP_FAT	GO:0010628~positive regulation of gene expression	24	0.4952538175815105	0.028571984657369782	EGR1, EGR2, BLM, MITF, TFEB, RXRG, IGF1, RORB, SOX6, PPARGC1A, TRERF1, SOX8, CDK2, WT1, PPARGC1B, HES1, MURC, PRDM7, MEIS2, ETS1, HIPK2, GATA4, NR5A2, NFIB	351	581	13528	1.5920679053209175	1.0	0.5511062553319281	39.77358548713311
GOTERM_BP_FAT	GO:0048666~neuron development	16	0.33016921172100705	0.030952146201697735	PRKCA, EGR2, ERBB3, RORB, KCNIP2, GAS7, TGFB2, FARP2, MYCBP2, HES1, SEMA6A, GBX2, CHRNB2, SNAP25, MYH10, APC	351	339	13528	1.8190589046046273	1.0	0.5762162555867589	42.30328822549232
GOTERM_BP_FAT	GO:0006816~calcium ion transport	9	0.18572018159306647	0.03130204089278339	TRPM6, ATP2B3, P2RX7, GRIN2B, CACNA1H, CHRNB2, CACNB4, CACNA1D, TPCN2	351	142	13528	2.4427591188154567	1.0	0.5761160346889993	42.66660826375259
GOTERM_BP_FAT	GO:0045841~negative regulation of mitotic metaphase/anaphase transition	3	0.06190672719768881	0.03146175147942226	MAD2L1, CENPF, APC	351	11	13528	10.511266511266513	1.0	0.57379246944033	42.83172890068886
GOTERM_BP_FAT	GO:0007094~mitotic cell cycle spindle assembly checkpoint	3	0.06190672719768881	0.03146175147942226	MAD2L1, CENPF, APC	351	11	13528	10.511266511266513	1.0	0.57379246944033	42.83172890068886
GOTERM_BP_FAT	GO:0006096~glycolysis	5	0.10317787866281469	0.032831472222875226	LDHA, PKLR, PGAM1, HK2, ENO2	351	47	13528	4.100139419288356	1.0	0.5854094854835703	44.2295511628684
GOTERM_BP_FAT	GO:0051338~regulation of transferase activity	17	0.35080478745356997	0.03351399430442496	PRKCA, ADCY1, BLM, MET, BIRC7, LPAR3, CDC25A, TGFB2, CCNE2, CCND1, P2RX7, PRLR, APOE, NPM1, CHRNA3, APC, GHR	351	372	13528	1.7612964494684924	1.0	0.5889256043938181	44.91398594574119
GOTERM_BP_FAT	GO:0006281~DNA repair	14	0.2888980602558811	0.03372722995107019	ESCO1, CLSPN, RAD51AP1, BLM, BRCA2, UBE2B, EEPD1, RPA1, POLE2, CRY1, POLQ, FANCB, FEN1, BARD1	351	284	13528	1.8999237590786886	1.0	0.58720076922354	45.1261903461035
GOTERM_BP_FAT	GO:0045935~positive regulation of nucleobase, nucleoside, nucleotide and nucleic acid metabolic process	25	0.5158893933140735	0.03434110812214085	BLM, MITF, TFEB, RORB, SOX6, SOX8, WT1, MEIS2, APOE, GATA4, EGR1, EGR2, RXRG, IGF1, PPARGC1A, TRERF1, CDK2, PPARGC1B, HES1, MURC, PRDM7, ETS1, HIPK2, NR5A2, NFIB	351	624	13528	1.544123018481993	1.0	0.5898694856081881	45.73280466250931
GOTERM_BP_FAT	GO:0010033~response to organic substance	28	0.5777961205117622	0.03444167738661928	ADCY1, ERBB3, PDE3B, AURKA, C1S, VGF, LIN28B, TGFB2, ALDH1A2, GRIN2B, APOE, TRDMT1, ENO2, COL6A2, PCSK9, CHRNA3, GHR, EGR1, PRKCA, EGR2, FADS1, BRCA2, UBE2B, PPARGC1B, P2RX7, CCND1, CHRNB2, ASIP	351	721	13528	1.49674992393439	1.0	0.586963606738865	45.831579134355614
GOTERM_BP_FAT	GO:0007229~integrin-mediated signaling pathway	6	0.12381345439537762	0.0347130447956741	PLP1, GAB2, ITGAX, ITGA7, CEACAM1, ITGBL1	351	70	13528	3.3035409035409042	1.0	0.5859327628182436	46.09725854447997
GOTERM_BP_FAT	GO:0043410~positive regulation of MAPKKK cascade	5	0.10317787866281469	0.03511144180074728	P2RX7, HIPK2, TAOK3, LPAR3, TGFB2	351	48	13528	4.014719848053182	1.0	0.5862691791262229	46.48507998034093
GOTERM_BP_FAT	GO:0014068~positive regulation of phosphoinositide 3-kinase cascade	3	0.06190672719768881	0.03711911517890547	ERBB3, IGF1, TGFB2	351	12	13528	9.635327635327636	1.0	0.6031267492236527	48.399751219825205
GOTERM_BP_FAT	GO:0051784~negative regulation of nuclear division	3	0.06190672719768881	0.03711911517890547	MAD2L1, CENPF, APC	351	12	13528	9.635327635327636	1.0	0.6031267492236527	48.399751219825205
GOTERM_BP_FAT	GO:0031577~spindle checkpoint	3	0.06190672719768881	0.03711911517890547	MAD2L1, CENPF, APC	351	12	13528	9.635327635327636	1.0	0.6031267492236527	48.399751219825205
GOTERM_BP_FAT	GO:0045839~negative regulation of mitosis	3	0.06190672719768881	0.03711911517890547	MAD2L1, CENPF, APC	351	12	13528	9.635327635327636	1.0	0.6031267492236527	48.399751219825205
GOTERM_BP_FAT	GO:0051969~regulation of transmission of nerve impulse	9	0.18572018159306647	0.03728883952455426	SYP, EGR1, EGR2, GRIN2B, APOE, BCAN, CHRNB2, VGF, CHRNA3	351	147	13528	2.359672073957788	1.0	0.600992026731975	48.55861722599758
GOTERM_BP_FAT	GO:0008202~steroid metabolic process	11	0.2269913330581923	0.037438525690558874	RDH8, DHRS2, CYB5R2, PRLR, APOE, APOC1, PCSK9, OSBPL10, NR5A2, TRERF1, CYP19A1	351	202	13528	2.0987842373980987	1.0	0.5986906360207314	48.69834421473741
GOTERM_BP_FAT	GO:0042692~muscle cell differentiation	8	0.16508460586050352	0.03767302207264022	DNER, LGALS1, CACNA1H, IGF1, CACNB4, SOX6, CAPN3, MYH10	351	121	13528	2.548185820913094	1.0	0.5972650233316804	48.916519509402555
GOTERM_BP_FAT	GO:0009891~positive regulation of biosynthetic process	27	0.5571605447791993	0.03809822248759128	BLM, MITF, TFEB, RORB, SOX6, SOX8, WT1, TGFB2, MEIS2, APOE, NPM1, GATA4, EGR1, EGR2, RXRG, IGF1, PPARGC1A, TRERF1, CDK2, PPARGC1B, HES1, PRDM7, MURC, ETS1, HIPK2, NR5A2, NFIB	351	695	13528	1.497288323187604	1.0	0.5977377552534466	49.30989620477854
GOTERM_BP_FAT	GO:0030856~regulation of epithelial cell differentiation	4	0.08254230293025176	0.03817998059265412	CCND1, PRLR, APOLD1, APC	351	29	13528	5.316042833284213	1.0	0.5948578924926498	49.38520707117902
GOTERM_BP_FAT	GO:0048534~hemopoietic or lymphoid organ development	13	0.2682624845233182	0.03836586338915294	EGR1, BLM, ONECUT1, MYO1E, BRCA2, IFI16, CACNB4, SOX6, TGFB2, RPA1, DHRS2, ADD2, APC	351	260	13528	1.927065527065527	1.0	0.5930289763751518	49.5560392255402
GOTERM_BP_FAT	GO:0030097~hemopoiesis	12	0.24762690879075525	0.04307631763389479	RPA1, EGR1, DHRS2, BLM, ONECUT1, MYO1E, BRCA2, SOX6, IFI16, ADD2, TGFB2, APC	351	236	13528	1.9597276546429092	1.0	0.6328319351629714	53.707957124654946
GOTERM_BP_FAT	GO:0014066~regulation of phosphoinositide 3-kinase cascade	3	0.06190672719768881	0.04313188107514246	ERBB3, IGF1, TGFB2	351	13	13528	8.89414858645628	1.0	0.6297276744709737	53.75495183592485
GOTERM_BP_FAT	GO:0000902~cell morphogenesis	16	0.33016921172100705	0.0442157187385718	PRKCA, EGR2, ONECUT1, ERBB3, SOX6, GAS7, TGFB2, MYCBP2, HES1, SEMA6A, P2RX7, GBX2, CHRNB2, SNAP25, MYH10, APC	351	356	13528	1.7321937321937324	1.0	0.635510111047572	54.66269822450853
GOTERM_BP_FAT	GO:0048469~cell maturation	6	0.12381345439537762	0.044673199130705776	HES1, PLP1, BRCA2, KCNIP2, SOX8, FARP2	351	75	13528	3.0833048433048433	1.0	0.6358638144460061	55.040786966799395
GOTERM_BP_FAT	GO:0006796~phosphate metabolic process	35	0.7222451506397028	0.04510299167147995	SLC20A1, ERBB3, HK2, ADRBK2, LPAR3, AURKA, CAMKK1, TGFB2, MASTL, GHR, AMHR2, PRKCA, GPD2, CDK1, ITK, TRPM6, CAMK1G, PTPN3, MYLK3, TAOK3, MET, BIRC7, GSG2, CDC25A, CDK2, RPS6KA5, MAST4, P2RX7, CCND1, PRLR, PPEF1, HIPK2, GK, CIT, MYLK	351	973	13528	1.386378077025559	1.0	0.6359812935752263	55.39328277777686
GOTERM_BP_FAT	GO:0006793~phosphorus metabolic process	35	0.7222451506397028	0.04510299167147995	SLC20A1, ERBB3, HK2, ADRBK2, LPAR3, AURKA, CAMKK1, TGFB2, MASTL, GHR, AMHR2, PRKCA, GPD2, CDK1, ITK, TRPM6, CAMK1G, PTPN3, MYLK3, TAOK3, MET, BIRC7, GSG2, CDC25A, CDK2, RPS6KA5, MAST4, P2RX7, CCND1, PRLR, PPEF1, HIPK2, GK, CIT, MYLK	351	973	13528	1.386378077025559	1.0	0.6359812935752263	55.39328277777686
GOTERM_BP_FAT	GO:0042176~regulation of protein catabolic process	5	0.10317787866281469	0.045128260412381174	PTPN3, APOE, PCSK9, BARD1, APC	351	52	13528	3.7058952443567827	1.0	0.6327379470157882	55.41392570603125
GOTERM_BP_FAT	GO:0019319~hexose biosynthetic process	4	0.08254230293025176	0.045239639502796664	GPD2, ENO2, PPARGC1A, ACN9	351	31	13528	4.973072327911038	1.0	0.6302439162143753	55.5048079259737
GOTERM_BP_FAT	GO:0048667~cell morphogenesis involved in neuron differentiation	11	0.2269913330581923	0.045421278492872585	PRKCA, HES1, SEMA6A, EGR2, ERBB3, GBX2, CHRNB2, SNAP25, MYH10, MYCBP2, APC	351	209	13528	2.0284900284900287	1.0	0.6283621754546347	55.65264567752898
GOTERM_BP_FAT	GO:0031644~regulation of neurological system process	9	0.18572018159306647	0.04543377064913446	SYP, EGR1, EGR2, GRIN2B, APOE, BCAN, CHRNB2, VGF, CHRNA3	351	153	13528	2.267135914194738	1.0	0.6251064323012944	55.66279612630788
GOTERM_BP_FAT	GO:0043434~response to peptide hormone stimulus	9	0.18572018159306647	0.0468961494984181	PRKCA, EGR2, ERBB3, FADS1, PCSK9, PDE3B, VGF, UBE2B, GHR	351	154	13528	2.252414252414252	1.0	0.6337109255797434	56.83602655156593
GOTERM_BP_FAT	GO:0051173~positive regulation of nitrogen compound metabolic process	25	0.5158893933140735	0.04758930407702638	BLM, MITF, TFEB, RORB, SOX6, SOX8, WT1, MEIS2, APOE, GATA4, EGR1, EGR2, RXRG, IGF1, PPARGC1A, TRERF1, CDK2, PPARGC1B, HES1, MURC, PRDM7, ETS1, HIPK2, NR5A2, NFIB	351	644	13528	1.4961688874732353	1.0	0.6359419100632036	57.38184416017484
GOTERM_BP_FAT	GO:0051276~chromosome organization	20	0.41271151465125877	0.047798015068186754	BLM, CENPF, BRCA2, SOX6, NAP1L5, UBE2B, GSG2, RPA1, RPS6KA5, PRDM7, NCAPH, TEX15, MAD2L1, HJURP, NPM1, H2AFZ, PBRM1, CHD1, BCOR, APC	351	485	13528	1.589332393456105	1.0	0.6343217596737263	57.54491257253345
GOTERM_BP_FAT	GO:0001889~liver development	5	0.10317787866281469	0.04785680768407442	HES1, ALDH1A2, CCND1, ONECUT1, PCSK9	351	53	13528	3.6359726925764657	1.0	0.6315440100573005	57.590741645586995
GOTERM_BP_FAT	GO:0007271~synaptic transmission, cholinergic	3	0.06190672719768881	0.04947798510152884	APOE, CHRNB2, CHRNA3	351	14	13528	8.258852258852258	1.0	0.6408967783379134	58.836233733368424
GOTERM_BP_FAT	GO:0048812~neuron projection morphogenesis	11	0.2269913330581923	0.05005716059854877	PRKCA, SEMA6A, EGR2, ERBB3, GBX2, CHRNB2, GAS7, SNAP25, MYH10, MYCBP2, APC	351	213	13528	1.9903963190348166	1.0	0.6421037028336296	59.27277079603497
GOTERM_BP_FAT	GO:0019228~regulation of action potential in neuron	5	0.10317787866281469	0.050674802709187644	P2RX7, PLP1, MPZ, EGR2, PLLP	351	54	13528	3.5686398649361615	1.0	0.6435752838521991	59.73348982956268
GOTERM_BP_FAT	GO:0000079~regulation of cyclin-dependent protein kinase activity	5	0.10317787866281469	0.050674802709187644	CCNE2, CCND1, BLM, CDC25A, APC	351	54	13528	3.5686398649361615	1.0	0.6435752838521991	59.73348982956268
GOTERM_BP_FAT	GO:0032355~response to estradiol stimulus	5	0.10317787866281469	0.050674802709187644	PRKCA, ALDH1A2, ENO2, AURKA, GHR	351	54	13528	3.5686398649361615	1.0	0.6435752838521991	59.73348982956268
GOTERM_BP_FAT	GO:0008629~induction of apoptosis by intracellular signals	5	0.10317787866281469	0.050674802709187644	PRKCA, TXNDC12, HIPK2, BRCA2, IFI16	351	54	13528	3.5686398649361615	1.0	0.6435752838521991	59.73348982956268
GOTERM_BP_FAT	GO:0042977~activation of JAK2 kinase activity	2	0.04127115146512588	0.05107701892714482	PRLR, GHR	351	2	13528	38.54131054131054	1.0	0.6434301241459068	60.030869081972746
GOTERM_BP_FAT	GO:0051782~negative regulation of cell division	2	0.04127115146512588	0.05107701892714482	BLM, ASPM	351	2	13528	38.54131054131054	1.0	0.6434301241459068	60.030869081972746
GOTERM_BP_FAT	GO:0031328~positive regulation of cellular biosynthetic process	26	0.5365249690466364	0.05267000071281735	BLM, MITF, TFEB, RORB, SOX6, SOX8, WT1, MEIS2, APOE, NPM1, GATA4, EGR1, EGR2, RXRG, IGF1, PPARGC1A, TRERF1, CDK2, PPARGC1B, HES1, MURC, PRDM7, ETS1, HIPK2, NR5A2, NFIB	351	685	13528	1.4628818599621518	1.0	0.6519221169639984	61.188425003601424
GOTERM_BP_FAT	GO:0006163~purine nucleotide metabolic process	10	0.20635575732562939	0.052775168145048436	ATP2B3, ADCY1, UCN2, FIGNL1, ATP10A, ATP1A3, PDE3B, CACNB4, ATP13A3, ATP12A	351	186	13528	2.0721134699629324	1.0	0.6496007077990664	61.26372283408439
GOTERM_BP_FAT	GO:0000904~cell morphogenesis involved in differentiation	12	0.24762690879075525	0.052818284783350836	PRKCA, HES1, SEMA6A, EGR2, ERBB3, GBX2, CHRNB2, SNAP25, MYH10, MYCBP2, TGFB2, APC	351	244	13528	1.8954742889169118	1.0	0.6468591532233411	61.29455367907717
GOTERM_BP_FAT	GO:0048489~synaptic vesicle transport	4	0.08254230293025176	0.05289738079247756	SYP, P2RX7, PCLO, SNAP25	351	33	13528	4.671674005007339	1.0	0.6443987207135358	61.35105167625626
GOTERM_BP_FAT	GO:0008630~DNA damage response, signal transduction resulting in induction of apoptosis	4	0.08254230293025176	0.05289738079247756	TXNDC12, HIPK2, BRCA2, IFI16	351	33	13528	4.671674005007339	1.0	0.6443987207135358	61.35105167625626
GOTERM_BP_FAT	GO:0015914~phospholipid transport	4	0.08254230293025176	0.05289738079247756	P2RX7, APOE, ATP10A, APOC1	351	33	13528	4.671674005007339	1.0	0.6443987207135358	61.35105167625626
GOTERM_BP_FAT	GO:0051592~response to calcium ion	5	0.10317787866281469	0.053581941932785336	P2RX7, CCND1, S100A16, KCNIP2, CAPN3	351	55	13528	3.503755503755504	1.0	0.6462564756402767	61.836793059741055
GOTERM_BP_FAT	GO:0006633~fatty acid biosynthetic process	6	0.12381345439537762	0.053752399931139415	LPL, PLP1, TBXAS1, PTGDS, FADS1, ACSL3	351	79	13528	2.927188142378016	1.0	0.6444801363305805	61.95684607749876
GOTERM_BP_FAT	GO:0048858~cell projection morphogenesis	12	0.24762690879075525	0.054035978588496944	PRKCA, SEMA6A, EGR2, ONECUT1, ERBB3, GBX2, CHRNB2, GAS7, SNAP25, MYH10, MYCBP2, APC	351	245	13528	1.8877376591662307	1.0	0.6435160979910592	62.15578103137733
GOTERM_BP_FAT	GO:0009628~response to abiotic stimulus	16	0.33016921172100705	0.05438508420118646	PRKCA, BLM, ATP1A3, BRCA2, VGF, SNAI2, UBE2B, GJA3, AQP2, OPN5, CCND1, P2RX7, STAC, GRIN2B, CHRNB2, FEN1	351	368	13528	1.6757091539700237	1.0	0.6430213486996907	62.39933733463721
GOTERM_BP_FAT	GO:0010557~positive regulation of macromolecule biosynthetic process	25	0.5158893933140735	0.05455003844387175	BLM, MITF, TFEB, RORB, SOX6, SOX8, WT1, TGFB2, MEIS2, GATA4, EGR1, EGR2, RXRG, IGF1, PPARGC1A, TRERF1, CDK2, PPARGC1B, HES1, MURC, PRDM7, ETS1, HIPK2, NR5A2, NFIB	351	654	13528	1.4732916873589657	1.0	0.6412597656122722	62.513904143462625
GOTERM_BP_FAT	GO:0043627~response to estrogen stimulus	7	0.14444903012794055	0.05492159954758128	PRKCA, ALDH1A2, CCND1, ENO2, BRCA2, AURKA, GHR	351	105	13528	2.569420702754036	1.0	0.6409434128224284	62.77076256781046
GOTERM_BP_FAT	GO:0051674~localization of cell	14	0.2888980602558811	0.05550964596941604	PRKCA, PLXNA2, MDGA1, MET, TGFB2, TNS3, TNS1, GAB2, ETS1, DNER, GBX2, CEACAM1, MYH10, APC	351	307	13528	1.7575841940662786	1.0	0.6421114937054155	63.17388763917724
GOTERM_BP_FAT	GO:0048870~cell motility	14	0.2888980602558811	0.05550964596941604	PRKCA, PLXNA2, MDGA1, MET, TGFB2, TNS3, TNS1, GAB2, ETS1, DNER, GBX2, CEACAM1, MYH10, APC	351	307	13528	1.7575841940662786	1.0	0.6421114937054155	63.17388763917724
GOTERM_BP_FAT	GO:0016477~cell migration	13	0.2682624845233182	0.05557314069525581	PRKCA, PLXNA2, MDGA1, MET, TGFB2, TNS3, TNS1, GAB2, DNER, GBX2, CEACAM1, APC, MYH10	351	276	13528	1.8153515834675253	1.0	0.6397042153834276	63.217168311653616
GOTERM_BP_FAT	GO:0001654~eye development	8	0.16508460586050352	0.055589047563194126	ALDH1A2, MEIS2, MITF, RORB, WT1, MYH10, TGFB2, APC	351	132	13528	2.3358370025036694	1.0	0.6369939517539617	63.2280035862831
GOTERM_BP_FAT	GO:0021955~central nervous system neuron axonogenesis	3	0.06190672719768881	0.056136261298042625	PRKCA, CHRNB2, MYCBP2	351	15	13528	7.708262108262109	1.0	0.637905533146632	63.59892178973187
GOTERM_BP_FAT	GO:0010165~response to X-ray	3	0.06190672719768881	0.056136261298042625	CCND1, BLM, BRCA2	351	15	13528	7.708262108262109	1.0	0.637905533146632	63.59892178973187
GOTERM_BP_FAT	GO:0016079~synaptic vesicle exocytosis	3	0.06190672719768881	0.056136261298042625	P2RX7, PCLO, SNAP25	351	15	13528	7.708262108262109	1.0	0.637905533146632	63.59892178973187
GOTERM_BP_FAT	GO:0042771~DNA damage response, signal transduction by p53 class mediator resulting in induction of apoptosis	3	0.06190672719768881	0.056136261298042625	HIPK2, BRCA2, IFI16	351	15	13528	7.708262108262109	1.0	0.637905533146632	63.59892178973187
GOTERM_BP_FAT	GO:0051783~regulation of nuclear division	5	0.10317787866281469	0.05657783530294298	MAD2L1, CENPF, IGF1, MYCBP2, APC	351	56	13528	3.441188441188441	1.0	0.6380967466311176	63.895659393788186
GOTERM_BP_FAT	GO:0007088~regulation of mitosis	5	0.10317787866281469	0.05657783530294298	MAD2L1, CENPF, IGF1, MYCBP2, APC	351	56	13528	3.441188441188441	1.0	0.6380967466311176	63.895659393788186
GOTERM_BP_FAT	GO:0060249~anatomical structure homeostasis	7	0.14444903012794055	0.057012165753774144	RPA1, COL9A1, P2RX7, TEX15, BLM, BARD1, APC	351	106	13528	2.5451808848035262	1.0	0.6382382505121391	64.18530333478859
GOTERM_BP_FAT	GO:0044057~regulation of system process	14	0.2888980602558811	0.05869279575177733	PRKCA, EGR1, EGR2, BCAN, VGF, KCNIP2, TGFB2, SYP, GRIN2B, APOE, CACNA1H, CHRNB2, SCN5A, CHRNA3	351	309	13528	1.7462082445901215	1.0	0.6465122547333033	65.28556344610698
GOTERM_BP_FAT	GO:0016051~carbohydrate biosynthetic process	7	0.14444903012794055	0.059149992545471604	GPD2, GCNT2, SLC35D1, B3GALT1, ENO2, PPARGC1A, ACN9	351	107	13528	2.5213941475623716	1.0	0.6467400942603099	65.57931632501514
GOTERM_BP_FAT	GO:0042325~regulation of phosphorylation	19	0.3920759389186958	0.05933170964860275	PRKCA, ADCY1, BLM, MET, BIRC7, LPAR3, IGF1, CDC25A, TGFB2, CCNE2, CCND1, P2RX7, PRLR, APOE, NPM1, CHRNA3, BARD1, APC, GHR	351	466	13528	1.5714268246457088	1.0	0.6452097089579513	65.69541896695917
GOTERM_BP_FAT	GO:0019318~hexose metabolic process	10	0.20635575732562939	0.06192720961912925	GPD2, LDHA, PPP1R3B, ONECUT1, PKLR, PGAM1, HK2, ENO2, PPARGC1A, ACN9	351	192	13528	2.007359924026591	1.0	0.6587671947781898	67.31395589130504
GOTERM_BP_FAT	GO:0007588~excretion	5	0.10317787866281469	0.06283390846205192	AQP5, CHRNB2, AQP6, CHRNA3, AQP2	351	58	13528	3.3225267708026327	1.0	0.6616256068987513	67.8621945964759
GOTERM_BP_FAT	GO:0006007~glucose catabolic process	5	0.10317787866281469	0.06283390846205192	LDHA, PKLR, PGAM1, HK2, ENO2	351	58	13528	3.3225267708026327	1.0	0.6616256068987513	67.8621945964759
GOTERM_BP_FAT	GO:0005996~monosaccharide metabolic process	11	0.2269913330581923	0.06308516123957525	GPD2, LDHA, PPP1R3B, SLC35D1, ONECUT1, PKLR, PGAM1, HK2, ENO2, PPARGC1A, ACN9	351	222	13528	1.9097045763712432	1.0	0.6605089155821966	68.01257436550934
GOTERM_BP_FAT	GO:0048259~regulation of receptor-mediated endocytosis	3	0.06190672719768881	0.06308641031806554	PRKCA, APOC1, PCSK9	351	16	13528	7.226495726495727	1.0	0.6579053352786484	68.01332030373196
GOTERM_BP_FAT	GO:0007009~plasma membrane organization	3	0.06190672719768881	0.06308641031806554	PLSCR1, P2RX7, MYH10	351	16	13528	7.226495726495727	1.0	0.6579053352786484	68.01332030373196
GOTERM_BP_FAT	GO:0007622~rhythmic behavior	3	0.06190672719768881	0.06308641031806554	EGR2, PTGDS, CHRNB2	351	16	13528	7.226495726495727	1.0	0.6579053352786484	68.01332030373196
GOTERM_BP_FAT	GO:0016310~phosphorylation	29	0.5984316962443251	0.06311080793598596	ERBB3, HK2, ADRBK2, LPAR3, AURKA, CAMKK1, TGFB2, MASTL, GHR, AMHR2, PRKCA, CDK1, ITK, TRPM6, CAMK1G, MYLK3, MET, TAOK3, BIRC7, CDK2, GSG2, RPS6KA5, MAST4, P2RX7, CCND1, PRLR, HIPK2, CIT, MYLK	351	800	13528	1.397122507122507	1.0	0.6554580489682236	68.02788704914774
GOTERM_BP_FAT	GO:0007409~axonogenesis	10	0.20635575732562939	0.06361763028845968	PRKCA, SEMA6A, EGR2, ERBB3, GBX2, CHRNB2, SNAP25, MYH10, MYCBP2, APC	351	193	13528	1.9969590954046914	1.0	0.6559164311415907	68.32907764451446
GOTERM_BP_FAT	GO:0045860~positive regulation of protein kinase activity	11	0.2269913330581923	0.06467629445172123	ADCY1, P2RX7, CCND1, PRLR, MET, NPM1, BIRC7, LPAR3, CHRNA3, GHR, TGFB2	351	223	13528	1.9011408787193542	1.0	0.6596208409104289	68.9496041682608
GOTERM_BP_FAT	GO:0051050~positive regulation of transport	11	0.2269913330581923	0.06467629445172123	PRKCA, P2RX7, GRIN2B, ERBB3, APOE, P2RY1, PCSK9, LPAR3, CHRNB2, SNAP25, TGFB2	351	223	13528	1.9011408787193542	1.0	0.6596208409104289	68.9496041682608
GOTERM_BP_FAT	GO:0007422~peripheral nervous system development	4	0.08254230293025176	0.06546431350139031	EGR3, EGR2, ERBB3, SOX8	351	36	13528	4.282367837923394	1.0	0.6616770527742136	69.40403324896893
GOTERM_BP_FAT	GO:0010927~cellular component assembly involved in morphogenesis	4	0.08254230293025176	0.06546431350139031	CASC5, CAPN3, UBE2B, MYH10	351	36	13528	4.282367837923394	1.0	0.6616770527742136	69.40403324896893
GOTERM_BP_FAT	GO:0010741~negative regulation of protein kinase cascade	4	0.08254230293025176	0.06546431350139031	P2RX7, TAOK3, OTUD7B, APC	351	36	13528	4.282367837923394	1.0	0.6616770527742136	69.40403324896893
GOTERM_BP_FAT	GO:0055085~transmembrane transport	22	0.4539826661163846	0.06609492809006419	TRPM6, SLC5A4, SLC39A11, SCN3A, KCNAB2, AQP5, AQP6, NUPL1, ABCB5, TRPM1, AQP2, TPCN2, KCNU1, UCP2, SLC37A2, CACNA1H, SLC5A9, NUP54, KCNG3, CACNA1D, SCN5A, SLC5A10	351	569	13528	1.4901736940401265	1.0	0.6627943575816583	69.7631669748366
GOTERM_BP_FAT	GO:0032990~cell part morphogenesis	12	0.24762690879075525	0.06835791220937434	PRKCA, SEMA6A, EGR2, ONECUT1, ERBB3, GBX2, CHRNB2, GAS7, SNAP25, MYH10, MYCBP2, APC	351	256	13528	1.8066239316239316	1.0	0.6730581746271044	71.01948050979627
GOTERM_BP_FAT	GO:0048871~multicellular organismal homeostasis	6	0.12381345439537762	0.06923354240720091	RPA1, COL9A1, P2RX7, TEX15, PPARGC1A, BARD1	351	85	13528	2.7205630970336854	1.0	0.6754013118722447	71.49225490627535
GOTERM_BP_FAT	GO:0001775~cell activation	13	0.2682624845233182	0.06989698355527318	EGR1, BLM, ONECUT1, SWAP70, APOLD1, DHRS2, PLSCR1, SHB, P2RX7, PRLR, CHRNB2, APC, RAB27A	351	287	13528	1.7457736482126727	1.0	0.6765534614182535	71.8456109653075
GOTERM_BP_FAT	GO:0046364~monosaccharide biosynthetic process	4	0.08254230293025176	0.06993062966218584	GPD2, ENO2, PPARGC1A, ACN9	351	37	13528	4.166628166628167	1.0	0.674292773817589	71.86342076628178
GOTERM_BP_FAT	GO:0015672~monovalent inorganic cation transport	14	0.2888980602558811	0.0702696624256893	SLC5A4, SCN3A, SLC20A1, KCNAB2, ATP1A3, KCNIP2, ATP12A, CDK2, KCNU1, UCP2, SLC5A9, KCNG3, SCN5A, SLC5A10	351	318	13528	1.6967872565356843	1.0	0.6736978876920506	72.04228826115138
GOTERM_BP_FAT	GO:0048873~homeostasis of number of cells within a tissue	3	0.06190672719768881	0.07030896896823552	RPA1, P2RX7, TEX15	351	17	13528	6.801407742584214	1.0	0.6714969671254185	72.0629561826103
GOTERM_BP_FAT	GO:0008306~associative learning	3	0.06190672719768881	0.07030896896823552	GRIN2B, GABRA5, CHRNB2	351	17	13528	6.801407742584214	1.0	0.6714969671254185	72.0629561826103
GOTERM_BP_FAT	GO:0043409~negative regulation of MAPKKK cascade	3	0.06190672719768881	0.07030896896823552	P2RX7, TAOK3, APC	351	17	13528	6.801407742584214	1.0	0.6714969671254185	72.0629561826103
GOTERM_BP_FAT	GO:0060070~Wnt receptor signaling pathway through beta-catenin	3	0.06190672719768881	0.07030896896823552	CCND1, UBE2B, APC	351	17	13528	6.801407742584214	1.0	0.6714969671254185	72.0629561826103
GOTERM_BP_FAT	GO:0007274~neuromuscular synaptic transmission	3	0.06190672719768881	0.07030896896823552	EGR3, CHRNB2, CHRNA3	351	17	13528	6.801407742584214	1.0	0.6714969671254185	72.0629561826103
GOTERM_BP_FAT	GO:0030100~regulation of endocytosis	5	0.10317787866281469	0.07286925984935871	PRKCA, STON1, ZFYVE16, APOC1, PCSK9	351	61	13528	3.1591238148615197	1.0	0.6826556083229237	73.37859273167815
GOTERM_BP_FAT	GO:0048878~chemical homeostasis	20	0.41271151465125877	0.07374392470907513	PRKCA, LPL, PLP1, EGR2, MPZ, LPAR3, IGF1, PDE3B, CACNB4, ATP12A, VGF, PPARGC1A, P2RX7, GRIN2B, APOE, PCSK9, PLLP, CHRNB2, NR5A2, CHRNA3	351	512	13528	1.5055199430199429	1.0	0.6847974729438164	73.81450112867712
GOTERM_BP_FAT	GO:0046649~lymphocyte activation	10	0.20635575732562939	0.07398052607666908	EGR1, SHB, P2RX7, BLM, PRLR, ONECUT1, SWAP70, CHRNB2, RAB27A, APC	351	199	13528	1.9367492734326905	1.0	0.6836533686042479	73.93125498620039
GOTERM_BP_FAT	GO:0009187~cyclic nucleotide metabolic process	4	0.08254230293025176	0.07453072201019967	ADCY1, UCN2, PDE3B, CACNB4	351	38	13528	4.056980056980057	1.0	0.6841164344305057	74.20086105531678
GOTERM_BP_FAT	GO:0043066~negative regulation of apoptosis	15	0.3095336359884441	0.07530196670624649	CDK1, SNCB, ERBB3, BCL2A1, MITF, BIRC7, IGF1, DHRS2, PRLR, APOE, HIPK2, NPM1, BNIP3L, BARD1, APC	351	354	13528	1.6331063788690907	1.0	0.6856871903609679	74.57436253014946
GOTERM_BP_FAT	GO:0034447~very-low-density lipoprotein particle clearance	2	0.04127115146512588	0.07563143585369016	APOE, APOC1	351	3	13528	25.69420702754036	1.0	0.6850295321580089	74.7323599164378
GOTERM_BP_FAT	GO:0046931~pore complex biogenesis	2	0.04127115146512588	0.07563143585369016	P2RX7, AHCTF1	351	3	13528	25.69420702754036	1.0	0.6850295321580089	74.7323599164378
GOTERM_BP_FAT	GO:0018242~protein amino acid O-linked glycosylation via serine	2	0.04127115146512588	0.07563143585369016	GALNT3, GALNT2	351	3	13528	25.69420702754036	1.0	0.6850295321580089	74.7323599164378
GOTERM_BP_FAT	GO:0048478~replication fork protection	2	0.04127115146512588	0.07563143585369016	BLM, BRCA2	351	3	13528	25.69420702754036	1.0	0.6850295321580089	74.7323599164378
GOTERM_BP_FAT	GO:0032803~regulation of low-density lipoprotein receptor catabolic process	2	0.04127115146512588	0.07563143585369016	APOE, PCSK9	351	3	13528	25.69420702754036	1.0	0.6850295321580089	74.7323599164378
GOTERM_BP_FAT	GO:0021555~midbrain-hindbrain boundary morphogenesis	2	0.04127115146512588	0.07563143585369016	HES1, GBX2	351	3	13528	25.69420702754036	1.0	0.6850295321580089	74.7323599164378
GOTERM_BP_FAT	GO:0042976~activation of Janus kinase activity	2	0.04127115146512588	0.07563143585369016	PRLR, GHR	351	3	13528	25.69420702754036	1.0	0.6850295321580089	74.7323599164378
GOTERM_BP_FAT	GO:0060084~synaptic transmission involved in micturition	2	0.04127115146512588	0.07563143585369016	CHRNB2, CHRNA3	351	3	13528	25.69420702754036	1.0	0.6850295321580089	74.7323599164378
GOTERM_BP_FAT	GO:0018243~protein amino acid O-linked glycosylation via threonine	2	0.04127115146512588	0.07563143585369016	GALNT3, GALNT2	351	3	13528	25.69420702754036	1.0	0.6850295321580089	74.7323599164378
GOTERM_BP_FAT	GO:0006302~double-strand break repair	5	0.10317787866281469	0.07638499648967961	RPA1, RAD51AP1, BLM, BRCA2, FEN1	351	62	13528	3.1081702049443987	1.0	0.6864873200968369	75.09025809674367
GOTERM_BP_FAT	GO:0008610~lipid biosynthetic process	14	0.2888980602558811	0.07722502014070722	LPL, PLP1, CYB5R2, TBXAS1, GBGT1, FADS1, TRERF1, ALDH1A2, RDH8, P2RX7, PTGDS, PRLR, ACSL3, CYP19A1	351	323	13528	1.6705211999329646	1.0	0.6883471508256429	75.48358577756274
GOTERM_BP_FAT	GO:0033674~positive regulation of kinase activity	11	0.2269913330581923	0.07772008741783441	ADCY1, P2RX7, CCND1, PRLR, MET, NPM1, BIRC7, LPAR3, CHRNA3, GHR, TGFB2	351	231	13528	1.8353005019671687	1.0	0.6885013546943765	75.71264293600473
GOTERM_BP_FAT	GO:0051963~regulation of synaptogenesis	3	0.06190672719768881	0.07778528073069893	PRKCA, CHRNB2, SNAP25	351	18	13528	6.42355175688509	1.0	0.6865681466956268	75.74265571206853
GOTERM_BP_FAT	GO:0051146~striated muscle cell differentiation	6	0.12381345439537762	0.07780523063617628	DNER, CACNA1H, IGF1, CACNB4, CAPN3, MYH10	351	88	13528	2.627816627816628	1.0	0.6844265201206738	75.751832977874
GOTERM_BP_FAT	GO:0051046~regulation of secretion	10	0.20635575732562939	0.07949876001698081	PRKCA, P2RX7, GRIN2B, ERBB3, PDE3B, CHRNB2, PCLO, SNAP25, CHRNA3, TGFB2	351	202	13528	1.907985670361908	1.0	0.6903598983193677	76.5190598346773
GOTERM_BP_FAT	GO:0019220~regulation of phosphate metabolic process	19	0.3920759389186958	0.07968626015741592	PRKCA, ADCY1, BLM, MET, BIRC7, LPAR3, IGF1, CDC25A, TGFB2, CCNE2, CCND1, P2RX7, PRLR, APOE, NPM1, CHRNA3, BARD1, APC, GHR	351	485	13528	1.5098657737832997	1.0	0.6890443806725084	76.60258207326578
GOTERM_BP_FAT	GO:0051174~regulation of phosphorus metabolic process	19	0.3920759389186958	0.07968626015741592	PRKCA, ADCY1, BLM, MET, BIRC7, LPAR3, IGF1, CDC25A, TGFB2, CCNE2, CCND1, P2RX7, PRLR, APOE, NPM1, CHRNA3, BARD1, APC, GHR	351	485	13528	1.5098657737832997	1.0	0.6890443806725084	76.60258207326578
GOTERM_BP_FAT	GO:0001894~tissue homeostasis	5	0.10317787866281469	0.07998457157778574	RPA1, COL9A1, P2RX7, TEX15, BARD1	351	63	13528	3.058834169945281	1.0	0.6882647949542584	76.73488828159172
GOTERM_BP_FAT	GO:0043069~negative regulation of programmed cell death	15	0.3095336359884441	0.08224390191710641	CDK1, SNCB, ERBB3, BCL2A1, MITF, BIRC7, IGF1, DHRS2, PRLR, APOE, HIPK2, NPM1, BNIP3L, BARD1, APC	351	359	13528	1.6103611646787135	1.0	0.6966275538216883	77.71428025380541
GOTERM_BP_FAT	GO:0031668~cellular response to extracellular stimulus	5	0.10317787866281469	0.08366700506330399	P2RX7, LDHA, FADS1, PCSK9, AQP2	351	64	13528	3.0110398860398857	1.0	0.7009466915171986	78.31108239526718
GOTERM_BP_FAT	GO:0045471~response to ethanol	5	0.10317787866281469	0.08366700506330399	PRKCA, CCND1, GRIN2B, APOE, CHRNB2	351	64	13528	3.0110398860398857	1.0	0.7009466915171986	78.31108239526718
GOTERM_BP_FAT	GO:0043523~regulation of neuron apoptosis	6	0.12381345439537762	0.08382262320613648	SNCB, ERBB3, HIPK2, PCSK9, GHR, TGFB2	351	90	13528	2.5694207027540363	1.0	0.6995047065788853	78.37542156344087
GOTERM_BP_FAT	GO:0060548~negative regulation of cell death	15	0.3095336359884441	0.08482346602111536	CDK1, SNCB, ERBB3, BCL2A1, MITF, BIRC7, IGF1, DHRS2, PRLR, APOE, HIPK2, NPM1, BNIP3L, BARD1, APC	351	360	13528	1.6058879392212726	1.0	0.7018544480347093	78.78493204452725
GOTERM_BP_FAT	GO:0010035~response to inorganic substance	10	0.20635575732562939	0.08527661437111181	PRKCA, P2RX7, CCND1, S100A16, APOE, UCP2, KCNIP2, CAPN3, CHRNA3, GJA3	351	205	13528	1.8800639288444168	1.0	0.701748685176997	78.9679300616854
GOTERM_BP_FAT	GO:0048483~autonomic nervous system development	3	0.06190672719768881	0.08549746724663265	HES1, EGR2, GBX2	351	19	13528	6.085470085470086	1.0	0.7006205478169465	79.05657819503301
GOTERM_BP_FAT	GO:0015674~di-, tri-valent inorganic cation transport	9	0.18572018159306647	0.08697803090279305	TRPM6, ATP2B3, P2RX7, GRIN2B, CACNA1H, CHRNB2, CACNB4, CACNA1D, TPCN2	351	176	13528	1.9708624708624707	1.0	0.7050089497220656	79.64182689534175
GOTERM_BP_FAT	GO:0001701~in utero embryonic development	9	0.18572018159306647	0.08697803090279305	RPA1, HES1, GRIN2B, MYO1E, GATA4, TFEB, BRCA2, SOX8, MYH10	351	176	13528	1.9708624708624707	1.0	0.7050089497220656	79.64182689534175
GOTERM_BP_FAT	GO:0014706~striated muscle tissue development	7	0.14444903012794055	0.08848621940206985	COL19A1, ERBB3, DNER, RXRG, CACNB4, MYH10, TGFB2	351	119	13528	2.2671359141947374	1.0	0.7094113778238662	80.22211877397476
GOTERM_BP_FAT	GO:0032940~secretion by cell	10	0.20635575732562939	0.08927908137214932	P2RX7, PPY, CPLX1, NOX5, USE1, VGF, PCLO, SNAP25, MYH10, RAB27A	351	207	13528	1.8618990599666927	1.0	0.7107101495806837	80.5208912923888
GOTERM_BP_FAT	GO:0060538~skeletal muscle organ development	5	0.10317787866281469	0.09127622568420907	COL19A1, ERBB3, DNER, RXRG, CACNB4	351	66	13528	2.9197962531295865	1.0	0.7169777664624353	81.25472329197551
GOTERM_BP_FAT	GO:0007519~skeletal muscle tissue development	5	0.10317787866281469	0.09127622568420907	COL19A1, ERBB3, DNER, RXRG, CACNB4	351	66	13528	2.9197962531295865	1.0	0.7169777664624353	81.25472329197551
GOTERM_BP_FAT	GO:0034368~protein-lipid complex remodeling	3	0.06190672719768881	0.0934284007351001	LPL, APOE, APOC1	351	20	13528	5.781196581196582	1.0	0.7236788658223536	82.01630369773432
GOTERM_BP_FAT	GO:0034369~plasma lipoprotein particle remodeling	3	0.06190672719768881	0.0934284007351001	LPL, APOE, APOC1	351	20	13528	5.781196581196582	1.0	0.7236788658223536	82.01630369773432
GOTERM_BP_FAT	GO:0034367~macromolecular complex remodeling	3	0.06190672719768881	0.0934284007351001	LPL, APOE, APOC1	351	20	13528	5.781196581196582	1.0	0.7236788658223536	82.01630369773432
GOTERM_BP_FAT	GO:0008366~axon ensheathment	4	0.08254230293025176	0.09420505997025608	PLP1, MPZ, EGR2, PLLP	351	42	13528	3.6706010039343377	1.0	0.7247681191468828	82.28390044786254
GOTERM_BP_FAT	GO:0007272~ensheathment of neurons	4	0.08254230293025176	0.09420505997025608	PLP1, MPZ, EGR2, PLLP	351	42	13528	3.6706010039343377	1.0	0.7247681191468828	82.28390044786254
GOTERM_BP_FAT	GO:0051347~positive regulation of transferase activity	11	0.2269913330581923	0.09427245077653013	ADCY1, P2RX7, CCND1, PRLR, MET, NPM1, BIRC7, LPAR3, CHRNA3, GHR, TGFB2	351	240	13528	1.7664767331434	1.0	0.7230445392479126	82.30694197130661
GOTERM_BP_FAT	GO:0030030~cell projection organization	15	0.3095336359884441	0.09464023194727249	PRKCA, EGR2, ONECUT1, ERBB3, LPAR3, UBE2B, GAS7, MYCBP2, SEMA6A, P2RX7, GBX2, CHRNB2, SNAP25, MYH10, APC	351	368	13528	1.5709773318468971	1.0	0.7225189979845239	82.43219261954596
GOTERM_BP_FAT	GO:0065003~macromolecular complex assembly	24	0.4952538175815105	0.09547657531089551	STON1, BLM, TAF4B, APOC1, CENPF, AHCTF1, ANLN, NAP1L5, PPARGC1A, GAS7, STOM, P2RX7, PRLR, APOE, HJURP, RRM2, IL1RAP, NPM1, H2AFZ, KPNA3, KPNB1, CHRNA3, APC, SEPT9	351	665	13528	1.3909645909645911	1.0	0.7238389517822857	82.71391069617378
GOTERM_BP_FAT	GO:0048514~blood vessel morphogenesis	10	0.20635575732562939	0.09752402034845033	SHB, APOE, MYO1E, ITGA7, CSPG4, GBX2, APOLD1, WT1, CEACAM1, TGFB2	351	211	13528	1.8266023953227746	1.0	0.7298020016323764	83.38571198783484
GOTERM_BP_FAT	GO:0045321~leukocyte activation	11	0.2269913330581923	0.09817762469997805	EGR1, SHB, DHRS2, P2RX7, BLM, PRLR, ONECUT1, SWAP70, CHRNB2, RAB27A, APC	351	242	13528	1.7518777518777522	1.0	0.7303521092627663	83.59493434498776
GOTERM_BP_FAT	GO:0051130~positive regulation of cellular component organization	9	0.18572018159306647	0.09822932765665252	PRKCA, P2RX7, TIAM1, NPM1, PCSK9, IGF1, PPARGC1A, TGFB2, APC	351	181	13528	1.9164187561977617	1.0	0.728620876173681	83.6113782809501
GOTERM_BP_FAT	GO:0032869~cellular response to insulin stimulus	5	0.10317787866281469	0.09920365235480053	ERBB3, PCSK9, PDE3B, UBE2B, GHR	351	68	13528	2.833919892743422	1.0	0.7303825574926874	83.91836798415056
GOTERM_BP_FAT	GO:0042981~regulation of apoptosis	28	0.5777961205117622	0.0993041565348613	SNCB, ERBB3, MITF, TGFB2, APOE, TIAM1, NPM1, PCSK9, GHR, RAB27A, APC, PRKCA, CDK1, NOX5, LGALS1, BCL2A1, BIRC7, BRCA2, IGF1, IFI16, DHRS2, TXNDC12, P2RX7, PRLR, ETS1, HIPK2, BNIP3L, BARD1	351	804	13528	1.3422346954685263	1.0	0.7288536292498674	83.94972443115343
GOTERM_BP_FAT	GO:0051899~membrane depolarization	4	0.08254230293025176	0.09942541166276146	P2RX7, GRIN2B, CHRNB2, CHRNA3	351	43	13528	3.5852381898893526	1.0	0.7274105322268916	83.98747827172724
GOTERM_BP_FAT	GO:0006641~triglyceride metabolic process	4	0.08254230293025176	0.09942541166276146	LPL, APOE, APOC1, PCSK9	351	43	13528	3.5852381898893526	1.0	0.7274105322268916	83.98747827172724
GOTERM_BP_FAT	GO:0051450~myoblast proliferation	2	0.04127115146512588	0.09955224897595945	MET, IGF1	351	4	13528	19.27065527065527	1.0	0.7259962621923275	84.02688056598562
GOTERM_BP_FAT	GO:0000281~cytokinesis after mitosis	2	0.04127115146512588	0.09955224897595945	MYH10, APC	351	4	13528	19.27065527065527	1.0	0.7259962621923275	84.02688056598562
GOTERM_BP_FAT	GO:0032060~bleb formation	2	0.04127115146512588	0.09955224897595945	P2RX7, LPAR3	351	4	13528	19.27065527065527	1.0	0.7259962621923275	84.02688056598562
GOTERM_BP_FAT	GO:0050686~negative regulation of mRNA processing	2	0.04127115146512588	0.09955224897595945	NPM1, BARD1	351	4	13528	19.27065527065527	1.0	0.7259962621923275	84.02688056598562

## Sheet: BPTF UP-regulated
Ensembl gene id	1_501MEL_shcontrol (normalized and divided by gene length in kb)	2_501MEL_shcontrol (normalized and divided by gene length in kb)	3_501MEL_shBPTF (normalized and divided by gene length in kb)	4_501MEL_shBPTF (normalized and divided by gene length in kb)	Gene name	Description	log2(501MEL_shBPTF/501MEL_shcontrol)	Adjusted p-value (501MEL_shBPTF vs 501MEL_shcontrol)
ENSG00000130477	5.22386	2.4699	407.249	436.399	UNC13A	unc-13 homolog A (C. elegans)	6.1238	2.67585e-81
ENSG00000172969	3.57419	2.64509	329.39	195.859	FRG2C	FSHD region gene 2 family, member C	5.37287	2.16428e-50
ENSG00000183908	1.92061	0.112806	137.638	19.498	LRRC55	leucine rich repeat containing 55	4.91206	4.07879e-31
ENSG00000151790	37.0062	45.6443	5064.41	1087.63	TDO2	tryptophan 2,3-dioxygenase	4.55864	7.83344e-26
ENSG00000147676	13.3126	6.84171	798	204.977	MAL2	mal, T-cell differentiation protein 2 (gene/pseudogene)	4.5414	1.36858e-32
ENSG00000186977	6.43974	29.124	178.991	1451.71	KRTAP19-5	keratin associated protein 19-5	4.39211	2.3255e-28
ENSG00000163017	9.60751	7.24174	655.264	171.951	ACTG2	actin, gamma 2, smooth muscle, enteric	4.27427	8.26863e-25
ENSG00000122254	1.92441	0.791202	79.9105	58.2479	HS3ST2	heparan sulfate (glucosamine) 3-O-sulfotransferase 2	4.20832	5.93256e-20
ENSG00000104112	44.6063	21.1609	1197.77	384.722	SCG3	secretogranin III	4.18881	7.83603e-61
ENSG00000125851	3.67806	0.432057	118.947	26.5526	PCSK2	proprotein convertase subtilisin/kexin type 2	4.0487	5.93256e-20
ENSG00000087589	2.163	1.55627	72.7961	38.4278	CASS4	Cas scaffolding protein family member 4	3.75926	1.71669e-17
ENSG00000125966	4.49492	1.9902	103.746	31.1236	MMP24	matrix metallopeptidase 24 (membrane-inserted)	3.67824	1.61512e-23
ENSG00000008056	0.466193	1.3417	63.6959	30.9209	SYN1	synapsin I	3.59964	2.41882e-12
ENSG00000171246	23.0235	8.65455	448.505	101.804	NPTX1	neuronal pentraxin I	3.57653	1.9355e-30
ENSG00000066032	130.759	85.6185	1779.1	1179.7	CTNNA2	catenin (cadherin-associated protein), alpha 2	3.56781	2.7677e-50
ENSG00000063015	7.37341	6.44196	122.225	114.985	SEZ6	seizure related 6 homolog (mouse)	3.47767	3.53673e-19
ENSG00000119283	12.3519	8.59413	168.954	118.161	TRIM67	tripartite motif containing 67	3.47196	8.72062e-33
ENSG00000186265	9.26278	0.952076	186.113	608.88	BTLA	B and T lymphocyte associated	3.32574	3.80889e-09
ENSG00000164588	5.76717	3.04858	63.4568	46.8386	HCN1	hyperpolarization activated cyclic nucleotide-gated potassium channel 1	3.30242	1.30741e-22
ENSG00000164100	4.07791	3.07376	67.3695	53.1286	NDST3	N-deacetylase/N-sulfotransferase (heparan glucosaminyl) 3	3.28082	4.51592e-14
ENSG00000185275	12.9922	5.34163	282.801	115.41	CD24P4	CD24 molecule pseudogene 4	3.2081	9.00242e-11
ENSG00000057657	1.82074	0.748581	71.3378	20.1272	PRDM1	PR domain containing 1, with ZNF domain	3.20494	1.89804e-09
ENSG00000145649	0	2.04792	121.211	68.1728	GZMA	granzyme A (granzyme 1, cytotoxic T-lymphocyte-associated serine esterase 3)	3.16903	2.56314e-08
ENSG00000142549	0.569593	0.702549	50.7378	13.9422	IGLON5	IgLON family member 5	3.1604	9.19718e-09
ENSG00000108309	22.3444	12.0377	291.564	114.376	RUNDC3A	RUN domain containing 3A	3.15807	7.60522e-24
ENSG00000250986	10.1691	5.52962	72.7217	131.062	AC141928.1		3.09601	6.65032e-14
ENSG00000128422	0	0	112.799	1.05542	KRT17	keratin 17	3.06172	1.45599e-07
ENSG00000168993	185.219	137.286	1969.09	1099.95	CPLX1	complexin 1	3.00838	1.45074e-32
ENSG00000179292	6.37313	3.09666	71.7872	40.7152	TMEM151A	transmembrane protein 151A	3.00694	3.88514e-13
ENSG00000153993	11.4622	11.3888	131.786	116.149	SEMA3D	sema domain, immunoglobulin domain (Ig), short basic domain, secreted, (semaphorin) 3D	2.9739	1.25438e-15
ENSG00000103723	68.8058	28.2889	1080.14	180.213	AP3B2	adaptor-related protein complex 3, beta 2 subunit	2.95243	1.5557e-15
ENSG00000008735	8.51928	15.8648	126.871	120.687	MAPK8IP2	mitogen-activated protein kinase 8 interacting protein 2	2.93286	1.47715e-16
ENSG00000145824	1.59437	1.31102	83.2913	14.4775	CXCL14	chemokine (C-X-C motif) ligand 14	2.92543	1.18868e-07
ENSG00000160716	74.6354	44.5202	707.11	325.025	CHRNB2	cholinergic receptor, nicotinic, beta 2 (neuronal)	2.9236	2.3149e-42
ENSG00000089199	24.8612	10.8227	612.165	53.6948	CHGB	chromogranin B (secretogranin 1)	2.89219	3.80391e-10
ENSG00000138378	9.39468	3.86254	103.82	126.106	STAT4	signal transducer and activator of transcription 4	2.83257	1.66126e-07
ENSG00000140323	171.602	134.05	1321.71	1117.85	DISP2	dispatched homolog 2 (Drosophila)	2.83099	5.69586e-30
ENSG00000182492	1.98179	0.814794	33.1828	18.7778	BGN	biglycan	2.79984	3.16768e-07
ENSG00000171450	8.31242	4.88225	65.2166	55.7895	CDK5R2	cyclin-dependent kinase 5, regulatory subunit 2 (p39)	2.75421	1.23117e-11
ENSG00000100604	45.5725	35.4659	1085.72	168.353	CHGA	chromogranin A (parathyroid secretory protein 1)	2.75086	4.63195e-09
ENSG00000251076	0	0	57.3283	41.2113	RP11-526F3.1		2.74732	5.3837e-06
ENSG00000171451	11.6842	9.22339	64.3781	113.047	DSEL	dermatan sulfate epimerase-like	2.74674	1.61352e-16
ENSG00000225138	23.7268	29.5607	306.265	168.044	CTD-2228K2.7		2.69829	8.39949e-14
ENSG00000260903	0	0	8.9316	6.20988	RP1-310O13.12		2.65576	1.35187e-05
ENSG00000162849	10.4257	11.4662	102.82	68.1208	KIF26B	kinesin family member 26B	2.65333	1.92017e-17
ENSG00000226443	4.462	8.56105	30.8806	162.067	GAPDHP32	glyceraldehyde 3 phosphate dehydrogenase pseudogene 32	2.64624	4.55116e-07
ENSG00000152932	845.313	1095.7	4373.27	10699.3	RAB3C	RAB3C, member RAS oncogene family	2.64309	1.56212e-21
ENSG00000148935	6.05449	9.95699	89.2105	109.954	GAS2	growth arrest-specific 2	2.6364	2.48947e-07
ENSG00000196376	30.2868	29.6839	221.493	190.349	SLC35F1	solute carrier family 35, member F1	2.63552	3.96146e-31
ENSG00000108691	16.2225	35.0161	320.52	212.954	CCL2	chemokine (C-C motif) ligand 2	2.6325	1.23403e-08
ENSG00000138395	168.772	107.306	1113.06	721.653	CDK15	cyclin-dependent kinase 15	2.62671	1.01039e-37
ENSG00000221852	0	0	90.3778	4.20591	KRTAP1-5	keratin associated protein 1-5	2.61125	2.05965e-05
ENSG00000181234	0	0	13.025	3.83891	TMEM132C	transmembrane protein 132C	2.61086	2.08084e-05
ENSG00000236318	7.09372	8.74955	218.548	54.6116	AC019117.1		2.60664	1.41751e-06
ENSG00000177374	23.9542	9.84853	134.765	187.881	HIC1	hypermethylated in cancer 1	2.59639	8.73265e-08
ENSG00000145721	1.95654	0.268137	31.4496	10.2992	LIX1	Lix1 homolog (chicken)	2.56972	1.20156e-05
ENSG00000101180	2.6842	0.367861	48.5393	9.8907	HRH3	histamine receptor H3	2.5645	1.1494e-05
ENSG00000151917	10.2018	9.78686	76.5261	75.1829	BEND6	BEN domain containing 6	2.54612	1.63345e-11
ENSG00000135363	23.2158	12.3289	150.306	96.2386	LMO2	LIM domain only 2 (rhombotin-like 1)	2.50141	5.25194e-12
ENSG00000006074	50.4503	43.789	319.872	284.16	CCL18	chemokine (C-C motif) ligand 18 (pulmonary and activation-regulated)	2.49376	2.77363e-19
ENSG00000237517	25.1259	21.4552	146.276	218.233	DGCR5	DiGeorge syndrome critical region gene 5 (non-protein coding)	2.48905	5.49225e-09
ENSG00000178038	6.74064	1.89619	56.0757	12.6057	ALS2CL	ALS2 C-terminal like	2.47129	3.06583e-09
ENSG00000150244	145.868	217.083	1128.32	1082.02	TRIM48	tripartite motif containing 48	2.45751	1.98941e-21
ENSG00000047644	95.7483	107.988	435.929	907.232	WWC3	WWC family member 3	2.4525	4.70739e-18
ENSG00000198910	11.331	14.9076	444.714	62.6285	L1CAM	L1 cell adhesion molecule	2.44676	1.94202e-05
ENSG00000133169	12.0261	2.82537	102.407	43.4092	BEX1	brain expressed, X-linked 1	2.43302	6.93036e-06
ENSG00000198626	0.668706	3.29919	24.1849	22.1764	RYR2	ryanodine receptor 2 (cardiac)	2.42871	1.08892e-05
ENSG00000073756	24.3766	43.6682	476.379	171.855	PTGS2	prostaglandin-endoperoxide synthase 2 (prostaglandin G/H synthase and cyclooxygenase)	2.4264	3.95964e-07
ENSG00000213949	134.744	63.8874	1206.67	277.139	ITGA1	integrin, alpha 1	2.42165	8.69945e-14
ENSG00000007402	10.6667	3.80848	49.6326	43.442	CACNA2D2	calcium channel, voltage-dependent, alpha 2/delta subunit 2	2.41207	3.5504e-09
ENSG00000197467	3.54928	1.25079	41.4302	8.80788	COL13A1	collagen, type XIII, alpha 1	2.38554	6.11107e-06
ENSG00000196381	5.65336	3.77703	26.0312	77.002	ZNF781	zinc finger protein 781	2.38109	1.27789e-05
ENSG00000147027	5.4922	2.55914	29.4274	28.0436	TMEM47	transmembrane protein 47	2.37612	2.39559e-07
ENSG00000128510	10.4532	18.2654	1485.98	47.4597	CPA4	carboxypeptidase A4	2.37428	0.000147909
ENSG00000133110	0.659715	0.271236	27.8364	4.68819	POSTN	periostin, osteoblast specific factor	2.36558	0.000147461
ENSG00000176697	0	0.303773	10.8867	7.00079	BDNF	brain-derived neurotrophic factor	2.36481	0.000168282
ENSG00000261594	100.784	74.1497	528.164	434.195	CTD-2562J17.3		2.35058	1.8927e-24
ENSG00000239666	13.4942	12.9454	120.504	101.222	RP11-459F3.6		2.33621	3.17471e-06
ENSG00000079215	311.532	159.297	3669.79	535.38	SLC1A3	solute carrier family 1 (glial high affinity glutamate transporter), member 3	2.32511	2.49687e-08
ENSG00000205835	5.35732	3.46125	19.4782	122.069	GMNC	geminin coiled-coil domain containing	2.3091	0.000103079
ENSG00000148677	3.75028	7.70946	190.894	27.2432	ANKRD1	ankyrin repeat domain 1 (cardiac muscle)	2.3049	0.000118113
ENSG00000187855	1.31359	0	30.3525	4.66745	ASCL4	achaete-scute complex homolog 4 (Drosophila)	2.30218	0.000271319
ENSG00000188760	189.454	130.442	868.179	803.077	TMEM198	transmembrane protein 198	2.29359	1.93213e-23
ENSG00000169429	38.1693	62.7717	315.289	309.756	IL8	interleukin 8	2.29357	9.12557e-10
ENSG00000163618	62.0472	56.9072	430.481	263.805	CADPS	Ca++-dependent secretion activator	2.26178	3.52165e-12
ENSG00000251164	77.4216	86.7126	382.643	539.648	HULC	highly up-regulated in liver cancer (non-protein coding)	2.25375	5.50556e-12
ENSG00000198796	0.406507	0.250697	15.2465	1.12342	ALPK2	alpha-kinase 2	2.23719	0.000351589
ENSG00000164061	33.5409	33.2412	152.874	180.369	BSN	bassoon (presynaptic cytomatrix protein)	2.21901	2.47403e-25
ENSG00000168542	0	0	38.5504	2.62203	COL3A1	collagen, type III, alpha 1	2.21854	0.000551957
ENSG00000204334	0	2.03088	38.0459	58.5049	AC007405.7	Uncharacterized protein LOC285141	2.21681	0.000537981
ENSG00000184545	26.322	36.4388	125.413	191.79	DUSP8	dual specificity phosphatase 8	2.20633	2.00558e-20
ENSG00000250125	0.727806	0.598461	5.84941	13.5048	RP11-707A18.1		2.20355	0.000375835
ENSG00000106479	221.048	156.401	781.553	1394.28	ZNF862	zinc finger protein 862	2.20319	3.21232e-09
ENSG00000186481	19.1086	25.4546	119.278	124.93	ANKRD20A5P	ankyrin repeat domain 20 family, member A5, pseudogene	2.20123	6.61544e-11
ENSG00000197410	15.6983	4.3028	134.735	16.068	DCHS2	dachsous 2 (Drosophila)	2.19874	5.59661e-07
ENSG00000133665	6.63772	2.38791	49.4577	19.6542	DYDC2	DPY30 domain containing 2	2.19827	3.85829e-05
ENSG00000170616	0	0	26.3661	10.9708	SCRT1	scratch homolog 1, zinc finger protein (Drosophila)	2.19748	0.000637294
ENSG00000175048	64.7117	49.444	255.059	331.447	ZDHHC14	zinc finger, DHHC-type containing 14	2.19392	4.96757e-14
ENSG00000231672	3.66283	2.63539	20.2388	45.5515	DIRC3	disrupted in renal carcinoma 3	2.18293	0.000241847
ENSG00000089127	45.8711	27.1105	200.655	189.022	OAS1	2'-5'-oligoadenylate synthetase 1, 40/46kDa	2.18279	3.71168e-09
ENSG00000212724	1.74631	4.30786	71.3453	33.0931	KRTAP2-3	keratin associated protein 2-3	2.17626	0.000509866
ENSG00000154556	942.094	2392.83	9277.12	7959.67	SORBS2	sorbin and SH3 domain containing 2	2.16656	1.10815e-08
ENSG00000136634	26.6492	14.2435	153.496	115.732	IL10	interleukin 10	2.16649	1.48437e-05
ENSG00000162631	1.02866	0.422925	11.0232	11.3712	NTNG1	netrin G1	2.16407	0.000628069
ENSG00000256321	6.53903	1.79231	52.5545	58.5164	RP11-153K16.1		2.16062	0.000597375
ENSG00000162892	21.6193	21.4134	191.526	83.8009	IL24	interleukin 24	2.15965	2.88429e-07
ENSG00000103184	2.29919	0.945292	10.3173	13.7973	SEC14L5	SEC14-like 5 (S. cerevisiae)	2.15857	9.31497e-05
ENSG00000185261	1.29037	3.53683	15.5562	22.4153	KIAA0825	KIAA0825	2.14788	7.58688e-05
ENSG00000132639	79.6486	88.4163	308.431	539.714	SNAP25	synaptosomal-associated protein, 25kDa	2.14489	4.97446e-15
ENSG00000081479	13.6493	18.9397	110.271	81.5045	LRP2	low density lipoprotein receptor-related protein 2	2.13816	2.72839e-07
ENSG00000258115	1.81241	0.745154	20.6357	57.2429	RP11-89M22.3		2.13616	0.000983644
ENSG00000167619	110.138	55.2306	417.445	363.012	TMEM145	transmembrane protein 145	2.13573	7.89692e-13
ENSG00000169918	12.6868	8.8272	54.9041	58.1786	OTUD7A	OTU domain containing 7A	2.1271	2.91698e-08
ENSG00000103460	1.42544	0.390705	9.86518	15.7574	TOX3	TOX high mobility group box family member 3	2.11688	0.000917314
ENSG00000261770	1.2147	1.99765	9.22021	18.2233	CTC-459F4.1		2.11682	0.000215194
ENSG00000008300	68.9357	67.1689	356.222	276.583	CELSR3	cadherin, EGF LAG seven-pass G-type receptor 3 (flamingo homolog, Drosophila)	2.10252	1.62766e-21
ENSG00000066230	28.4542	18.5229	160.002	79.1039	SLC9A3	solute carrier family 9, subfamily A (NHE3, cation proton antiporter 3), member 3	2.09794	3.46493e-11
ENSG00000153714	30.9738	27.4284	175.533	127.928	LURAP1L	leucine rich adaptor protein 1-like	2.09777	4.63195e-09
ENSG00000163888	41.4139	33.1577	191.24	172.967	CAMK2N2	calcium/calmodulin-dependent protein kinase II inhibitor 2	2.09713	6.03166e-11
ENSG00000240038	20.4975	4.91596	99.53	53.9493	AMY2B	amylase, alpha 2B (pancreatic)	2.05018	0.000180471
ENSG00000256995	22.8754	7.31501	98.7347	120.416	RP11-114G22.1		2.04505	0.000512903
ENSG00000184735	22.4266	16.1358	99.0401	84.6664	DDX53	DEAD (Asp-Glu-Ala-Asp) box polypeptide 53	2.03869	5.51314e-09
ENSG00000138759	18.4147	7.30066	121.572	27.5226	FRAS1	Fraser syndrome 1	2.03486	9.31164e-07
ENSG00000249626	28.7551	23.6448	97.6225	178.508	RP11-496H1.1		2.03145	1.06988e-06
ENSG00000138119	98.6899	149.106	2139.32	312.335	MYOF	myoferlin	2.03115	0.000333771
ENSG00000260619	1.81388	1.74011	11.7436	21.0062	RP11-775C24.3		2.02793	0.000963516
ENSG00000261589	5.55478	5.20198	20.8752	36.794	CTC-462L7.1		2.02594	3.28153e-06
ENSG00000188322	35.9791	14.4257	128.252	85.9314	SBK1	SH3-binding domain kinase 1	2.01927	2.8728e-11
ENSG00000077080	0	0	26.3277	20.2426	ACTL6B	actin-like 6B	2.00676	0.00231621
ENSG00000176293	2.617	3.01267	12.2692	28.516	ZNF135	zinc finger protein 135	2.0039	0.000432914
ENSG00000237596	0	2.49434	28.4432	44.7103	RP13-143G15.4		2.00151	0.00252296
ENSG00000261342	17.7936	13.4762	63.35	102.046	AC006538.1		1.9947	1.22745e-05
ENSG00000059915	84.8733	75.8584	453.518	295.744	PSD	pleckstrin and Sec7 domain containing	1.99358	4.32945e-10
ENSG00000170989	3.04172	1.66743	35.3116	12.8093	S1PR1	sphingosine-1-phosphate receptor 1	1.98604	0.0016908
ENSG00000104415	0	0	38.2965	6.10124	WISP1	WNT1 inducible signaling pathway protein 1	1.98247	0.00273641
ENSG00000124194	1.4517	1.79055	30.1407	21.7789	GDAP1L1	ganglioside induced differentiation associated protein 1-like 1	1.97653	0.00270766
ENSG00000176463	34.5974	62.3685	214.784	233.254	SLCO3A1	solute carrier organic anion transporter family, member 3A1	1.97195	4.89682e-08
ENSG00000131459	337.941	217.096	927.355	1890.1	GFPT2	glutamine-fructose-6-phosphate transaminase 2	1.97181	1.61317e-06
ENSG00000239467	116.706	84.9695	534.125	360.926	AC007405.6		1.96699	1.95006e-10
ENSG00000197632	5.76078	7.89497	45.0135	62.1656	SERPINB2	serpin peptidase inhibitor, clade B (ovalbumin), member 2	1.96599	0.00111293
ENSG00000251138	11.9066	9.7906	62.467	78.3455	RP11-81H3.2		1.96258	0.000530287
ENSG00000128683	3.66735	7.53898	73.6867	39.0924	GAD1	glutamate decarboxylase 1 (brain, 67kDa)	1.95713	0.00191911
ENSG00000171522	21.2051	9.80808	124.269	66.9742	PTGER4	prostaglandin E receptor 4 (subtype EP4)	1.95498	0.000468866
ENSG00000146592	684.937	732.824	2580.58	3235.6	CREB5	cAMP responsive element binding protein 5	1.95295	2.37593e-22
ENSG00000145569	278.662	110.032	1387.75	396.492	FAM105A	family with sequence similarity 105, member A	1.95056	1.53362e-11
ENSG00000105088	164.397	112.541	570.838	552.627	OLFM2	olfactomedin 2	1.93613	6.28841e-15
ENSG00000155974	27.745	19.7723	187.062	75.9458	GRIP1	glutamate receptor interacting protein 1	1.93506	3.86742e-05
ENSG00000137809	28.436	7.01472	209.496	23.9499	ITGA11	integrin, alpha 11	1.9296	0.000261512
ENSG00000117407	2.83275	3.49397	24.6642	80.5224	ARTN	artemin	1.92802	0.00389081
ENSG00000261211	6.69636	9.17715	39.1682	37.3645	RP1-80N2.3		1.91936	5.55001e-06
ENSG00000171951	234.797	120.668	1582.39	334.871	SCG2	secretogranin II	1.918	1.78796e-07
ENSG00000114115	1.38466	0.569292	27.8215	13.1199	RBP1	retinol binding protein 1, cellular	1.90769	0.00474721
ENSG00000237187	43.4682	43.686	157.426	230.088	RP11-65F13.2		1.89888	4.59781e-07
ENSG00000151136	5.975	4.03578	35.1585	16.8495	BTBD11	BTB (POZ) domain containing 11	1.89433	7.00444e-05
ENSG00000154027	26.3652	33.6034	206.601	124.907	AK5	adenylate kinase 5	1.89143	0.000180453
ENSG00000171408	63.34	37.4774	219.12	170.262	PDE7B	phosphodiesterase 7B	1.8881	1.21582e-15
ENSG00000011347	10.0295	4.44071	64.5891	17.666	SYT7	synaptotagmin VII	1.88327	0.000260291
ENSG00000197457	1305.32	740.663	5321.28	2692.99	STMN3	stathmin-like 3	1.88022	7.60522e-24
ENSG00000152377	765.519	1612.06	3270.98	5722.29	SPOCK1	sparc/osteonectin, cwcv and kazal-like domains proteoglycan (testican) 1	1.87289	2.76554e-19
ENSG00000084636	61.5917	42.2048	269.508	178.32	COL16A1	collagen, type XVI, alpha 1	1.87139	4.30658e-07
ENSG00000204624	1.32769	2.54739	9.7815	16.4241	PTCHD2	patched domain containing 2	1.86821	0.00187151
ENSG00000107984	21.7688	62.6503	727.164	139.657	DKK1	dickkopf 1 homolog (Xenopus laevis)	1.8667	0.00357868
ENSG00000154645	1.42316	0	13.821	15.7322	CHODL	chondrolectin	1.86507	0.00621101
ENSG00000133466	33.967	22.8099	139.531	101.917	C1QTNF6	C1q and tumor necrosis factor related protein 6	1.86504	5.65022e-07
ENSG00000042832	2.04036	1.67775	47.8288	17.7217	TG	thyroglobulin	1.86093	0.00624533
ENSG00000142459	34.2272	17.6307	94.5937	123.946	EVI5L	ecotropic viral integration site 5-like	1.85825	3.05108e-06
ENSG00000136960	84.0204	110.373	577.37	299.889	ENPP2	ectonucleotide pyrophosphatase/phosphodiesterase 2	1.8576	8.2471e-07
ENSG00000204389	10.1083	18.2221	34.8918	102.531	HSPA1A	heat shock 70kDa protein 1A	1.85483	2.31954e-05
ENSG00000130054	131.31	75.2776	393.154	395.453	FAM155B	family with sequence similarity 155, member B	1.84833	6.41991e-11
ENSG00000240244	26.3756	31.3273	82.4374	193.22	GAPDHP33	glyceraldehyde 3 phosphate dehydrogenase pseudogene 33	1.84158	3.83651e-05
ENSG00000115423	14.3106	11.4071	47.5317	55.5757	DNAH6	dynein, axonemal, heavy chain 6	1.83382	4.34823e-08
ENSG00000230992	31.0805	23.7943	132.793	97.3181	FAM201B	family with sequence similarity 201, member B	1.83292	8.2471e-07
ENSG00000196074	33.2497	10.7409	112.936	112.517	SYCP2	synaptonemal complex protein 2	1.83257	0.00142007
ENSG00000125744	150.952	94.8669	467.47	460.873	RTN2	reticulon 2	1.83216	1.4935e-11
ENSG00000062282	72.1214	29.6521	349.359	101.975	DGAT2	diacylglycerol O-acyltransferase 2	1.83102	7.03218e-07
ENSG00000261115	1.6146	2.10213	41.4532	4.03715	RP11-744I24.1	transmembrane protein 178-like precursor	1.83065	0.00534418
ENSG00000196092	0	1.15583	71.5491	6.65936	PAX5	paired box 5	1.82926	0.0074241
ENSG00000130943	6.0072	4.06323	19.0784	23.5634	PKDREJ	polycystic kidney disease (polycystin) and REJ homolog (sperm receptor for egg jelly homolog, sea urchin)	1.82883	9.32547e-06
ENSG00000116774	2.398	5.58685	49.7881	18.9345	OLFML3	olfactomedin-like 3	1.82779	0.00443715
ENSG00000110025	275.739	268.11	922.038	1155.36	SNX15	sorting nexin 15	1.82767	1.13699e-13
ENSG00000230606	208.855	184.004	802.176	700.032	AC159540.1		1.82689	3.49841e-13
ENSG00000158258	1.6296	1.00499	17.4629	4.50355	CLSTN2	calsyntenin 2	1.82336	0.00458755
ENSG00000145147	24.7793	16.1033	159.001	46.7052	SLIT2	slit homolog 2 (Drosophila)	1.823	2.76717e-05
ENSG00000041982	9.0034	4.68877	47.0345	15.8769	TNC	tenascin C	1.82116	7.81516e-06
ENSG00000238222	1.95182	2.00618	18.955	17.7233	MKRN4P	makorin ring finger protein 4, pseudogene	1.81658	0.00651591
ENSG00000109738	38.0605	11.3805	123.98	91.5236	GLRB	glycine receptor, beta	1.80661	0.000495208
ENSG00000231464	1.19514	5.40506	20.0112	35.8598	AC024937.4		1.80391	0.00622149
ENSG00000243742	147.312	184.778	787.632	557.93	RPLP0P2	ribosomal protein, large, P0 pseudogene 2	1.79819	1.22743e-07
ENSG00000180875	0.711923	0.878102	7.1522	6.7456	GREM2	gremlin 2	1.79737	0.00696687
ENSG00000164761	9.08262	5.33462	44.3199	35.8581	TNFRSF11B	tumor necrosis factor receptor superfamily, member 11b	1.7965	0.00244837
ENSG00000124813	85.5394	137.227	419.568	421.805	RUNX2	runt-related transcription factor 2	1.79643	7.21517e-10
ENSG00000167767	0	0.158145	14.4267	1.21487	KRT80	keratin 80	1.79459	0.00888494
ENSG00000162981	1.90547	0.783416	34.4573	3.76139	FAM84A	family with sequence similarity 84, member A	1.79314	0.00919642
ENSG00000130176	2.04881	2.10587	36.3632	9.7064	CNN1	calponin 1, basic, smooth muscle	1.78466	0.00859711
ENSG00000236650	118.049	55.7252	434.852	227.85	CTA-221G9.10		1.78407	5.98334e-08
ENSG00000169083	2.45674	0.808051	12.8342	9.31121	AR	androgen receptor	1.78162	0.00669495
ENSG00000211829	0	0	28.9962	17.9063	TRDC	T cell receptor delta constant	1.78148	0.00888733
ENSG00000248713	1.76604	3.38843	11.9267	11.2719	RP11-766F14.2	Uncharacterized protein	1.77674	0.000180855
ENSG00000102003	1577.78	1597.54	4308.01	8145.6	SYP	synaptophysin	1.77305	6.62643e-10
ENSG00000115085	448.642	374.311	1318.32	1708.21	ZAP70	zeta-chain (TCR) associated protein kinase 70kDa	1.77067	2.69823e-12
ENSG00000228314	4.75756	7.82411	44.6096	54.4702	CYP4F29P	cytochrome P450, family 4, subfamily F, polypeptide 29, pseudogene	1.76918	0.00756147
ENSG00000179331	68.1346	35.6831	218.388	158.194	RAB39A	RAB39A, member RAS oncogene family	1.76728	5.53076e-09
ENSG00000144278	27.9628	11.4967	245.027	27.5993	GALNT13	UDP-N-acetyl-alpha-D-galactosamine:polypeptide N-acetylgalactosaminyltransferase 13 (GalNAc-T13)	1.76597	0.00269269
ENSG00000261578	3.18684	4.51305	10.4348	28.2388	RP11-21L23.2		1.76449	0.000776096
ENSG00000137103	72.5917	55.4272	215.311	265.004	TMEM8B	transmembrane protein 8B	1.76099	3.85267e-08
ENSG00000219665	169.089	182.737	507.998	829.684	CTD-2006C1.2	Uncharacterized protein	1.75477	9.70922e-09
ENSG00000229950	228.179	383.114	704.911	1555.5	RP1-290I10.6		1.74671	3.69137e-14
ENSG00000224843	0	11.542	70.5075	83.124	LINC00240	long intergenic non-protein coding RNA 240	1.74256	0.012698
ENSG00000261087	7.88156	12.3136	22.5225	69.2857	KB-1460A1.5		1.73202	0.000192132
ENSG00000152128	73.646	73.4924	351.019	210.02	TMEM163	transmembrane protein 163	1.72797	2.67454e-08
ENSG00000177606	94.7559	125.143	491.54	333.157	JUN	jun proto-oncogene	1.72688	6.20268e-08
ENSG00000145808	0	0	31.0233	14.9623	ADAMTS19	ADAM metallopeptidase with thrombospondin type 1 motif, 19	1.72666	0.0118535
ENSG00000170962	137.462	144.181	446.206	533.45	PDGFD	platelet derived growth factor D	1.72605	1.47938e-17
ENSG00000242265	6591	3728.23	26584.5	11136.4	PEG10	paternally expressed 10	1.7213	2.79966e-15
ENSG00000099250	5.91673	3.04076	77.2737	5.25582	NRP1	neuropilin 1	1.72125	0.00888135
ENSG00000172086	8.46754	5.9183	37.4297	29.4182	KRCC1	lysine-rich coiled-coil 1	1.72077	0.00163747
ENSG00000154721	13.2769	5.8226	47.4254	34.2459	JAM2	junctional adhesion molecule 2	1.7142	0.00126424
ENSG00000117016	46.3701	26.1256	205.894	74.8549	RIMS3	regulating synaptic membrane exocytosis 3	1.71201	7.37147e-09
ENSG00000184160	354.462	390.37	963.48	1773.64	ADRA2C	adrenergic, alpha-2C-, receptor	1.70851	2.10428e-10
ENSG00000238121	327.716	175.498	852.134	945.902	LINC00426	long intergenic non-protein coding RNA 426	1.70804	1.50794e-06
ENSG00000118733	1.62284	0.444811	14.4921	3.84418	OLFM3	olfactomedin 3	1.70545	0.014484
ENSG00000026751	57.0908	65.0003	159.565	304.282	SLAMF7	SLAM family member 7	1.70335	7.1128e-07
ENSG00000125971	1340.58	1064.08	3910.54	4310.87	DYNLRB1	dynein, light chain, roadblock-type 1	1.70192	2.37517e-14
ENSG00000082684	0	0.343723	5.03937	5.61104	SEMA5B	sema domain, seven thrombospondin repeats (type 1 and type 1-like), transmembrane domain (TM) and short cytoplasmic domain, (semaphorin) 5B	1.69837	0.0159255
ENSG00000177570	7.31813	2.00585	45.7459	34.6703	SAMD12	sterile alpha motif domain containing 12	1.69644	0.0157131
ENSG00000249196	39.381	54.8007	200.86	191.355	RP11-669N7.2		1.6921	0.000333771
ENSG00000144583	0.333789	0.274469	10.06	1.3178	MARCH4	membrane-associated ring finger (C3HC4) 4, E3 ubiquitin protein ligase	1.69036	0.0173862
ENSG00000244119	10.3081	11.019	26.2347	125.344	RP11-454H13.6		1.68853	0.0103875
ENSG00000196581	0.622895	0.768293	12.5156	5.90205	AJAP1	adherens junctions associated protein 1	1.68715	0.0174332
ENSG00000175745	391.527	409.507	1439.36	1297.75	NR2F1	nuclear receptor subfamily 2, group F, member 1	1.68399	2.06795e-13
ENSG00000180573	49.4558	55.9165	157.335	227.793	HIST1H2AC	histone cluster 1, H2ac	1.68159	1.27565e-06
ENSG00000176593	26.781	38.7415	102.97	137.842	CTD-2368P22.1	HCG1811579; Uncharacterized protein	1.68115	2.71611e-06
ENSG00000216775	112.348	102.18	410.431	373.658	RP1-152L7.5		1.67635	3.43489e-06
ENSG00000129159	0.516659	1.48694	14.5334	6.9352	KCNC1	potassium voltage-gated channel, Shaw-related subfamily, member 1	1.67601	0.0175639
ENSG00000204388	848.658	986.865	1962.86	5383.3	HSPA1B	heat shock 70kDa protein 1B	1.67346	9.27992e-07
ENSG00000261534	6.67746	4.03732	19.2044	25.7423	RP11-244O19.1		1.67151	0.00153995
ENSG00000119242	215.44	267.353	661.888	995.695	CCDC92	coiled-coil domain containing 92	1.66885	2.87904e-11
ENSG00000135127	666.929	354.278	1708.97	1708.75	CCDC64	coiled-coil domain containing 64	1.66849	4.89682e-08
ENSG00000258433	0	0.85354	19.466	26.2277	RP11-255M2.1		1.6596	0.0183845
ENSG00000260257	21.7012	39.2578	71.5095	152.161	RP5-1085F17.3		1.65749	3.54673e-06
ENSG00000173801	619.78	298.45	1943.77	1040.21	JUP	junction plakoglobin	1.65736	6.17337e-16
ENSG00000215271	116.007	120.322	347.866	491.303	HOMEZ	homeobox and leucine zipper encoding	1.65476	1.03434e-06
ENSG00000226203	0.322407	0.795327	7.77359	4.07315	RP4-760C5.5		1.65308	0.0202036
ENSG00000184792	35.8999	26.6498	170.312	74.8032	OSBP2	oxysterol binding protein 2	1.6443	4.20563e-05
ENSG00000165659	24.0291	26.8719	87.9784	84.4947	DACH1	dachshund homolog 1 (Drosophila)	1.64038	3.81577e-09
ENSG00000150938	36.6509	44.0469	755.294	53.4267	CRIM1	cysteine rich transmembrane BMP regulator 1 (chordin-like)	1.63878	0.0170663
ENSG00000185885	2.03337	0	43.5794	6.42218	IFITM1	interferon induced transmembrane protein 1	1.63739	0.0215805
ENSG00000072952	0	0	9.17118	2.16245	MRVI1	murine retrovirus integration site 1 homolog	1.63468	0.0189835
ENSG00000155093	0.315419	1.03745	8.87262	4.48297	PTPRN2	protein tyrosine phosphatase, receptor type, N polypeptide 2	1.63381	0.0220282
ENSG00000165935	1.47112	3.02419	60.1026	9.29275	C12orf70	chromosome 12 open reading frame 70	1.63182	0.0236474
ENSG00000172575	70.9101	73.6364	243.826	236.661	RASGRP1	RAS guanyl releasing protein 1 (calcium and DAG-regulated)	1.63101	2.58881e-10
ENSG00000169067	0	0.21866	8.54882	3.77945	ACTBL2	actin, beta-like 2	1.62955	0.0215805
ENSG00000145246	580.122	519.511	1271.01	2930.12	ATP10D	ATPase, class V, type 10D	1.62813	1.57942e-05
ENSG00000148798	6.89118	3.77766	76.6155	5.44126	INA	internexin neuronal intermediate filament protein, alpha	1.62779	0.0118839
ENSG00000178977	4.27769	6.74181	20.5325	29.836	LINC00324	long intergenic non-protein coding RNA 324	1.62751	0.00493034
ENSG00000183307	17.9821	14.5126	57.7648	52.3248	CECR6	cat eye syndrome chromosome region, candidate 6	1.62582	3.32143e-07
ENSG00000244681	291.419	511.487	1148.24	1441.18	RP11-219E24.1		1.62505	1.84344e-10
ENSG00000165449	0	0	7.63477	0.964384	SLC16A9	solute carrier family 16, member 9 (monocarboxylic acid transporter 9)	1.62504	0.0200477
ENSG00000174939	165.725	104.728	636.506	297.253	ASPHD1	aspartate beta-hydroxylase domain containing 1	1.62327	1.24017e-09
ENSG00000231431	22.662	27.4037	81.2467	106.311	AC131180.4		1.62013	0.000253197
ENSG00000140090	120.89	134.018	284.173	642.393	SLC24A4	solute carrier family 24 (sodium/potassium/calcium exchanger), member 4	1.6165	4.10396e-07
ENSG00000189190	19.807	17.245	51.1124	85.0977	ZNF600	zinc finger protein 600	1.61456	0.000127829
ENSG00000103942	184.386	73.4022	722.013	199.514	HOMER2	homer homolog 2 (Drosophila)	1.61215	7.27347e-09
ENSG00000198794	1729.67	660.709	4508.07	2733.46	SCAMP5	secretory carrier membrane protein 5	1.60689	7.49137e-10
ENSG00000173114	97.233	283.577	421.851	736.359	LRRN3	leucine rich repeat neuronal 3	1.60407	1.53548e-08
ENSG00000143387	90.7634	76.9653	192.499	485.243	CTSK	cathepsin K	1.60367	0.000602403
ENSG00000224318	49.6735	73.2817	205.485	244.561	CHL1-AS2	CHL1 antisense RNA 2 (non-protein coding)	1.60097	0.000228243
ENSG00000148516	0.778783	0.640379	9.38867	9.22388	ZEB1	zinc finger E-box binding homeobox 1	1.60065	0.0274331
ENSG00000241104	0	2.20219	3.58739	34.8918	CEACAMP10	carcinoembryonic antigen-related cell adhesion molecule pseudogene 10	1.59502	0.0277891
ENSG00000231443	16.7319	18.1807	44.0246	100.03	AC024937.6		1.58976	0.00245291
ENSG00000136367	4.81414	3.95858	13.1658	24.0745	ZFHX2	zinc finger homeobox 2	1.58571	0.00540515
ENSG00000100290	18.6908	27.5363	75.1094	100.848	BIK	BCL2-interacting killer (apoptosis-inducing)	1.58537	0.00109951
ENSG00000168140	26.4497	31.7537	142.073	74.7672	VASN	vasorin	1.58348	0.000129863
ENSG00000135046	99.2475	119.551	1412.23	148.482	ANXA1	annexin A1	1.58311	0.0137604
ENSG00000165071	7.54759	3.10312	42.1253	35.7574	TMEM71	transmembrane protein 71	1.58252	0.0282317
ENSG00000184949	39.3521	21.6802	97.5179	108.753	RP1-199H16.5	Uncharacterized protein	1.58138	0.000154339
ENSG00000144331	0	0.723939	16.5103	19.4646	ZNF385B	zinc finger protein 385B	1.57825	0.0272199
ENSG00000145087	91.2566	91.0336	282.114	290.5	STXBP5L	syntaxin binding protein 5-like	1.57816	1.2833e-12
ENSG00000173805	47.4383	22.9642	123.501	95.4555	HAP1	huntingtin-associated protein 1	1.57757	4.88881e-07
ENSG00000261888	1.11774	8.0421	13.1007	29.566	AC144831.1		1.57648	0.0133566
ENSG00000129595	80.308	53.9292	403.4	135.277	EPB41L4A	erythrocyte membrane protein band 4.1 like 4A	1.5759	0.00053177
ENSG00000184678	18.6964	31.2965	66.6348	101.757	HIST2H2BE	histone cluster 2, H2be	1.57574	9.61771e-06
ENSG00000186439	5.81817	1.19604	46.7609	5.74252	TRDN	triadin	1.56996	0.0293385
ENSG00000100271	57.5055	45.808	148.642	192.267	TTLL1	tubulin tyrosine ligase-like family, member 1	1.56966	6.07545e-06
ENSG00000221916	13.9845	23.8198	70.9156	86.76	C19orf73	chromosome 19 open reading frame 73	1.56774	0.00567931
ENSG00000235385	1.22472	0.503532	9.84313	19.3407	GS1-600G8.5		1.56652	0.0316904
ENSG00000165025	328.087	308.479	865.858	1126.22	SYK	spleen tyrosine kinase	1.56263	2.8452e-12
ENSG00000006283	0	0.178366	3.0509	2.05532	CACNA1G	calcium channel, voltage-dependent, T type, alpha 1G subunit	1.56029	0.0315013
ENSG00000140465	369.167	540.32	1429.42	1389.15	CYP1A1	cytochrome P450, family 1, subfamily A, polypeptide 1	1.55623	1.75852e-09
ENSG00000197568	141.368	224.064	375.982	821.809	HHLA3	HERV-H LTR-associating 3	1.54542	1.33736e-07
ENSG00000159450	1.07562	0.619125	4.89874	3.90683	TCHH	trichohyalin	1.54311	0.0253007
ENSG00000186111	278.485	219.635	683.893	859.479	PIP5K1C	phosphatidylinositol-4-phosphate 5-kinase, type I, gamma	1.53937	3.8083e-09
ENSG00000205035	0	0.560276	6.84523	8.0701	RP11-707M1.1		1.53808	0.0347655
ENSG00000188833	1.40631	2.31276	12.2445	12.2146	ENTPD8	ectonucleoside triphosphate diphosphohydrolase 8	1.53679	0.0322467
ENSG00000107105	1.87894	1.03001	7.13108	14.3415	ELAVL2	ELAV (embryonic lethal, abnormal vision, Drosophila)-like 2 (Hu antigen B)	1.53286	0.0363924
ENSG00000206530	854.942	362.46	1738.4	2057.56	WDR52	WD repeat domain 52	1.53142	0.000127829
ENSG00000124491	0	0	37.5798	10.0691	F13A1	coagulation factor XIII, A1 polypeptide	1.53137	0.030471
ENSG00000235999	15.6956	9.83333	40.5471	50.7533	RP11-403I13.8		1.52893	0.00296261
ENSG00000146233	22.8614	14.7703	76.5577	95.4143	CYP39A1	cytochrome P450, family 39, subfamily A, polypeptide 1	1.52849	0.0203983
ENSG00000164050	680.85	768.881	1809.72	2631.84	PLXNB1	plexin B1	1.5265	6.2662e-12
ENSG00000121577	9.28087	6.20059	28.7486	39.3889	POPDC2	popeye domain containing 2	1.52507	0.0178764
ENSG00000250486	8.87204	6.73413	28.3392	30.1769	FAM218A	family with sequence similarity 218, member A	1.52491	0.00537339
ENSG00000064787	1.25793	2.06875	13.9013	8.93935	BCAS1	breast carcinoma amplified sequence 1	1.52421	0.0351038
ENSG00000114812	5.41737	6.68191	137.876	8.5551	VIPR1	vasoactive intestinal peptide receptor 1	1.52191	0.0398797
ENSG00000100156	12.2674	6.72486	38.3421	58.1181	SLC16A8	solute carrier family 16, member 8 (monocarboxylic acid transporter 3)	1.51869	0.0288823
ENSG00000161551	190.26	232.258	491.745	814.676	ZNF577	zinc finger protein 577	1.51624	4.77834e-10
ENSG00000101605	1.77707	1.56563	7.14119	7.21631	MYOM1	myomesin 1, 185kDa	1.51594	0.0161843
ENSG00000203805	3.92342	1.61308	27.1532	11.3591	PPAPDC1A	phosphatidic acid phosphatase type 2 domain containing 1A	1.51413	0.039631
ENSG00000157551	6.26312	2.57502	29.3633	32.969	KCNJ15	potassium inwardly-rectifying channel, subfamily J, member 15	1.51207	0.0408841
ENSG00000106571	1164.91	1003.31	3598.59	2867.54	GLI3	GLI family zinc finger 3	1.51156	5.2753e-14
ENSG00000206538	3.59845	5.17814	63.867	7.57688	VGLL3	vestigial like 3 (Drosophila)	1.5096	0.0357506
ENSG00000080573	199.271	94.4793	777.776	222.626	COL5A3	collagen, type V, alpha 3	1.5092	1.21731e-07
ENSG00000171130	1034.42	1087.96	2646.51	3761.67	ATP6V0E2	ATPase, H+ transporting V0 subunit e2	1.50673	6.14694e-12
ENSG00000128573	4.71225	10.3328	34.7166	29.1462	FOXP2	forkhead box P2	1.50367	0.0149553
ENSG00000251050	38.0605	43.0326	114.71	221.637	RP11-168A11.4		1.5033	0.013151
ENSG00000127530	1.39246	8.01494	15.8543	40.6808	OR7C1	olfactory receptor, family 7, subfamily C, member 1	1.50329	0.0359998
ENSG00000261716	19.3455	21.8391	55.5603	71.7158	RP11-196G18.22		1.50292	8.01843e-07
ENSG00000134817	0	0	14.9757	1.35811	APLNR	apelin receptor	1.50157	0.0348456
ENSG00000184022	0	0	8.52946	16.7595	OR2T10	olfactory receptor, family 2, subfamily T, member 10	1.49944	0.0348586
ENSG00000145687	206.068	146.027	454.439	657.458	SSBP2	single-stranded DNA binding protein 2	1.49894	3.14192e-05
ENSG00000172476	3.98397	7.09788	24.9039	22.0201	RAB40A	RAB40A, member RAS oncogene family	1.49866	0.0153823
ENSG00000224957	1.30954	0.807606	7.45507	9.82308	AC090044.1		1.49727	0.0452163
ENSG00000147883	540.867	368.726	1746.43	1002.86	CDKN2B	cyclin-dependent kinase inhibitor 2B (p15, inhibits CDK4)	1.49724	3.60316e-11
ENSG00000158186	189.013	113.358	578.376	336.827	MRAS	muscle RAS oncogene homolog	1.49587	4.43024e-08
ENSG00000126550	2436.25	3383.78	6543.03	10797.1	HTN1	histatin 1	1.4957	1.99324e-14
ENSG00000125845	2.07081	1.53251	25.2422	2.61618	BMP2	bone morphogenetic protein 2	1.49556	0.0388103
ENSG00000101321	0	0	7.17432	2.01383	XKR7	XK, Kell blood group complex subunit-related family, member 7	1.49519	0.0354755
ENSG00000248498	3.2858	8.10556	11.5536	40.2142	ASNSP1	asparagine synthetase pseudogene 1	1.49396	0.0185649
ENSG00000003147	15.0888	8.27149	80.8462	21.8425	ICA1	islet cell autoantigen 1, 69kDa	1.49344	0.0131192
ENSG00000134256	27.3785	21.9044	76.8166	78.8766	CD101	CD101 molecule	1.4918	0.000107946
ENSG00000168348	2.46326	1.62039	10.2286	9.72493	INSM2	insulinoma-associated 2	1.48606	0.033659
ENSG00000135549	22.8217	20.3297	54.7709	93.1031	PKIB	protein kinase (cAMP-dependent, catalytic) inhibitor beta	1.47832	0.00203006
ENSG00000139269	7.79874	2.13759	20.0224	44.1314	INHBE	inhibin, beta E	1.47791	0.0471804
ENSG00000116117	49.8346	53.052	138.872	174.261	PARD3B	par-3 partitioning defective 3 homolog B (C. elegans)	1.47699	3.03573e-06
ENSG00000107731	5.58366	1.92836	32.7596	3.35072	UNC5B	unc-5 homolog B (C. elegans)	1.47625	0.0106733
ENSG00000055732	272.986	246.517	792.278	704.811	MCOLN3	mucolipin 3	1.47067	7.54098e-14
ENSG00000225899	1.66782	0	21.2236	13.1691	FRG2B	FSHD region gene 2 family, member B	1.47016	0.0462733
ENSG00000161912	42.654	25.4284	98.3205	102.161	RP1-34B21.6		1.4671	1.19814e-05
ENSG00000155792	56.3143	48.4905	210.644	123.329	DEPTOR	DEP domain containing MTOR-interacting protein	1.46544	4.3051e-05
ENSG00000188582	27.669	18.7367	76.3058	68.1125	PAQR9	progestin and adipoQ receptor family member IX	1.46339	0.00039759
ENSG00000185527	19.969	51.997	52.0111	220.745	PDE6G	phosphodiesterase 6G, cGMP-specific, rod, gamma	1.46256	0.00489087
ENSG00000128965	178.764	278.783	434.324	961.78	CHAC1	ChaC, cation transport regulator homolog 1 (E. coli)	1.45779	3.47894e-08
ENSG00000135220	0	0	5.43915	9.97488	UGT2A3	UDP glucuronosyltransferase 2 family, polypeptide A3	1.45404	0.0422212
ENSG00000144406	100.026	61.8006	283.516	181.087	UNC80	unc-80 homolog (C. elegans)	1.45187	1.59401e-09
ENSG00000249378	97.1703	148.782	379.26	388.919	RP11-219G10.3		1.45167	0.000261512
ENSG00000157782	18.8007	10.6744	45.5705	53.7248	CABP1	calcium binding protein 1	1.45107	0.0073365
ENSG00000158373	54.3058	52.0971	162.157	176.879	HIST1H2BD	histone cluster 1, H2bd	1.45051	0.000853104
ENSG00000225828	155.566	251.574	484.488	710.394	RP4-811H24.6	uncharacterized protein LOC100128071	1.44977	6.02847e-07
ENSG00000134853	24.778	17.191	115.129	44.0206	PDGFRA	platelet-derived growth factor receptor, alpha polypeptide	1.44652	0.00859711
ENSG00000261526	71.4521	124.141	209.174	359.44	CTB-31O20.2		1.43533	3.7531e-07
ENSG00000118523	226.557	646.287	1641.48	1080.85	CTGF	connective tissue growth factor	1.43395	0.00410477
ENSG00000260645	4.89426	4.31192	12.6435	27.6036	RP11-250B2.5		1.43327	0.0343434
ENSG00000232310	50.0346	59.4281	180.586	175.588	RP11-557H15.4		1.43128	0.00231642
ENSG00000182256	223.586	240.027	714.073	622.804	GABRG3	gamma-aminobutyric acid (GABA) A receptor, gamma 3	1.42558	1.87182e-07
ENSG00000135636	2.71364	1.30163	6.5126	8.92785	DYSF	dysferlin, limb girdle muscular dystrophy 2B (autosomal recessive)	1.42558	0.030471
ENSG00000142871	247.098	1091.66	2210.75	1771.36	CYR61	cysteine-rich, angiogenic inducer, 61	1.42311	0.00919642
ENSG00000155465	878.364	851.681	2084.26	2832.26	SLC7A7	solute carrier family 7 (amino acid transporter light chain, y+L system), member 7	1.41998	3.04284e-09
ENSG00000074276	5.24509	9.3447	31.6163	38.6541	CDHR2	cadherin-related family member 2	1.41779	0.0480802
ENSG00000186814	37.8705	27.9811	92.2659	97.5082	ZSCAN30	zinc finger and SCAN domain containing 30	1.41512	2.96292e-05
ENSG00000234072	924.956	865.324	2472.41	2492.79	AC074117.10		1.41442	1.4935e-11
ENSG00000251615	2.15541	4.72628	10.1052	21.5575	RP11-774O3.3		1.4141	0.0440719
ENSG00000239523	50.5744	60.3003	111.779	267.554	MYLK-AS1	MYLK antisense RNA 1 (non-protein coding)	1.41353	0.00484877
ENSG00000169439	148.808	70.97	821.238	112.799	SDC2	syndecan 2	1.41006	0.00448563
ENSG00000160325	177.993	154.373	383.74	589.871	CACFD1	calcium channel flower domain containing 1	1.40632	1.77879e-05
ENSG00000137502	1062.41	1232.95	3179.28	3151.24	RAB30	RAB30, member RAS oncogene family	1.40441	4.96544e-11
ENSG00000163947	156.546	189.21	524.237	467.628	ARHGEF3	Rho guanine nucleotide exchange factor (GEF) 3	1.40346	3.32436e-06
ENSG00000186952	14.4737	12.5627	31.2357	82.5386	TMEM232	transmembrane protein 232	1.40268	0.0363341
ENSG00000126091	328.701	361.399	799.907	1140.34	ST3GAL3	ST3 beta-galactoside alpha-2,3-sialyltransferase 3	1.40209	7.26909e-09
ENSG00000227199	14.93	31.3379	66.8384	75.6961	ST7-AS1	ST7 antisense RNA 1 (non-protein coding)	1.40091	0.00247793
ENSG00000116254	6.02496	5.34533	28.8838	12.0184	CHD5	chromodomain helicase DNA binding protein 5	1.39905	0.00924436
ENSG00000204444	19.3192	26.4764	57.1478	96.6113	APOM	apolipoprotein M	1.39837	0.00895929
ENSG00000115919	30.063	18.5402	214.436	27.2983	KYNU	kynureninase	1.39829	0.0294292
ENSG00000198496	46.275	47.8078	113.641	165.829	NBR2	neighbor of BRCA1 gene 2 (non-protein coding)	1.39514	0.000287935
ENSG00000260766	29.0103	22.5294	61.5276	98.6251	RP11-226L15.5		1.39108	0.00275203
ENSG00000261474	9.91777	25.8248	42.069	114.856	RP11-452L6.1		1.3892	0.0462733
ENSG00000164010	27.7574	23.1867	79.0839	65.7516	ERMAP	erythroblast membrane-associated protein (Scianna blood group)	1.3892	1.36197e-05
ENSG00000166949	674.215	935.317	1835.36	2546.74	SMAD3	SMAD family member 3	1.38774	1.54322e-11
ENSG00000153896	49.8329	40.0727	132.521	119.78	ZNF599	zinc finger protein 599	1.38293	1.2251e-05
ENSG00000170044	19.9511	22.9676	45.9664	88.8488	ZPLD1	zona pellucida-like domain containing 1	1.38248	0.00249393
ENSG00000246985	110.486	108.626	255.778	386.89	RP11-887P2.1		1.37956	0.000296206
ENSG00000205129	51.1114	32.3965	112.681	151.341	C4orf47	chromosome 4 open reading frame 47	1.37921	0.0099181
ENSG00000246877	6.05291	3.82861	17.4632	15.8087	RP11-24M17.7		1.3782	0.0217584
ENSG00000110723	11.3454	9.66232	31.1183	29.2212	EXPH5	exophilin 5	1.37628	0.000212249
ENSG00000227799	18.6321	21.7045	53.3822	71.9249	AC012358.4		1.37508	0.00431476
ENSG00000148450	1181.18	1168.71	2797.28	3602.32	MSRB2	methionine sulfoxide reductase B2	1.37268	1.10691e-09
ENSG00000228486	17.7011	22.8725	79.6002	71.8803	AC017099.3		1.37142	0.0332634
ENSG00000166770	164.179	219.146	355.486	777.814	AC004696.1	MGC9913 protein; Uncharacterized protein	1.36885	4.92226e-05
ENSG00000260563	50.9278	82.7326	160.562	215.775	RP13-516M14.1		1.36697	6.39654e-05
ENSG00000124406	86.2533	65.9763	206.892	228.074	ATP8A1	ATPase, aminophospholipid transporter (APLT), class I, type 8A, member 1	1.36463	0.000579487
ENSG00000135898	10.9953	3.91785	36.3296	13.8909	GPR55	G protein-coupled receptor 55	1.36393	0.0256636
ENSG00000234043	19.9243	11.4684	62.7186	48.7698	RP11-56M3.1		1.36266	0.0368682
ENSG00000260841	53.3562	47.0359	88.212	248.225	CTC-205M6.5		1.36073	0.00389416
ENSG00000009694	1.95993	2.37002	5.55955	7.82883	ODZ1	odz, odd Oz/ten-m homolog 1 (Drosophila)	1.35973	0.00570502
ENSG00000132821	14.0903	7.57559	78.4	14.549	VSTM2L	V-set and transmembrane domain containing 2 like	1.35598	0.0378731
ENSG00000142675	42.3095	34.0656	100.36	130.846	CNKSR1	connector enhancer of kinase suppressor of Ras 1	1.35506	0.00586159
ENSG00000121454	214.11	306.41	670.125	739.642	LHX4	LIM homeobox 4	1.35451	1.20467e-06
ENSG00000130590	332.701	301.383	828.871	868.932	SAMD10	sterile alpha motif domain containing 10	1.35391	2.14513e-08
ENSG00000106278	2320.41	2108.71	8146.04	4443.11	PTPRZ1	protein tyrosine phosphatase, receptor-type, Z polypeptide 1	1.35352	1.7119e-06
ENSG00000172986	427.196	625.659	1401.58	1414.54	GXYLT2	glucoside xylosyltransferase 2	1.34992	5.59867e-07
ENSG00000021826	125.28	91.4408	274.347	318.993	CPS1	carbamoyl-phosphate synthase 1, mitochondrial	1.34604	8.39982e-05
ENSG00000125848	28.7614	30.8559	260.654	34.4198	FLRT3	fibronectin leucine rich transmembrane protein 3	1.3439	0.0399978
ENSG00000178162	97.4191	108.565	255.836	323.882	AC140481.1		1.34038	0.000333771
ENSG00000138111	297.853	197.548	671.527	626.189	TMEM180	transmembrane protein 180	1.33802	4.5531e-07
ENSG00000162461	65.4865	76.7837	146.199	281.521	SLC25A34	solute carrier family 25, member 34	1.33742	0.00300507
ENSG00000260261	70.2405	93.421	185.908	244.901	RP11-480A16.1		1.3299	1.07341e-08
ENSG00000165115	12.5909	13.2913	32.1357	40.3043	KIF27	kinesin family member 27	1.32781	0.000550548
ENSG00000247400	43.3874	36.3063	97.7746	117.285	DNAJC3-AS1	DNAJC3 antisense RNA 1 (non-protein coding)	1.32648	4.33784e-05
ENSG00000115884	116.576	87.0168	340.355	213.587	SDC1	syndecan 1	1.32618	5.3837e-06
ENSG00000073605	63.9483	45.8992	137.926	164.318	GSDMB	gasdermin B	1.32587	0.000660061
ENSG00000230163	16.4929	18.6475	44.1847	81.3922	RP5-997D16.2		1.32463	0.0433197
ENSG00000106976	144.949	66.7623	274.561	273.347	DNM1	dynamin 1	1.32354	0.000288297
ENSG00000240476	9.25796	20.3004	50.6379	53.6072	CTD-2021J15.2		1.32262	0.042914
ENSG00000249992	11.4622	7.74212	44.9646	20.0405	TMEM158	transmembrane protein 158 (gene/pseudogene)	1.32146	0.0268248
ENSG00000141404	301.186	352.728	746.867	954.541	GNAL	guanine nucleotide binding protein (G protein), alpha activating activity polypeptide, olfactory type	1.32035	2.15769e-10
ENSG00000161714	1390.41	1123.45	3347.41	3128.29	PLCD3	phospholipase C, delta 3	1.31897	2.78191e-10
ENSG00000145882	48.9734	28.2848	101.524	104.499	PCYOX1L	prenylcysteine oxidase 1 like	1.31879	0.000517062
ENSG00000175395	40.3844	39.3854	93.4085	120.505	ZNF25	zinc finger protein 25	1.31782	1.72652e-05
ENSG00000110400	367.522	263.33	1467.34	487.414	PVRL1	poliovirus receptor-related 1 (herpesvirus entry mediator C)	1.31741	0.000444249
ENSG00000197083	19.8436	11.6197	45.5093	42.7322	ZNF300P1	zinc finger protein 300 pseudogene 1	1.31624	0.00533314
ENSG00000141150	134.308	87.7016	346.118	228.979	RASL10B	RAS-like, family 10, member B	1.31579	3.38457e-09
ENSG00000186648	36.0865	21.1952	76.4204	73.8127	LRRC16B	leucine rich repeat containing 16B	1.315	0.00014953
ENSG00000196427	8.75729	9.8413	28.1531	28.5809	NBPF4	neuroblastoma breakpoint family, member 4	1.31394	0.0135138
ENSG00000197993	112.07	145.753	222.115	539.973	KEL	Kell blood group, metallo-endopeptidase	1.31236	0.00107442
ENSG00000197442	69.3908	43.0599	166.27	123.535	MAP3K5	mitogen-activated protein kinase kinase kinase 5	1.31224	6.80652e-07
ENSG00000260260	1167.52	1634.55	2816.78	4482.57	RP11-304L19.5		1.30814	1.94248e-09
ENSG00000205649	62.7534	55.5703	126.088	232.504	HTN3	histatin 3	1.30649	0.0113174
ENSG00000254615	127.348	90.0783	389.775	207.595	RP11-395G23.3		1.30523	3.86742e-05
ENSG00000161958	17.3122	6.85413	35.2142	34.9336	FGF11	fibroblast growth factor 11	1.30423	0.0263834
ENSG00000224660	197.11	245.601	456.665	721.016	AC087590.3		1.30387	3.94892e-06
ENSG00000198046	8.46666	9.65184	17.5273	37.9845	ZNF667	zinc finger protein 667	1.30252	0.0104902
ENSG00000205808	152.073	163.406	368.042	446.66	PPAPDC2	phosphatidic acid phosphatase type 2 domain containing 2	1.30173	2.09605e-08
ENSG00000167874	21.4348	23.7943	55.9886	93.0869	TMEM88	transmembrane protein 88	1.29719	0.0376502
ENSG00000140931	1378.81	1382.42	3470.95	3539.42	CMTM3	CKLF-like MARVEL transmembrane domain containing 3	1.29684	1.83347e-11
ENSG00000197852	327.234	320.86	1089.81	660.609	FAM212B	family with sequence similarity 212, member B	1.29413	1.1494e-05
ENSG00000136856	274.602	457.797	823.136	1037.85	SLC2A8	solute carrier family 2 (facilitated glucose transporter), member 8	1.29292	7.0892e-07
ENSG00000253767	2.25636	3.57819	8.20368	11.4532	PCDHGA8	protocadherin gamma subfamily A, 8	1.29201	0.0459085
ENSG00000064989	25.433	24.7154	99.1059	65.7223	CALCRL	calcitonin receptor-like	1.28811	0.037404
ENSG00000198028	9.5355	13.5037	23.4169	43.9204	ZNF560	zinc finger protein 560	1.2839	0.00887949
ENSG00000007372	30.3705	23.4123	73.7354	88.4282	PAX6	paired box 6	1.28379	0.026695
ENSG00000197647	19.071	39.2043	49.6723	137.199	ZNF433	zinc finger protein 433	1.2833	0.0266749
ENSG00000181218	230.435	275.611	661.434	659.277	HIST3H2A	histone cluster 3, H2a	1.28327	2.26306e-05
ENSG00000188747	15.1176	10.1001	31.6409	47.7473	NOXA1	NADPH oxidase activator 1	1.28321	0.0395347
ENSG00000049323	255.785	320.736	750.001	714.043	LTBP1	latent transforming growth factor beta binding protein 1	1.28246	9.84882e-08
ENSG00000115414	8055.84	11168.6	28199.6	21549	FN1	fibronectin 1	1.27932	2.18631e-05
ENSG00000164756	16.2324	29.6613	50.7346	92.5676	SLC30A8	solute carrier family 30 (zinc transporter), member 8	1.27801	0.0296887
ENSG00000104081	555.252	735.793	2200.18	1329.25	BMF	Bcl2 modifying factor	1.27575	0.0006082
ENSG00000141510	1031.17	1001.33	2242.96	2923.15	TP53	tumor protein p53	1.27571	1.75361e-08
ENSG00000111224	24.454	25.6378	79.0248	58.4093	PARP11	poly (ADP-ribose) polymerase family, member 11	1.27238	0.00150236
ENSG00000158604	1079.46	1090.94	2474.33	2960.54	TMED4	transmembrane emp24 protein transport domain containing 4	1.27106	1.54898e-10
ENSG00000256043	25.1246	21.899	76.0593	51.1829	CTSO	cathepsin O	1.27104	0.000659682
ENSG00000232116	45.908	59.7698	140.924	178.224	RP11-187C18.2		1.26974	0.0264542
ENSG00000171757	7.45909	17.8893	20.8157	64.7866	LRRC34	leucine rich repeat containing 34	1.26598	0.0482876
ENSG00000247092	339.222	386.352	790.245	1048.11	SNHG10	small nucleolar RNA host gene 10 (non-protein coding)	1.26541	3.3745e-07
ENSG00000198756	348.37	342.764	710.957	1069.89	GLT25D2	glycosyltransferase 25 domain containing 2	1.26492	1.40206e-06
ENSG00000117289	1696.83	1273.95	4445.7	2988.76	TXNIP	thioredoxin interacting protein	1.26371	8.64327e-11
ENSG00000174672	249.076	199.552	529.766	593.2	BRSK2	BR serine/threonine kinase 2	1.26266	5.3724e-07
ENSG00000155265	804.242	625.886	1978.35	1542.21	GOLGA7B	golgin A7 family, member B	1.25661	1.4974e-11
ENSG00000166206	887.625	916.314	2524	1996.71	GABRB3	gamma-aminobutyric acid (GABA) A receptor, beta 3	1.25538	3.72454e-08
ENSG00000123700	16.8486	18.0106	46.8303	45.2323	KCNJ2	potassium inwardly-rectifying channel, subfamily J, member 2	1.25494	0.00100528
ENSG00000047662	17.7083	20.3673	38.8835	59.6467	FAM184B	family with sequence similarity 184, member B	1.25402	6.50678e-05
ENSG00000166349	13.6143	11.8533	28.4274	41.1023	RAG1	recombination activating gene 1	1.25271	0.00628094
ENSG00000232533	38.9415	32.9627	111.996	95.862	AC093673.5		1.2524	0.0231257
ENSG00000084628	137.018	104.322	538.714	190.333	NKAIN1	Na+/K+ transporting ATPase interacting 1	1.25192	0.00619928
ENSG00000078018	833.442	555.798	2204.89	1280.63	MAP2	microtubule-associated protein 2	1.25029	9.19718e-09
ENSG00000062038	7535.78	9113.74	13605.9	32369.4	CDH3	cadherin 3, type 1, P-cadherin (placental)	1.24938	8.00421e-05
ENSG00000256667	21.3748	16.5996	63.626	45.9443	KLRAP1	killer cell lectin-like receptor subfamily A pseudogene 1	1.24726	0.0232525
ENSG00000172748	40.7916	50.3132	95.6211	164.624	ZNF596	zinc finger protein 596	1.24571	0.0161151
ENSG00000140807	1277.98	1349.47	3729.41	2851.78	NKD1	naked cuticle homolog 1 (Drosophila)	1.24476	3.91422e-07
ENSG00000241962	22.2609	24.1623	77.5287	53.4347	C2orf15	chromosome 2 open reading frame 15	1.24345	0.0103144
ENSG00000131089	243.072	259.036	684.622	564.528	ARHGEF9	Cdc42 guanine nucleotide exchange factor (GEF) 9	1.24236	2.40594e-07
ENSG00000197496	73.8518	94.3526	114.05	411.084	SLC2A10	solute carrier family 2 (facilitated glucose transporter), member 10	1.24164	0.00575599
ENSG00000116675	77.4647	80.5589	170.906	227.873	DNAJC6	DnaJ (Hsp40) homolog, subfamily C, member 6	1.24068	2.32872e-05
ENSG00000243696	57.6594	82.0597	134.667	232.308	MUSTN1	musculoskeletal, embryonic nuclear protein 1	1.24053	0.000822234
ENSG00000127415	212.964	233.78	472.117	655.809	IDUA	iduronidase, alpha-L-	1.23941	2.07789e-05
ENSG00000149591	63.7368	44.257	184.033	104.008	TAGLN	transgelin	1.23598	0.0021062
ENSG00000166046	79.2888	66.7139	176.602	202.379	TCP11L2	t-complex 11 (mouse)-like 2	1.23541	0.00228372
ENSG00000172071	330.938	294.836	666.653	891.354	EIF2AK3	eukaryotic translation initiation factor 2-alpha kinase 3	1.23505	1.62823e-06
ENSG00000075223	2669.96	4753.97	6994.55	10750	SEMA3C	sema domain, immunoglobulin domain (Ig), short basic domain, secreted, (semaphorin) 3C	1.23341	7.12038e-10
ENSG00000260231	79.2074	102.825	184.629	267.404	RP4-659J6.2		1.23258	1.5401e-06
ENSG00000187595	334.659	318.377	783.635	804.78	ZNF385C	zinc finger protein 385C	1.23218	4.94381e-09
ENSG00000153162	47.4931	18.8644	113.217	53.3905	BMP6	bone morphogenetic protein 6	1.23076	0.00180142
ENSG00000165995	7.08666	9.46925	21.3584	27.0455	CACNB2	calcium channel, voltage-dependent, beta 2 subunit	1.2305	0.0342028
ENSG00000172403	79.4841	80.1224	280.253	145.231	SYNPO2	synaptopodin 2	1.22873	0.000324681
ENSG00000228439	44.7468	38.0633	105.409	114.524	RP1-199J3.3		1.22852	0.00797567
ENSG00000175175	56.3049	31.2564	116.95	92.2932	PPM1E	protein phosphatase, Mg2+/Mn2+ dependent, 1E	1.22699	1.05748e-05
ENSG00000203727	49.0054	68.5413	307.05	88.2381	SAMD5	sterile alpha motif domain containing 5	1.22587	0.0357506
ENSG00000214274	22.0053	32.8992	62.9721	97.9339	ANG	angiogenin, ribonuclease, RNase A family, 5	1.22223	0.037831
ENSG00000136828	208.418	149.956	417.936	459.415	RALGPS1	Ral GEF with PH domain and SH3 binding motif 1	1.22118	6.28687e-05
ENSG00000144730	221.586	116.785	470.325	329.16	IL17RD	interleukin 17 receptor D	1.22099	1.26362e-06
ENSG00000239521	134.025	116.724	267.36	365.269	GATS		1.22038	0.000376875
ENSG00000260512	61.5582	76.9579	176.668	162.534	RP13-259F12.2		1.21997	3.98849e-06
ENSG00000261355	29.0734	23.7405	57.6048	76.5211	RP11-698N11.4		1.21919	0.00114827
ENSG00000154553	2875.33	2930.16	7665.75	6340.19	PDLIM3	PDZ and LIM domain 3	1.21264	1.11675e-08
ENSG00000189221	24.1578	21.7038	87.4905	43.8017	MAOA	monoamine oxidase A	1.21227	0.0176017
ENSG00000119227	117.061	63.3044	194.946	264.804	PIGZ	phosphatidylinositol glycan anchor biosynthesis, class Z	1.21221	0.00768035
ENSG00000148814	91.8934	94.0673	211.643	243.591	LRRC27	leucine rich repeat containing 27	1.209	2.54074e-05
ENSG00000263072	425.542	354.056	853.338	1051.76	RP11-473M20.14		1.20715	4.49544e-05
ENSG00000120833	484.919	536.097	1123.5	1318.97	SOCS2	suppressor of cytokine signaling 2	1.20522	1.529e-08
ENSG00000176222	33.8637	16.5747	52.3808	90.4024	ZNF404	zinc finger protein 404	1.20475	0.0481436
ENSG00000247572	516.015	574.026	1077.28	1580.78	CTC-281B15.1		1.20427	7.12113e-07
ENSG00000114270	161.078	101.434	323.647	317.161	COL7A1	collagen, type VII, alpha 1	1.20274	0.0012212
ENSG00000118160	9.0366	4.36146	24.4723	12.099	SLC8A2	solute carrier family 8 (sodium/calcium exchanger), member 2	1.20255	0.0298754
ENSG00000257815	75.3041	95.2633	201.741	242.414	RP11-611E13.2		1.20221	0.00690389
ENSG00000147166	43.461	33.6754	91.8027	113.509	ITGB1BP2	integrin beta 1 binding protein (melusin) 2	1.20163	0.0203578
ENSG00000084764	216.399	246.059	546.899	568.67	MAPRE3	microtubule-associated protein, RP/EB family, member 3	1.19808	5.60345e-06
ENSG00000243079	157.774	83.4006	347.2	246.613	RP11-189B4.5		1.19456	0.00473831
ENSG00000248932	26.1792	75.3433	99.9416	175.704	RP11-319G6.1		1.19347	0.0345046
ENSG00000182319	78.6003	131.315	320.035	211.801	PRAGMIN	Tyrosine-protein kinase SgK223	1.191	0.00422618
ENSG00000119899	652.119	537.307	1437.08	1360.99	SLC17A5	solute carrier family 17 (anion/sugar transporter), member 5	1.1909	2.39009e-08
ENSG00000104899	50.0181	78.3264	121.19	191.082	AMH	anti-Mullerian hormone	1.19079	7.24095e-05
ENSG00000164076	78.4013	28.8663	270.385	49.8941	CAMKV	CaM kinase-like vesicle-associated	1.18868	0.00943698
ENSG00000102996	362.133	223.73	767.828	590.739	MMP15	matrix metallopeptidase 15 (membrane-inserted)	1.18741	1.40895e-07
ENSG00000198720	154.849	141.691	327.544	375.862	ANKRD13B	ankyrin repeat domain 13B	1.18701	7.36196e-07
ENSG00000205464	25.3737	19.7052	43.4294	79.5835	ATP6AP1L	ATPase, H+ transporting, lysosomal accessory protein 1-like	1.18668	0.0261181
ENSG00000176658	1470.48	1377.94	2863.69	3974.65	MYO1D	myosin ID	1.18391	1.30902e-06
ENSG00000133460	264.051	319.091	599.964	779.417	SLC2A11	solute carrier family 2 (facilitated glucose transporter), member 11	1.18082	3.32348e-07
ENSG00000263069	67.8266	75.0785	134.534	247.181	CTD-2047H16.4		1.17896	0.0179568
ENSG00000260534	15.1536	25.2042	38.29	65.8087	RP11-1006G14.4		1.17879	0.00944362
ENSG00000177614	103.063	99.991	320.302	189.056	PGBD5	piggyBac transposable element derived 5	1.17771	0.000325903
ENSG00000235863	16.7277	12.6689	51.8895	29.8921	B3GALT4	UDP-Gal:betaGlcNAc beta 1,3-galactosyltransferase, polypeptide 4	1.17756	0.0379664
ENSG00000236719	539.314	799.636	1131.03	2082.77	RP11-522D2.1		1.17727	6.70791e-08
ENSG00000169621	24.8862	12.5765	44.0998	49.5347	APLF	aprataxin and PNKP like factor	1.17712	0.0220045
ENSG00000186868	126.274	110.19	253.717	308.782	MAPT	microtubule-associated protein tau	1.17673	2.26423e-05
ENSG00000124766	799.139	990.062	2060.89	2097.49	SOX4	SRY (sex determining region Y)-box 4	1.17507	2.25705e-08
ENSG00000224687	33.1364	34.6786	75.6587	91.5756	RP11-21M7.1		1.17271	0.00225641
ENSG00000198743	206.097	195.096	410.066	534.885	SLC5A3	solute carrier family 5 (sodium/myo-inositol cotransporter), member 3	1.16916	4.40672e-07
ENSG00000262468	51.2528	54.3012	134.667	135.416	RP11-95P2.1		1.16915	0.0128385
ENSG00000100167	333.014	160.925	655.9	457.354	SEPT3	septin 3	1.16835	1.17627e-05
ENSG00000228801	32.7432	85.2598	142.544	159.433	RP11-110G21.1		1.16777	0.0318105
ENSG00000106546	4945.7	3632.24	14005.4	7037.43	AHR	aryl hydrocarbon receptor	1.16705	4.20445e-06
ENSG00000229589	8.84601	13.578	17.379	46.5653	RP11-216F19.1		1.16555	0.0413823
ENSG00000070404	104.632	105.238	281.103	218.913	FSTL3	follistatin-like 3 (secreted glycoprotein)	1.16542	1.86683e-05
ENSG00000261490	12.6868	12.6924	20.6762	51.0893	RP11-448G15.3		1.16529	0.0349687
ENSG00000105928	666.528	872.527	1277.63	2478.4	DFNA5	deafness, autosomal dominant 5	1.16383	5.02639e-06
ENSG00000086848	275.135	359.356	636.301	846.179	ALG9	asparagine-linked glycosylation 9, alpha-1,2-mannosyltransferase homolog (S. cerevisiae)	1.16381	9.27992e-07
ENSG00000114251	184.066	117.84	311.719	420.442	WNT5A	wingless-type MMTV integration site family, member 5A	1.16358	0.00370562
ENSG00000162337	1522.08	1048.89	2857.97	3105.61	LRP5	low density lipoprotein receptor-related protein 5	1.16299	2.89905e-05
ENSG00000176490	173.037	95.3957	308.753	307.072	DIRAS1	DIRAS family, GTP-binding RAS-like 1	1.1615	0.000331302
ENSG00000262251	37.376	46.1003	105.495	104.346	RP11-199F11.2		1.15409	0.0109589
ENSG00000227252	22.8266	25.2872	52.2346	66.0873	AC105760.2		1.15239	0.00540515
ENSG00000105520	226.77	179.297	470.243	459.694	AC024575.1	Lipid phosphate phosphatase-related protein type 2	1.15186	6.02834e-07
ENSG00000154330	33.4302	55.4689	77.1655	135.282	PGM5	phosphoglucomutase 5	1.15185	0.000351589
ENSG00000118526	11.3864	8.39429	26.5599	22.9418	TCF21	transcription factor 21	1.15012	0.0189437
ENSG00000100246	320.138	263.243	578.418	812.718	DNAL4	dynein, axonemal, light chain 4	1.14947	0.000559662
ENSG00000144840	693.13	640.034	1420.68	1650.77	RABL3	RAB, member of RAS oncogene family-like 3	1.1488	6.66075e-07
ENSG00000224376	68.0332	63.5709	165.693	159.529	AC017104.6		1.14837	0.00935471
ENSG00000177042	249.293	288.735	534.492	715.351	TMEM80	transmembrane protein 80	1.1453	6.1122e-06
ENSG00000120068	104.919	106.86	234.765	276.773	HOXB8	homeobox B8	1.14481	0.00343434
ENSG00000131650	183.399	158.827	399.858	384.521	KREMEN2	kringle containing transmembrane protein 2	1.14435	1.5401e-06
ENSG00000174871	86.0019	55.7582	207.139	134.508	CNIH2	cornichon homolog 2 (Drosophila)	1.1443	0.00363179
ENSG00000104213	43.1654	37.6672	85.5505	110.597	PDGFRL	platelet-derived growth factor receptor-like	1.14405	0.00555908
ENSG00000143382	8.74047	6.09343	26.7246	13.2028	ADAMTSL4	ADAMTS-like 4	1.14181	0.0388103
ENSG00000203808	47.006	33.8206	102.318	96.2692	BVES-AS1	BVES antisense RNA 1 (non-protein coding)	1.13881	0.0185409
ENSG00000213865	95.3073	85.0391	195.572	238.573	C8orf44	chromosome 8 open reading frame 44	1.13797	0.00524108
ENSG00000243364	143.56	153.684	311.127	378.563	EFNA4	ephrin-A4	1.13611	7.28905e-05
ENSG00000238151	169.965	207.309	409.805	514.449	MLLT10P1	myeloid/lymphoid or mixed-lineage leukemia (trithorax homolog, Drosophila); translocated to, 10 pseudogene 1	1.13464	0.0096662
ENSG00000174963	54.3253	41.3861	107.014	128.686	ZIC4	Zic family member 4	1.13384	0.0207672
ENSG00000121039	771.017	723.85	1965.95	1476.45	RDH10	retinol dehydrogenase 10 (all-trans)	1.13367	1.18458e-06
ENSG00000106772	2870.08	4367.56	6916.62	9261.41	PRUNE2	prune homolog 2 (Drosophila)	1.1329	9.045e-09
ENSG00000168890	740.47	679.183	1561.1	1651.4	TMEM150A	transmembrane protein 150A	1.1309	2.37337e-07
ENSG00000130522	525.479	442.862	1161.62	1020.37	JUND	jun D proto-oncogene	1.13076	2.02792e-08
ENSG00000227051	822.727	447.066	1658.21	1149.33	C14orf132	chromosome 14 open reading frame 132	1.12795	2.97414e-06
ENSG00000187860	64.1338	73.2059	124.905	201.893	CCDC157	coiled-coil domain containing 157	1.12759	0.000978408
ENSG00000151651	96.1749	62.6694	211.471	161.909	ADAM8	ADAM metallopeptidase domain 8	1.1275	0.00470748
ENSG00000099260	6.46697	10.9481	17.3251	26.733	PALMD	palmdelphin	1.12652	0.0294292
ENSG00000116977	169.312	243.301	369.918	582.779	LGALS8	lectin, galactoside-binding, soluble, 8	1.12575	4.33784e-05
ENSG00000165698	54.9273	44.0773	102.385	129.589	C9orf9	chromosome 9 open reading frame 9	1.1239	0.00240062
ENSG00000238197	25.7054	31.7056	56.0373	79.5958	GCFC1-AS1	GCFC1 antisense RNA 1 (non-protein coding)	1.12323	0.00181207
ENSG00000233184	234.373	206.736	408.127	638.177	RP11-421L21.3		1.12281	0.00116522
ENSG00000223745	513.283	475.677	1064.77	1180.81	RP4-717I23.3		1.12232	1.38951e-05
ENSG00000223346	48.9523	50.6403	118.453	123.439	RP11-348I14.4		1.1212	0.0128755
ENSG00000144824	236.993	402.346	658.747	758.834	PHLDB2	pleckstrin homology-like domain, family B, member 2	1.12064	2.7369e-05
ENSG00000104419	496.685	518.013	1120.05	1171.15	NDRG1	N-myc downstream regulated 1	1.11957	2.08934e-06
ENSG00000171385	46.4546	57.7475	192.901	85.0123	KCND3	potassium voltage-gated channel, Shal-related subfamily, member 3	1.11868	0.0254402
ENSG00000035115	266.6	212.856	519.542	569.048	SH3YL1	SH3 domain containing, Ysc84-like 1 (S. cerevisiae)	1.11776	0.000153175
ENSG00000250903	55.356	38.7747	119.463	111.701	RP1-80B9.2		1.11701	0.0338541
ENSG00000196421	77.9121	69.3124	153.847	183.497	LINC00176	long intergenic non-protein coding RNA 176	1.11681	0.000295232
ENSG00000116106	2887.38	3618.84	5483.18	9615.21	EPHA4	EPH receptor A4	1.11565	2.95442e-06
ENSG00000130311	475.068	471.71	981.928	1134.57	DDA1	DET1 and DDB1 associated 1	1.11466	2.87211e-08
ENSG00000186446	119.163	123.547	305.36	270.001	ZNF501	zinc finger protein 501	1.1138	0.0044781
ENSG00000130720	27.9838	15.257	77.0063	31.2226	FIBCD1	fibrinogen C domain containing 1	1.11321	0.0130064
ENSG00000167964	59.3414	29.1417	144.625	70.2838	RAB26	RAB26, member RAS oncogene family	1.10927	0.0233075
ENSG00000175898	65.4377	63.3439	153.95	137.022	S1PR2	sphingosine-1-phosphate receptor 2	1.10821	2.29211e-05
ENSG00000251141	62.7024	49.576	134.062	140.912	RP11-53O19.1		1.10679	0.0351813
ENSG00000229953	62.6643	48.3072	204.602	88.1356	RP11-284F21.7		1.10456	0.0348988
ENSG00000256223	254.188	417.042	629.579	872.882	ZNF10	zinc finger protein 10	1.10427	8.23846e-05
ENSG00000143630	184.397	152.788	320.344	455.208	HCN3	hyperpolarization activated cyclic nucleotide-gated potassium channel 3	1.10403	0.000602403
ENSG00000246763	75.1927	103.049	177.195	250.682	CTC-463N11.3		1.09988	0.0157934
ENSG00000180479	21.5314	23.8747	42.3882	67.4894	ZNF571	zinc finger protein 571	1.09915	0.0171358
ENSG00000172915	98.4298	97.033	240.729	194.355	NBEA	neurobeachin	1.0957	1.00324e-06
ENSG00000149257	775.77	658.288	1684.07	1467.59	SERPINH1	serpin peptidase inhibitor, clade H (heat shock protein 47), member 1, (collagen binding protein 1)	1.0927	2.10169e-07
ENSG00000184351	6310.19	11480.4	12275.4	28447.1	KRTAP19-1	keratin associated protein 19-1	1.09189	3.33343e-07
ENSG00000144407	25.3119	21.1851	51.4636	60.6724	PTH2R	parathyroid hormone 2 receptor	1.09128	0.0342982
ENSG00000164398	18.6582	20.7405	51.8368	43.6517	ACSL6	acyl-CoA synthetase long-chain family member 6	1.08638	0.0273598
ENSG00000164951	1948.62	2050.93	5427.67	3647.06	PDP1	pyruvate dehyrogenase phosphatase catalytic subunit 1	1.08573	0.000104918
ENSG00000227533	23.3312	14.534	44.5109	44.6601	RP5-848E13.3		1.08309	0.0403009
ENSG00000229180	18.1554	17.3741	36.8982	43.9951	GS1-124K5.11		1.08092	0.00380032
ENSG00000182986	32.6962	37.9025	51.2061	123.067	ZNF320	zinc finger protein 320	1.08062	0.00633014
ENSG00000145020	71.5985	77.5416	138.012	210.969	AMT	aminomethyltransferase	1.0758	0.012584
ENSG00000186376	67.6014	48.5078	124.723	132.438	ZNF75D	zinc finger protein 75D	1.07576	0.00195016
ENSG00000198182	15.9475	20.1071	26.5836	62.401	ZNF607	zinc finger protein 607	1.07557	0.0180707
ENSG00000178665	35.7816	27.9989	70.3485	80.2024	ZNF713	zinc finger protein 713	1.0747	0.0353628
ENSG00000236144	124.967	182.959	365.408	346.56	AD000090.2		1.07415	0.0119285
ENSG00000049768	49.5337	73.7677	89.9422	205.119	FOXP3	forkhead box P3	1.07388	0.00828512
ENSG00000179163	695.845	579.665	1609.82	1180.54	FUCA1	fucosidase, alpha-L- 1, tissue	1.07388	3.53073e-07
ENSG00000213139	22.2916	42.5903	45.6679	116.998	CRYGS	crystallin, gamma S	1.07367	0.042159
ENSG00000172992	374.31	311.838	717.579	770.596	DCAKD	dephospho-CoA kinase domain containing	1.07104	6.48814e-06
ENSG00000248019	11.5331	12.7164	32.3017	26.9056	FAM13A-AS1	FAM13A antisense RNA 1 (non-protein coding)	1.06998	0.047171
ENSG00000137496	162.249	127.104	327.469	302.967	IL18BP	interleukin 18 binding protein	1.06771	0.000152143
ENSG00000215769	85.6062	78.4982	149.419	219.58	AC103810.2	Importin subunit alpha-2-like protein	1.06763	0.00107997
ENSG00000166147	16.2102	9.29952	49.7394	16.0738	FBN1	fibrillin 1	1.06657	0.0348705
ENSG00000174599	74.9899	86.7512	158.553	197.954	TRAM1L1	translocation associated membrane protein 1-like 1	1.06541	0.00025719
ENSG00000175220	2211.86	2617.25	4143.08	6520.47	ARHGAP1	Rho GTPase activating protein 1	1.06478	2.50363e-06
ENSG00000243701	995.133	1169.51	1897.71	2856.23	RP11-446H18.3		1.06309	4.22911e-06
ENSG00000149577	765.317	776.388	1695.07	1620.35	SIDT2	SID1 transmembrane family, member 2	1.05815	9.98034e-07
ENSG00000259891	10.6453	21.6101	28.0734	48.8572	CTA-204B4.2		1.05762	0.0472291
ENSG00000188185	173.709	208.375	374.576	448.057	LINC00265	long intergenic non-protein coding RNA 265	1.05628	4.18296e-06
ENSG00000185046	119.82	137.357	308.726	263.794	ANKS1B	ankyrin repeat and sterile alpha motif domain containing 1B	1.05529	0.00178428
ENSG00000226674	1461.49	2375.79	3655.72	4454.35	AC074093.1		1.05506	1.61356e-05
ENSG00000103269	43.2099	58.9487	101.948	127.169	RHBDL1	rhomboid, veinlet-like 1 (Drosophila)	1.05398	0.00624533
ENSG00000240053	88.5784	108.151	181.573	255.392	LY6G5B	lymphocyte antigen 6 complex, locus G5B	1.05318	0.00190704
ENSG00000138735	1390.11	1627.42	3559.16	2971.56	PDE5A	phosphodiesterase 5A, cGMP-specific	1.05149	4.75514e-05
ENSG00000145730	1077.29	568.53	3413.6	854.807	PAM	peptidylglycine alpha-amidating monooxygenase	1.05083	0.00548148
ENSG00000246089	64.0482	54.089	117.676	144.2	RP11-115C21.2		1.05057	0.00535593
ENSG00000260539	112.561	117.057	199.154	309.409	RP11-252A24.7		1.04818	0.000524249
ENSG00000253207	102.312	122.056	152.774	405.251	RP11-67H2.1	Uncharacterized protein	1.0467	0.0270759
ENSG00000150627	306.152	269.784	602.642	621.269	WDR17	WD repeat domain 17	1.04649	1.34362e-06
ENSG00000171914	1585.47	1335.03	2776.37	3528.87	TLN2	talin 2	1.04645	7.65611e-05
ENSG00000099822	179.553	103.386	361.936	233.653	HCN2	hyperpolarization activated cyclic nucleotide-gated potassium channel 2	1.04539	4.74569e-06
ENSG00000116141	114.879	144.388	238.246	317.082	MARK1	MAP/microtubule affinity-regulating kinase 1	1.04389	8.99353e-06
ENSG00000223812	417.11	734.087	752.565	1848.39	RP11-197K6.1		1.04212	0.000137341
ENSG00000135722	200.11	234.323	490.292	462.019	FBXL8	F-box and leucine-rich repeat protein 8	1.04137	0.00184033
ENSG00000262877	77.1736	83.7111	140.765	225.593	RP11-1055B8.4		1.04111	0.0144705
ENSG00000100360	93.77	59.8797	216.469	130.753	IFT27	intraflagellar transport 27 homolog (Chlamydomonas)	1.04098	0.0170291
ENSG00000105647	5175.14	4826.18	10263.5	10855.6	PIK3R2	phosphoinositide-3-kinase, regulatory subunit 2 (beta)	1.04048	1.06389e-07
ENSG00000260214	11.0337	18.0122	29.9942	35.1051	GS1-465N13.1		1.0397	0.0176315
ENSG00000111653	531.768	570.172	1217.07	1134.29	ING4	inhibitor of growth family, member 4	1.0389	1.61022e-05
ENSG00000171703	702.453	631.811	1436.81	1387.35	TCEA2	transcription elongation factor A (SII), 2	1.03863	2.51639e-06
ENSG00000106392	2558.53	2138.61	4346.49	5794.71	C1GALT1	core 1 synthase, glycoprotein-N-acetylgalactosamine 3-beta-galactosyltransferase, 1	1.03836	0.000182941
ENSG00000158109	619.105	668.828	1234.41	1490.09	TPRG1L	tumor protein p63 regulated 1-like	1.03627	3.10157e-07
ENSG00000166704	98.1854	92.9226	187.354	225.267	ZNF606	zinc finger protein 606	1.03365	0.00105678
ENSG00000182195	75.803	48.7318	234.462	78.3542	LDOC1	leucine zipper, down-regulated in cancer 1	1.03314	0.0348705
ENSG00000204366	194.748	155.255	330.855	422.562	ZBTB12	zinc finger and BTB domain containing 12	1.03201	0.00105948
ENSG00000154118	113.442	96.4433	241.456	203.438	JPH3	junctophilin 3	1.03118	2.26423e-05
ENSG00000163082	12.9036	24.5137	31.5889	51.646	SGPP2	sphingosine-1-phosphate phosphatase 2	1.02902	0.0176781
ENSG00000133740	261.27	225.462	471.118	564.487	E2F5	E2F transcription factor 5, p130-binding	1.02891	0.000183645
ENSG00000109680	264.653	253.101	607.54	504.253	TBC1D19	TBC1 domain family, member 19	1.0282	0.000315248
ENSG00000197375	117.499	119.855	193.253	344.098	SLC22A5	solute carrier family 22 (organic cation/carnitine transporter), member 5	1.02729	0.01082
ENSG00000213901	25.0173	43.3243	43.1579	119.12	SLC23A3	solute carrier family 23 (nucleobase transporters), member 3	1.02468	0.024824
ENSG00000136280	473.752	262.545	685.69	887.96	CCM2	cerebral cavernous malformation 2	1.02339	0.0121703
ENSG00000183579	294.874	366.878	663.48	714.27	ZNRF3	zinc and ring finger 3	1.02292	9.10077e-07
ENSG00000230836	51.5891	58.8106	88.7359	163.865	AC104135.4		1.02142	0.0237989
ENSG00000106665	470.837	424.871	846.722	1051.34	CLIP2	CAP-GLY domain containing linker protein 2	1.02137	0.000141168
ENSG00000164442	346.864	426.119	885.799	753.342	CITED2	Cbp/p300-interacting transactivator, with Glu/Asp-rich carboxy-terminal domain, 2	1.02096	0.000222313
ENSG00000162772	359.845	455.221	904.937	825.078	ATF3	activating transcription factor 3	1.02093	0.000379065
ENSG00000139880	184.491	106.409	324.795	272.202	CDH24	cadherin 24, type 2	1.01911	0.000333771
ENSG00000049239	390.37	373.77	792.767	792.605	H6PD	hexose-6-phosphate dehydrogenase (glucose 1-dehydrogenase)	1.01663	1.31281e-07
ENSG00000260464	24.3751	31.7927	54.0425	71.6768	RP4-561L24.3		1.01322	0.0313734
ENSG00000048471	1449.65	1580.64	2366.45	4279.85	SNX29	sorting nexin 29	1.01065	0.000521717
ENSG00000130940	357.346	268.411	592.198	737.956	CASZ1	castor zinc finger 1	1.01057	0.00411933
ENSG00000182109	99.1225	105.959	187.545	266.108	RP11-69E11.4		1.00748	0.0240581
ENSG00000149212	2504.57	1621.59	4303.65	4122.13	SESN3	sestrin 3	1.00671	9.24065e-05
ENSG00000153291	117.082	67.7183	200.692	192.73	SLC25A27	solute carrier family 25, member 27	1.00545	0.0307262
ENSG00000182324	31.2801	33.6352	56.0814	85.1155	KCNJ14	potassium inwardly-rectifying channel, subfamily J, member 14	1.00445	0.00869028
ENSG00000185924	164.093	99.1682	317.11	221.267	RTN4RL1	reticulon 4 receptor-like 1	1.00444	2.95381e-05
ENSG00000234147	360.441	334.105	636.435	840.873	RP3-460G2.2		1.00274	0.002906
ENSG00000163328	55.9627	21.4839	88.5099	65.2173	GPR155	G protein-coupled receptor 155	1.00195	0.0141481
ENSG00000165810	175.28	127.106	341.091	287.699	BTNL9	butyrophilin-like 9	1.00143	0.000990918
ENSG00000161682	94.4764	74.2077	164.014	187.424	FAM171A2	family with sequence similarity 171, member A2	1.00005	0.00105178

## Sheet: BPTF-UP-Ontology
Category	Term	Count	%	PValue	Genes	List Total	Pop Hits	Pop Total	Fold Enrichment	Bonferroni	Benjamini	FDR
GOTERM_BP_FAT	GO:0007267~cell-cell signaling	37	7.170542635658915	1.1067609389076807E-5	WNT5A, NRP1, CPLX1, GABRB3, FGF11, CACNB2, VIPR1, IL10, BDNF, NPTX1, SLC1A3, WISP1, SYN1, HRH3, PVRL1, ADRA2C, SLC30A8, GAD1, SNAP25, HAP1, SYK, HCN2, GLRB, AR, BMP2, GABRG3, MAOA, BSN, CCL18, CTNNA2, AMH, PDE7B, CXCL14, CHRNB2, EFNA4, LRP2, EIF2AK3	376	600	13528	2.2186879432624114	0.02408723668188273	0.02408723668188273	0.01924179318308905
GOTERM_BP_FAT	GO:0000904~cell morphogenesis involved in differentiation	20	3.875968992248062	5.070834536472634E-5	BMP2, NRP1, RTN4RL1, PTPRZ1, NTNG1, PAX6, CELSR3, PIP5K1C, L1CAM, SLIT2, CTNNA2, EPHA4, BDNF, SLC1A3, UNC5B, PVRL1, LHX4, CHRNB2, SNAP25, FN1	376	244	13528	2.9490756888733864	0.105699398700281	0.054325319520650894	0.0881312862062611
GOTERM_BP_FAT	GO:0048667~cell morphogenesis involved in neuron differentiation	18	3.488372093023256	7.33488468548009E-5	NRP1, RTN4RL1, PTPRZ1, PAX6, NTNG1, CELSR3, PIP5K1C, L1CAM, SLIT2, CTNNA2, EPHA4, BDNF, SLC1A3, UNC5B, PVRL1, LHX4, CHRNB2, SNAP25	376	209	13528	3.0986460348162477	0.149212966419644	0.05243948754776495	0.1274569156140326
GOTERM_BP_FAT	GO:0030182~neuron differentiation	28	5.426356589147287	9.220240452670704E-5	NRP1, RTN4RL1, BRSK2, PAX6, PIP5K1C, L1CAM, GLI3, BDNF, SLC1A3, S1PR1, PVRL1, UNC5B, MCOLN3, LHX4, OLFM3, SNAP25, DFNA5, STMN3, PTPRZ1, ITGA1, NTNG1, CELSR3, SLIT2, CTNNA2, EPHA4, PSD, MAP2, CHRNB2	376	438	13528	2.3000097153405226	0.1838288977849306	0.04951492123511936	0.16019364496091537
GOTERM_BP_FAT	GO:0048812~neuron projection morphogenesis	18	3.488372093023256	9.268052929922778E-5	NRP1, RTN4RL1, PTPRZ1, ITGA1, PAX6, NTNG1, CELSR3, PIP5K1C, L1CAM, SLIT2, CTNNA2, EPHA4, BDNF, UNC5B, PVRL1, LHX4, CHRNB2, SNAP25	376	213	13528	3.0404554989511534	0.18468820484781345	0.040014341440903434	0.16102371439417063
GOTERM_BP_FAT	GO:0007409~axonogenesis	17	3.2945736434108532	9.508370032485274E-5	NRP1, RTN4RL1, PTPRZ1, PAX6, NTNG1, CELSR3, PIP5K1C, L1CAM, SLIT2, CTNNA2, EPHA4, BDNF, UNC5B, PVRL1, LHX4, CHRNB2, SNAP25	376	193	13528	3.1691103516701578	0.1889936142765638	0.03431078985933611	0.16519574610701637
GOTERM_BP_FAT	GO:0031175~neuron projection development	20	3.875968992248062	9.654398571171136E-5	NRP1, RTN4RL1, STMN3, PTPRZ1, ITGA1, NTNG1, PAX6, CELSR3, PIP5K1C, L1CAM, SLIT2, CTNNA2, EPHA4, BDNF, UNC5B, PVRL1, MAP2, LHX4, CHRNB2, SNAP25	376	256	13528	2.8108377659574466	0.19159868596689855	0.02992824722050158	0.167730798338106
GOTERM_BP_FAT	GO:0007155~cell adhesion	38	7.3643410852713185	1.2558360573060537E-4	DCHS2, NRP1, CCL2, CLSTN2, TLN2, TNC, COL3A1, ITGA11, PCDHGA8, SPOCK1, L1CAM, POSTN, CDH3, WISP1, S1PR1, COL7A1, PVRL1, CTGF, ADAM8, CDH24, CYR61, SYK, FN1, FLRT3, COL13A1, CDHR2, ITGA1, CELSR3, SLAMF7, AJAP1, COL5A3, COL16A1, CTNNA2, JUP, PGM5, CASS4, TMEM8B, JAM2	376	700	13528	1.9531306990881458	0.24170141318691474	0.03399353970187269	0.21813091737700185
GOTERM_BP_FAT	GO:0022610~biological adhesion	38	7.3643410852713185	1.258425435858011E-4	DCHS2, NRP1, CCL2, CLSTN2, TLN2, TNC, COL3A1, ITGA11, PCDHGA8, SPOCK1, L1CAM, POSTN, CDH3, WISP1, S1PR1, COL7A1, PVRL1, CTGF, ADAM8, CDH24, CYR61, SYK, FN1, FLRT3, COL13A1, CDHR2, ITGA1, CELSR3, SLAMF7, AJAP1, COL5A3, COL16A1, CTNNA2, JUP, PGM5, CASS4, TMEM8B, JAM2	376	701	13528	1.9503444926700455	0.24213390810724877	0.03033574524931637	0.21858021270826367
GOTERM_BP_FAT	GO:0032940~secretion by cell	17	3.2945736434108532	2.144898365002783E-4	GLRB, CPLX1, RIMS3, STXBP5L, CADPS, BDNF, HRH3, SYN1, LRP2, SLC30A8, SNAP25, EIF2AK3, UNC13A, PKDREJ, SCAMP5, SYK, SCG2	376	207	13528	2.9547743858567173	0.37660304274343137	0.046157942345780745	0.3722843146920729
GOTERM_BP_FAT	GO:0006928~cell motion	28	5.426356589147287	3.3610648453108834E-4	CCL2, NRP1, PTGS2, ENPP2, PAX6, ITGA11, SPOCK1, L1CAM, IL10, BDNF, PVRL1, UNC5B, ANG, CTGF, LHX4, SEMA3C, FN1, NR2F1, SYK, SCG2, IL8, PLXNB1, ANXA1, ITGA1, SLIT2, CTNNA2, EPHA4, LRP5	376	475	13528	2.120851063829787	0.5231565538438219	0.0651080117998446	0.582790403005129
GOTERM_BP_FAT	GO:0042493~response to drug	17	3.2945736434108532	3.4674334388611397E-4	TXNIP, GABRG3, CCL2, PTGS2, CYP1A1, TP53, CDH3, CPS1, SLC2A8, BDNF, TNFRSF11B, SLC1A3, JUN, SEMA3C, RYR2, SLC22A5, LRP2	376	216	13528	2.8316587864460208	0.5342042527618387	0.061682909597865376	0.6011817788324714
GOTERM_BP_FAT	GO:0000902~cell morphogenesis	23	4.457364341085271	3.932417768636538E-4	BMP2, NRP1, RTN4RL1, PTPRZ1, BRSK2, ITGA1, NTNG1, PAX6, CELSR3, PIP5K1C, L1CAM, SLIT2, CTNNA2, EPHA4, BDNF, SLC1A3, UNC5B, PVRL1, LHX4, CHRNB2, SNAP25, IDUA, FN1	376	356	13528	2.3244680851063833	0.5795719895313161	0.06447972688929327	0.6815410045679982
GOTERM_BP_FAT	GO:0048858~cell projection morphogenesis	18	3.488372093023256	4.894764264407476E-4	NRP1, RTN4RL1, PTPRZ1, ITGA1, PAX6, NTNG1, CELSR3, PIP5K1C, L1CAM, SLIT2, CTNNA2, EPHA4, BDNF, UNC5B, PVRL1, LHX4, CHRNB2, SNAP25	376	245	13528	2.643334780720799	0.6599220962248397	0.07414854085204658	0.8476605804963455
GOTERM_BP_FAT	GO:0048666~neuron development	22	4.263565891472868	5.123208782485172E-4	NRP1, RTN4RL1, STMN3, PTPRZ1, ITGA1, NTNG1, PAX6, CELSR3, PIP5K1C, L1CAM, SLIT2, CTNNA2, EPHA4, BDNF, SLC1A3, UNC5B, PVRL1, MAP2, LHX4, CHRNB2, OLFM3, SNAP25	376	339	13528	2.3349024038159794	0.676621594438757	0.07249968092242676	0.8870560344283795
GOTERM_BP_FAT	GO:0001944~vasculature development	18	3.488372093023256	6.393664588915706E-4	CCM2, NRP1, IL8, LMO2, COL3A1, SLIT2, CITED2, TCF21, S1PR1, BGN, CTGF, ANG, JUN, PLCD3, SEMA3C, C1GALT1, CYR61, SCG2	376	251	13528	2.580147495125879	0.7556062885450499	0.08429491331042582	1.1058782136168843
GOTERM_BP_FAT	GO:0007610~behavior	27	5.232558139534884	6.405277119549247E-4	CCL2, PTGS2, ENPP2, IL10, S1PR2, BDNF, SLC1A3, HRH3, MCOLN3, SNAP25, CYR61, SYK, SCG2, GLRB, IL8, MAOA, ITGA1, CCL18, SLIT2, FOXP2, EPHA4, CXCL14, HOXB8, JUN, CHRNB2, CMTM3, DYNLRB1	376	469	13528	2.071269790863313	0.7562311067272436	0.07967779797708718	1.1078762439645229
GOTERM_BP_FAT	GO:0032990~cell part morphogenesis	18	3.488372093023256	8.025499206959231E-4	NRP1, RTN4RL1, PTPRZ1, ITGA1, PAX6, NTNG1, CELSR3, PIP5K1C, L1CAM, SLIT2, CTNNA2, EPHA4, BDNF, UNC5B, PVRL1, LHX4, CHRNB2, SNAP25	376	256	13528	2.529753989361702	0.8294500931427758	0.09358917698658586	1.3862759680868364
GOTERM_BP_FAT	GO:0042127~regulation of cell proliferation	38	7.3643410852713185	0.0011545735432296465	ING4, NRP1, CCL2, PTGS2, IFITM1, PAX6, SOX4, ZEB1, VIPR1, GLI3, IL10, S1PR2, BDNF, S1PR1, CDKN2B, HRH3, ANG, ZAP70, CALCRL, ODZ1, RUNX2, SCG2, SYK, TXNIP, BMP2, IL8, ANXA1, TP53, SMAD3, FOXP3, FOXP2, BTLA, ATF3, JUN, PDGFRA, CHRNB2, LDOC1, LRP5	376	787	13528	1.7372191732677282	0.9215265549118725	0.12536367252706804	1.9886077026052495
GOTERM_BP_FAT	GO:0001568~blood vessel development	17	3.2945736434108532	0.0013518570128680076	CCM2, NRP1, IL8, LMO2, COL3A1, SLIT2, CITED2, S1PR1, BGN, ANG, CTGF, JUN, PLCD3, SEMA3C, C1GALT1, CYR61, SCG2	376	245	13528	2.4964828484585326	0.949215080351864	0.13843759780923448	2.324652659128601
GOTERM_BP_FAT	GO:0001501~skeletal system development	20	3.875968992248062	0.0014760690922914774	WNT5A, BMP2, PTGS2, COL13A1, FBN1, COL3A1, SMAD3, POSTN, ZEB1, GLI3, CTSK, TNFRSF11B, CTGF, HOXB8, JUND, PDGFRA, RUNX2, EIF2AK3, BMP6, IDUA	376	319	13528	2.2557193356899887	0.9613876266475482	0.14355148287680963	2.5356732605615218
GOTERM_BP_FAT	GO:0032989~cellular component morphogenesis	23	4.457364341085271	0.0016443980047048095	BMP2, NRP1, RTN4RL1, PTPRZ1, BRSK2, ITGA1, NTNG1, PAX6, CELSR3, PIP5K1C, L1CAM, SLIT2, CTNNA2, EPHA4, BDNF, SLC1A3, UNC5B, PVRL1, LHX4, CHRNB2, SNAP25, IDUA, FN1	376	397	13528	2.084409668256605	0.9733666364137418	0.15193633704735166	2.820957157605708
GOTERM_BP_FAT	GO:0007268~synaptic transmission	19	3.6821705426356592	0.001685940884758609	GABRG3, GLRB, CPLX1, GABRB3, MAOA, BSN, CACNB2, VIPR1, CTNNA2, PDE7B, NPTX1, SLC1A3, PVRL1, HRH3, SYN1, CHRNB2, GAD1, SNAP25, HAP1	376	298	13528	2.2939454519491647	0.9756995933088788	0.1492356474930241	2.8912428612064445
GOTERM_BP_FAT	GO:0046903~secretion	19	3.6821705426356592	0.0018055825259945917	GLRB, CPLX1, ANXA1, RIMS3, STXBP5L, CADPS, BDNF, SYN1, HRH3, CHRNB2, LRP2, SLC30A8, SNAP25, EIF2AK3, UNC13A, PKDREJ, SCG2, SCAMP5, SYK	376	300	13528	2.278652482269503	0.981338517981563	0.1528582441213333	3.0933949662706572
GOTERM_BP_FAT	GO:0016477~cell migration	18	3.488372093023256	0.0018175844233643773	NRP1, CCL2, IL8, PLXNB1, ITGA1, PAX6, ITGA11, SLIT2, IL10, CTNNA2, CTGF, ANG, SEMA3C, SYK, FN1, LRP5, SCG2, NR2F1	376	276	13528	2.3464384828862164	0.9818263371650349	0.1481214192773871	3.113652028794678
GOTERM_BP_FAT	GO:0048514~blood vessel morphogenesis	15	2.9069767441860463	0.0022967164131944473	CCM2, NRP1, IL8, SLIT2, CITED2, S1PR1, BGN, ANG, CTGF, JUN, PLCD3, SEMA3C, C1GALT1, SCG2, CYR61	376	211	13528	2.557729151961279	0.9936891536263738	0.17702245630523716	3.9190892906813546
GOTERM_BP_FAT	GO:0007229~integrin-mediated signaling pathway	8	1.550387596899225	0.0031805715033645975	CCM2, CTGF, COL3A1, ITGA1, ITGA11, ADAM8, COL16A1, SYK	376	70	13528	4.1118541033434655	0.999104354184262	0.2288903123587307	5.388348333762194
GOTERM_BP_FAT	GO:0031667~response to nutrient levels	14	2.7131782945736433	0.0033450186144555836	BMP2, KYNU, CCL2, PTGS2, CYP1A1, LY6G5B, TP53, CPS1, TNFRSF11B, CDKN2B, JUN, RYR2, LRP2, APOM	376	197	13528	2.556863592180581	0.9993772892355848	0.23173645196609305	5.6593665841922824
GOTERM_BP_FAT	GO:0030595~leukocyte chemotaxis	6	1.1627906976744187	0.0033475803205933723	CCL2, IL8, ITGA1, IL10, SCG2, SYK	376	37	13528	5.834387579068429	0.9993808053006575	0.22487212933710388	5.663582628933305
GOTERM_BP_FAT	GO:0001655~urogenital system development	10	1.937984496124031	0.0034781435263598996	TCF21, AMH, SDC1, BDNF, AR, BMP2, FBN1, GLI3, C1GALT1, SLIT2	376	110	13528	3.2707930367504834	0.9995360373685421	0.22574723181302525	5.878227967272109
GOTERM_BP_FAT	GO:0007242~intracellular signaling cascade	52	10.077519379844961	0.0035151724821423534	GRIP1, VIPR1, IL10, S1PR2, DIRAS1, MAP3K5, S1PR1, CTGF, RASL10B, ARHGAP1, CALCRL, RAB26, SYK, ARHGEF3, AR, RABL3, PTGER4, STMN3, SOCS2, PLXNB1, TP53, MARK1, GNAL, EIF2AK3, UNC13A, WNT5A, ING4, RAB3C, RALGPS1, CCL2, MRAS, RUNDC3A, RAB40A, STAT4, HRH3, RASGRP1, PLCD3, ZAP70, ADRA2C, SCG2, GPR155, CNKSR1, CCM2, IL8, LRRN3, ITGA1, PDE6G, RAB30, CNIH2, MAPK8IP2, DUSP8, PHLDB2	376	1256	13528	1.489564981704838	0.999572504832718	0.22138931091089376	5.939019572834637
GOTERM_BP_FAT	GO:0007626~locomotory behavior	17	3.2945736434108532	0.004139636114694682	GLRB, CCL2, IL8, ENPP2, ITGA1, CCL18, IL10, SLIT2, EPHA4, MCOLN3, CXCL14, HOXB8, CHRNB2, CMTM3, CYR61, SYK, SCG2	376	274	13528	2.232256561577885	0.9998925566221407	0.2484214719793636	6.958663525135167
GOTERM_BP_FAT	GO:0019226~transmission of nerve impulse	20	3.875968992248062	0.004175806659496238	GABRG3, GLRB, CPLX1, GABRB3, MAOA, BSN, CACNB2, VIPR1, CTNNA2, PDE7B, NPTX1, SLC1A3, S1PR1, PVRL1, HRH3, SYN1, CHRNB2, GAD1, SNAP25, HAP1	376	350	13528	2.0559270516717327	0.9999008188877826	0.24372513649324212	7.0174035876001355
GOTERM_BP_FAT	GO:0060326~cell chemotaxis	6	1.1627906976744187	0.004226548570409777	CCL2, IL8, ITGA1, IL10, SCG2, SYK	376	39	13528	5.53518821603928	0.9999113503966822	0.2399992455050336	7.099748279079532
GOTERM_BP_FAT	GO:0001503~ossification	10	1.937984496124031	0.00467102187177415	CTSK, BMP2, PTGS2, COL13A1, CTGF, JUND, SMAD3, EIF2AK3, RUNX2, BMP6	376	115	13528	3.128584643848289	0.9999668467333058	0.2552422384893773	7.818113854788877
GOTERM_BP_FAT	GO:0055085~transmembrane transport	28	5.426356589147287	0.0047165750206833845	SLC5A3, KCNC1, SLC2A10, SLC2A11, SLC9A3, SLC2A8, MCOLN3, SLC24A4, SLC23A3, SLC25A27, SLC22A5, SLC30A8, HCN3, HCN1, HCN2, GPR155, KCND3, SLC8A2, CELSR3, SLC17A5, TRAM1L1, ATP6V0E2, SLC25A34, SLC16A9, SLC16A8, CACNA1G, RYR2, ATP6AP1L	376	569	13528	1.7704819952884867	0.9999700264775601	0.2512207043222414	7.891441138219224
GOTERM_BP_FAT	GO:0045597~positive regulation of cell differentiation	15	2.9069767441860463	0.004771081329832781	BMP2, PLXNB1, PAX6, SMAD3, GLI3, SLIT2, BDNF, CDKN2B, MAPT, JUN, JUND, ZAP70, RUNX2, SYK, BMP6	376	229	13528	2.3566849391433617	0.999973433137569	0.2477996680778881	7.979108154806813
GOTERM_BP_FAT	GO:0006935~chemotaxis	12	2.3255813953488373	0.005011885339501956	CCL2, CXCL14, IL8, ENPP2, ITGA1, CMTM3, SLIT2, IL10, CCL18, CYR61, SCG2, SYK	376	160	13528	2.6984042553191485	0.9999844109961279	0.25269959068606185	8.365472895558613
GOTERM_BP_FAT	GO:0042330~taxis	12	2.3255813953488373	0.005011885339501956	CCL2, CXCL14, IL8, ENPP2, ITGA1, CMTM3, SLIT2, IL10, CCL18, CYR61, SCG2, SYK	376	160	13528	2.6984042553191485	0.9999844109961279	0.25269959068606185	8.365472895558613
GOTERM_BP_FAT	GO:0018149~peptide cross-linking	5	0.9689922480620154	0.005358873069465363	BGN, F13A1, COL3A1, ANXA1, FN1	376	26	13528	6.9189852700491	0.9999927705181155	0.2617860713444451	8.919519068815973
GOTERM_BP_FAT	GO:0051674~localization of cell	18	3.488372093023256	0.00538322859977957	NRP1, CCL2, IL8, PLXNB1, ITGA1, PAX6, ITGA11, SLIT2, IL10, CTNNA2, CTGF, ANG, SEMA3C, SYK, FN1, LRP5, SCG2, NR2F1	376	307	13528	2.109501697969367	0.9999931501798448	0.25716564805954667	8.958289484951488
GOTERM_BP_FAT	GO:0048870~cell motility	18	3.488372093023256	0.00538322859977957	NRP1, CCL2, IL8, PLXNB1, ITGA1, PAX6, ITGA11, SLIT2, IL10, CTNNA2, CTGF, ANG, SEMA3C, SYK, FN1, LRP5, SCG2, NR2F1	376	307	13528	2.109501697969367	0.9999931501798448	0.25716564805954667	8.958289484951488
GOTERM_BP_FAT	GO:0007584~response to nutrient	11	2.131782945736434	0.005610575923443035	TNFRSF11B, KYNU, BMP2, CCL2, PTGS2, CYP1A1, CDKN2B, LY6G5B, RYR2, LRP2, APOM	376	140	13528	2.8268996960486326	0.9999958603637509	0.260894567048257	9.319443451273656
GOTERM_BP_FAT	GO:0008285~negative regulation of cell proliferation	20	3.875968992248062	0.005721394669078731	ING4, BMP2, IL8, IFITM1, PTGS2, TP53, PAX6, SMAD3, ZEB1, FOXP3, GLI3, IL10, BTLA, BDNF, CDKN2B, ANG, JUN, ODZ1, LDOC1, SCG2	376	361	13528	1.9932810750279957	0.9999967615880057	0.2598945174036573	9.494995333636602
GOTERM_BP_FAT	GO:0030030~cell projection organization	20	3.875968992248062	0.007082405400335929	NRP1, RTN4RL1, STMN3, PTPRZ1, ITGA1, NTNG1, PAX6, CELSR3, PIP5K1C, L1CAM, SLIT2, CTNNA2, EPHA4, BDNF, UNC5B, PVRL1, MAP2, LHX4, CHRNB2, SNAP25	376	368	13528	1.9553654024051805	0.9999998415858643	0.3052066183839577	11.625061488151845
GOTERM_BP_FAT	GO:0060348~bone development	10	1.937984496124031	0.007215062700764193	CTSK, BMP2, PTGS2, COL13A1, CTGF, JUND, SMAD3, EIF2AK3, RUNX2, BMP6	376	123	13528	2.925099463760595	0.9999998819787769	0.3041036670335673	11.830131813301525
GOTERM_BP_FAT	GO:0050921~positive regulation of chemotaxis	5	0.9689922480620154	0.007976744320761828	S1PR1, IL8, SMAD3, SLIT2, SCG2	376	29	13528	6.203228173147469	0.9999999782408054	0.32434437627528356	12.998935713803117
GOTERM_BP_FAT	GO:0001525~angiogenesis	11	2.131782945736434	0.008209310633943218	NRP1, S1PR1, IL8, CTGF, ANG, JUN, PLCD3, C1GALT1, SLIT2, CYR61, SCG2	376	148	13528	2.6740943070730303	0.9999999870186648	0.3261698783146164	13.352889526663336
GOTERM_BP_FAT	GO:0009991~response to extracellular stimulus	14	2.7131782945736433	0.00844653547696992	BMP2, KYNU, CCL2, PTGS2, CYP1A1, LY6G5B, TP53, CPS1, TNFRSF11B, CDKN2B, JUN, RYR2, LRP2, APOM	376	220	13528	2.289555125725338	0.999999992336127	0.3280627970431057	13.712534834324197
GOTERM_BP_FAT	GO:0050795~regulation of behavior	6	1.1627906976744187	0.008596785398130625	S1PR1, IL8, SMAD3, CHRNB2, SLIT2, SCG2	376	46	13528	4.692876965772433	0.9999999945114068	0.3271698591081251	13.939593354607737
GOTERM_BP_FAT	GO:0003001~generation of a signal involved in cell-cell signaling	8	1.550387596899225	0.009213759136131804	BDNF, HRH3, SYN1, LRP2, SLC30A8, EIF2AK3, SNAP25, SYK	376	85	13528	3.386232790988736	0.9999999986072697	0.34042742086207456	14.866077024427394
GOTERM_BP_FAT	GO:0007411~axon guidance	9	1.744186046511628	0.009744535586803478	EPHA4, BDNF, NRP1, UNC5B, PVRL1, PAX6, LHX4, L1CAM, SLIT2	376	107	13528	3.026247762974746	0.9999999995722535	0.35043333507169394	15.655591646846256
GOTERM_BP_FAT	GO:0050920~regulation of chemotaxis	5	0.9689922480620154	0.010119538515910386	S1PR1, IL8, SMAD3, SLIT2, SCG2	376	31	13528	5.803019903912149	0.9999999998143039	0.3555455688814133	16.20923205245923
GOTERM_BP_FAT	GO:0016337~cell-cell adhesion	16	3.10077519379845	0.010190726412587836	DCHS2, CLSTN2, COL13A1, CDHR2, PCDHGA8, CELSR3, L1CAM, CDH3, CTNNA2, JUP, PVRL1, CTGF, ADAM8, JAM2, CDH24, SYK	376	276	13528	2.085723095898859	0.9999999998415124	0.3520546653087562	16.313943651892938
GOTERM_BP_FAT	GO:0008284~positive regulation of cell proliferation	21	4.069767441860465	0.011481045534655182	NRP1, CCL2, PTGS2, PAX6, SOX4, VIPR1, FOXP2, S1PR2, ATF3, S1PR1, HRH3, ANG, JUN, PDGFRA, ZAP70, CHRNB2, CALCRL, RUNX2, SYK, LRP5, SCG2	376	414	13528	1.8250077089115015	0.9999999999910473	0.38120560841231044	18.19065407219782
GOTERM_BP_FAT	GO:0007160~cell-matrix adhesion	8	1.550387596899225	0.011716109481346788	TMEM8B, COL13A1, CTGF, COL3A1, ITGA1, ITGA11, COL5A3, FN1	376	89	13528	3.2340425531914896	0.9999999999946982	0.38170892360120856	18.52824368480497
GOTERM_BP_FAT	GO:0009611~response to wounding	25	4.844961240310078	0.012445659495293828	NRP1, CCL2, RTN4RL1, TNC, F13A1, COL3A1, SYT7, CDH3, IL10, SLC1A3, DYSF, CTGF, FN1, SCG2, INA, BMP2, CYP1A1, IL8, ANXA1, SMAD3, CCL18, SDC1, SERPINB2, PDGFRA, BMP6	376	530	13528	1.6971095945403452	0.999999999998958	0.3944591954373353	19.567653219135817
GOTERM_BP_FAT	GO:0030593~neutrophil chemotaxis	4	0.7751937984496124	0.012654075919591754	CCL2, IL8, ITGA1, SYK	376	18	13528	7.995271867612293	0.9999999999993454	0.3940626900561056	19.862286606834857
GOTERM_BP_FAT	GO:0000165~MAPKKK cascade	12	2.3255813953488373	0.01364026357345975	S1PR2, WNT5A, CCM2, MAP3K5, LRRN3, MAPK8IP2, ITGA1, ADRA2C, DUSP8, PDE6G, SCG2, SYK	376	184	13528	2.3464384828862164	0.9999999999999276	0.4118732078461289	21.242695243333742
GOTERM_BP_FAT	GO:0006811~ion transport	33	6.395348837209303	0.01384055309861076	SLC5A3, KCNC1, KCNJ15, JPH3, GABRB3, SLC9A3, CACNB2, ATP10D, KCNJ2, KCNJ14, SLC1A3, MCOLN3, SLC24A4, SLC22A5, SLCO3A1, SLC30A8, HCN3, HCN1, HCN2, KCND3, GABRG3, GLRB, SLC8A2, CELSR3, CACNA2D2, SLC17A5, ATP6V0E2, SLC16A8, CACNA1G, RYR2, CHRNB2, ATP6AP1L, PKDREJ	376	768	13528	1.5459607712765957	0.9999999999999537	0.41102663306927767	21.52029713687854
GOTERM_BP_FAT	GO:0048520~positive regulation of behavior	5	0.9689922480620154	0.013979233078207108	S1PR1, IL8, SMAD3, SLIT2, SCG2	376	34	13528	5.2909887359199	0.999999999999966	0.40883084308923867	21.711967401882504
GOTERM_BP_FAT	GO:0006887~exocytosis	9	1.744186046511628	0.014639273079280339	CADPS, GLRB, CPLX1, SNAP25, UNC13A, PKDREJ, STXBP5L, RIMS3, SCAMP5	376	115	13528	2.81572617946346	0.9999999999999922	0.4181126910696754	22.618180440642945
GOTERM_BP_FAT	GO:0050926~regulation of positive chemotaxis	4	0.7751937984496124	0.01472321813649269	S1PR1, IL8, SMAD3, SCG2	376	19	13528	7.574468085106383	0.9999999999999936	0.41472801470397247	22.73272297686969
GOTERM_BP_FAT	GO:0042219~cellular amino acid derivative catabolic process	4	0.7751937984496124	0.01472321813649269	TDO2, KYNU, PCYOX1L, MAOA	376	19	13528	7.574468085106383	0.9999999999999936	0.41472801470397247	22.73272297686969
GOTERM_BP_FAT	GO:0050927~positive regulation of positive chemotaxis	4	0.7751937984496124	0.01472321813649269	S1PR1, IL8, SMAD3, SCG2	376	19	13528	7.574468085106383	0.9999999999999936	0.41472801470397247	22.73272297686969
GOTERM_BP_FAT	GO:0007167~enzyme linked receptor protein signaling pathway	18	3.488372093023256	0.014880036115955928	TXNIP, CNKSR1, BMP2, NRP1, CCL2, SOCS2, COL3A1, SMAD3, GREM2, SLC2A8, EPHA4, CTGF, JUN, MAPK8IP2, PDGFRA, EIF2AK3, SYK, BMP6	376	342	13528	1.8936170212765957	0.9999999999999954	0.41297885771096554	22.94627222206592
GOTERM_BP_FAT	GO:0001657~ureteric bud development	5	0.9689922480620154	0.015446442297612004	TCF21, BDNF, BMP2, GLI3, SLIT2	376	35	13528	5.139817629179332	0.9999999999999987	0.4197812906438123	23.712960573530406
GOTERM_BP_FAT	GO:0051216~cartilage development	7	1.3565891472868217	0.016604112566699268	WNT5A, BMP2, CTGF, ZEB1, EIF2AK3, RUNX2, BMP6	376	74	13528	3.403392754456584	0.9999999999999999	0.438050263892376	25.257675501812194
GOTERM_BP_FAT	GO:0070482~response to oxygen levels	10	1.937984496124031	0.016688149254490536	SLC2A8, CCL2, CYP1A1, ANG, PDE5A, PDGFRA, SMAD3, RYR2, CHRNB2, CITED2	376	141	13528	2.5516825109400934	0.9999999999999999	0.43468516251636247	25.36865280815337
GOTERM_BP_FAT	GO:0001822~kidney development	8	1.550387596899225	0.017221519851143792	TCF21, SDC1, BDNF, BMP2, FBN1, GLI3, C1GALT1, SLIT2	376	96	13528	2.99822695035461	1.0	0.4400124812262368	26.069399537837757
GOTERM_BP_FAT	GO:0010033~response to organic substance	31	6.007751937984496	0.017342901448221662	TG, KYNU, CCL2, PTGS2, SLC9A3, COL3A1, HSPA1A, HSPA1B, SERPINH1, IL10, SLC2A8, TNFRSF11B, CDKN2B, HRH3, ANG, SLC30A8, APOM, CYR61, TXNIP, AR, SOCS2, CYP1A1, LY6G5B, SMAD3, CPS1, GNAL, SDC1, JUN, PDGFRA, RYR2, CHRNB2, EIF2AK3	376	721	13528	1.546935402956886	1.0	0.43743451323399296	26.228003160290882
GOTERM_BP_FAT	GO:0051960~regulation of nervous system development	12	2.3255813953488373	0.018185687993939374	BDNF, BMP2, NRP1, PVRL1, PLXNB1, MAPT, PAX6, TP53, CHRNB2, EIF2AK3, SNAP25, SLIT2	376	192	13528	2.248670212765957	1.0	0.44820893911782234	27.320421550483832
GOTERM_BP_FAT	GO:0031589~cell-substrate adhesion	8	1.550387596899225	0.01908213484491864	TMEM8B, COL13A1, CTGF, COL3A1, ITGA1, ITGA11, COL5A3, FN1	376	98	13528	2.937038645245332	1.0	0.4594312359806627	28.465651532865653
GOTERM_BP_FAT	GO:0009612~response to mechanical stimulus	6	1.1627906976744187	0.019159897765862324	TXNIP, BMP2, SLC1A3, CCL2, JUN, FOXP2	376	56	13528	3.854863221884498	1.0	0.45601892651256315	28.56418949447157
GOTERM_BP_FAT	GO:0050807~regulation of synapse organization	4	0.7751937984496124	0.019402058591495526	PVRL1, CHRNB2, SNAP25, CTNNA2	376	21	13528	6.853090172239108	1.0	0.4555216671109289	28.870226841154214
GOTERM_BP_FAT	GO:0008038~neuron recognition	4	0.7751937984496124	0.019402058591495526	BDNF, NRP1, CELSR3, SLIT2	376	21	13528	6.853090172239108	1.0	0.4555216671109289	28.870226841154214
GOTERM_BP_FAT	GO:0032496~response to lipopolysaccharide	7	1.3565891472868217	0.01984563606473857	TG, CCL2, PTGS2, CYP1A1, JUN, CPS1, IL10	376	77	13528	3.2707930367504834	1.0	0.45845418428733886	29.427607770298447
GOTERM_BP_FAT	GO:0050900~leukocyte migration	6	1.1627906976744187	0.02054022442609665	CCL2, IL8, ITGA1, IL10, SCG2, SYK	376	57	13528	3.7872340425531914	1.0	0.46544422224200377	30.29213586373801
GOTERM_BP_FAT	GO:0017015~regulation of transforming growth factor beta receptor signaling pathway	5	0.9689922480620154	0.022265124149802938	PEG10, CDKN2B, SMAD3, ZEB1, CITED2	376	39	13528	4.612656846699401	1.0	0.4884598747420209	32.39608315953251
GOTERM_BP_FAT	GO:0051094~positive regulation of developmental process	15	2.9069767441860463	0.023195426337709393	BMP2, PLXNB1, PAX6, SMAD3, GLI3, SLIT2, BDNF, CDKN2B, MAPT, JUN, JUND, ZAP70, RUNX2, SYK, BMP6	376	278	13528	1.9412980254094598	1.0	0.4980993973111294	33.50582869995661
GOTERM_BP_FAT	GO:0030198~extracellular matrix organization	8	1.550387596899225	0.025500288421853267	TNFRSF11B, ADAMTSL4, COL3A1, PDGFRA, POSTN, COL5A3, SERPINH1, CYR61	376	104	13528	2.76759410801964	1.0	0.5270477002591747	36.18176613438013
GOTERM_BP_FAT	GO:0000187~activation of MAPK activity	7	1.3565891472868217	0.026159317549450747	S1PR2, MAP3K5, LRRN3, ITGA1, ADRA2C, PDE6G, SYK	376	82	13528	3.0713544369486248	1.0	0.5315807699846797	36.92803267955124
GOTERM_BP_FAT	GO:0006936~muscle contraction	10	1.937984496124031	0.02672994662708699	TRDN, ACTG2, HCN2, DYSF, CACNA1G, RYR2, CHRNB2, MYOM1, VIPR1, MYOF	376	153	13528	2.3515505492977335	1.0	0.5347698329772963	37.56754604931738
GOTERM_BP_FAT	GO:0006836~neurotransmitter transport	7	1.3565891472868217	0.027564887522025874	ICA1, CPLX1, SLC1A3, HRH3, SYN1, SNAP25, RIMS3	376	83	13528	3.034350166623942	1.0	0.5413507810767528	38.492273807322974
GOTERM_BP_FAT	GO:0050803~regulation of synapse structure and activity	4	0.7751937984496124	0.0277832446447511	PVRL1, CHRNB2, SNAP25, CTNNA2	376	24	13528	5.99645390070922	1.0	0.5397154390541326	38.73197414912192
GOTERM_BP_FAT	GO:0045778~positive regulation of ossification	4	0.7751937984496124	0.0277832446447511	BMP2, SMAD3, RUNX2, BMP6	376	24	13528	5.99645390070922	1.0	0.5397154390541326	38.73197414912192
GOTERM_BP_FAT	GO:0001649~osteoblast differentiation	5	0.9689922480620154	0.028413726094623705	BMP2, JUND, SMAD3, RUNX2, BMP6	376	42	13528	4.283181357649443	1.0	0.5434123160445388	39.41915033022211
GOTERM_BP_FAT	GO:0007156~homophilic cell adhesion	9	1.744186046511628	0.029402275565110058	DCHS2, CLSTN2, PVRL1, CDHR2, PCDHGA8, CELSR3, L1CAM, CDH3, CDH24	376	131	13528	2.4718206918954033	1.0	0.5514623620578755	40.481987492039536
GOTERM_BP_FAT	GO:0022604~regulation of cell morphogenesis	9	1.744186046511628	0.029402275565110058	NRP1, PLXNB1, MAPT, SMAD3, GAS2, CHRNB2, PALMD, SLIT2, FN1	376	131	13528	2.4718206918954033	1.0	0.5514623620578755	40.481987492039536
GOTERM_BP_FAT	GO:0007243~protein kinase cascade	18	3.488372093023256	0.029500451398254503	WNT5A, CCM2, CCL2, SOCS2, LRRN3, ITGA1, PDE6G, MARK1, IL10, S1PR2, STAT4, MAP3K5, MAPK8IP2, ZAP70, ADRA2C, DUSP8, SYK, SCG2	376	370	13528	1.750316273720529	1.0	0.548322912544535	40.58657623672052
GOTERM_BP_FAT	GO:0045667~regulation of osteoblast differentiation	5	0.9689922480620154	0.03066562539034777	BMP2, JUND, SMAD3, RUNX2, BMP6	376	43	13528	4.183572488866897	1.0	0.5581707901905477	41.81470579682111
GOTERM_BP_FAT	GO:0021675~nerve development	4	0.7751937984496124	0.03093993747136362	BDNF, SLC1A3, CHRNB2, GLI3	376	25	13528	5.756595744680851	1.0	0.5571647900893394	42.10033916845972
GOTERM_BP_FAT	GO:0045669~positive regulation of osteoblast differentiation	4	0.7751937984496124	0.03093993747136362	BMP2, JUND, RUNX2, BMP6	376	25	13528	5.756595744680851	1.0	0.5571647900893394	42.10033916845972
GOTERM_BP_FAT	GO:0002237~response to molecule of bacterial origin	7	1.3565891472868217	0.03207812153970205	TG, CCL2, PTGS2, CYP1A1, JUN, CPS1, IL10	376	86	13528	2.928500742206828	1.0	0.566208196913327	43.271440625796245
GOTERM_BP_FAT	GO:0008544~epidermis development	11	2.131782945736434	0.03248559130058393	TXNIP, FRAS1, TCHH, PTGS2, KRT17, COL7A1, CTGF, COL3A1, ANXA1, PAX6, COL5A3	376	184	13528	2.1509019426456986	1.0	0.5666687189051705	43.68524070829854
GOTERM_BP_FAT	GO:0001666~response to hypoxia	9	1.744186046511628	0.033017661514992955	SLC2A8, CCL2, CYP1A1, ANG, PDE5A, SMAD3, RYR2, CHRNB2, CITED2	376	134	13528	2.416481422673865	1.0	0.5685142538093328	44.22129531983797
GOTERM_BP_FAT	GO:0001656~metanephros development	5	0.9689922480620154	0.03301981618761127	TCF21, BDNF, BMP2, GLI3, SLIT2	376	44	13528	4.088491295938105	1.0	0.564444000193021	44.22345631775683
GOTERM_BP_FAT	GO:0046677~response to antibiotic	4	0.7751937984496124	0.034276598045517	SLC2A8, SLC1A3, CCL2, CYP1A1	376	26	13528	5.53518821603928	1.0	0.5741769976781704	45.47057084357735
GOTERM_BP_FAT	GO:0048010~vascular endothelial growth factor receptor signaling pathway	3	0.5813953488372093	0.03572558092239069	NRP1, CCL2, PDGFRA	376	11	13528	9.812379110251449	1.0	0.5855074495790484	46.87578235086206
GOTERM_BP_FAT	GO:0033273~response to vitamin	6	1.1627906976744187	0.0359176673034685	KYNU, BMP2, CCL2, PTGS2, CYP1A1, LRP2	376	66	13528	3.2707930367504834	1.0	0.5835121416534254	47.05948307603126
GOTERM_BP_FAT	GO:0048705~skeletal system morphogenesis	8	1.550387596899225	0.03615939450571411	COL13A1, HOXB8, CTGF, PDGFRA, ZEB1, RUNX2, GLI3, IDUA	376	112	13528	2.5699088145896654	1.0	0.5820610298537043	47.28980680968827
GOTERM_BP_FAT	GO:0043062~extracellular structure organization	10	1.937984496124031	0.037873545218113605	TNFRSF11B, TNC, ADAMTSL4, COL3A1, PDGFRA, CACNB2, POSTN, COL5A3, SERPINH1, CYR61	376	163	13528	2.2072836444328416	1.0	0.5953999243890722	48.89620270119826
GOTERM_BP_FAT	GO:0001505~regulation of neurotransmitter levels	6	1.1627906976744187	0.037967622922556385	SLC1A3, HRH3, SYN1, MAOA, GAD1, SNAP25	376	67	13528	3.2219752302318194	1.0	0.5924529801506127	48.98301693091802
GOTERM_BP_FAT	GO:0048660~regulation of smooth muscle cell proliferation	5	0.9689922480620154	0.03803674872115282	S1PR1, PTGS2, ANG, JUN, CALCRL	376	46	13528	3.910730804810361	1.0	0.5893023313750612	49.04671711374381
GOTERM_BP_FAT	GO:0042060~wound healing	11	2.131782945736434	0.04031550272656996	INA, SDC1, DYSF, F13A1, COL3A1, PDGFRA, SERPINB2, SMAD3, SYT7, CDH3, FN1	376	191	13528	2.072073075637741	1.0	0.6072521531378565	51.10513453522194
GOTERM_BP_FAT	GO:0010720~positive regulation of cell development	6	1.1627906976744187	0.04227858492957842	BMP2, PLXNB1, MAPT, PAX6, SMAD3, SLIT2	376	69	13528	3.128584643848288	1.0	0.6213265636839826	52.81531046366443
GOTERM_BP_FAT	GO:0060341~regulation of cellular localization	13	2.5193798449612403	0.04391138918901708	RAB3C, SMAD3, FOXP3, GLI3, IL10, HRH3, ANG, RYR2, CHRNB2, RAB26, SNAP25, SCAMP5, SYK	376	248	13528	1.8859814687714485	1.0	0.6318418029817758	54.19464968684664
GOTERM_BP_FAT	GO:0003012~muscle system process	10	1.937984496124031	0.04448720796033432	TRDN, ACTG2, HCN2, DYSF, CACNA1G, RYR2, CHRNB2, MYOM1, VIPR1, MYOF	376	168	13528	2.1415906788247216	1.0	0.6330471894907852	54.67195161569849
GOTERM_BP_FAT	GO:0046640~regulation of alpha-beta T cell proliferation	3	0.5813953488372093	0.04885998581916548	BTLA, ZAP70, SYK	376	13	13528	8.302782324058919	1.0	0.6646714066752322	58.14660591048346
GOTERM_BP_FAT	GO:0007398~ectoderm development	11	2.131782945736434	0.05074940913247761	TXNIP, FRAS1, TCHH, PTGS2, KRT17, COL7A1, CTGF, COL3A1, ANXA1, PAX6, COL5A3	376	199	13528	1.9887736555116007	1.0	0.6753082335687548	59.56890959459709
GOTERM_BP_FAT	GO:0014070~response to organic cyclic substance	8	1.550387596899225	0.05125881077886418	GNAL, PTGS2, HRH3, CYP1A1, CDKN2B, JUN, RYR2, CHRNB2	376	121	13528	2.37875857218217	1.0	0.6754899046930047	59.94450259783169
GOTERM_BP_FAT	GO:0046661~male sex differentiation	6	1.1627906976744187	0.051752613670310726	AMH, SDC1, AR, PDGFRA, BIK, SYCP2	376	73	13528	2.9571553482949575	1.0	0.6755569282399451	60.30545338335155
GOTERM_BP_FAT	GO:0048661~positive regulation of smooth muscle cell proliferation	4	0.7751937984496124	0.05359502678154533	S1PR1, PTGS2, JUN, CALCRL	376	31	13528	4.642415923129719	1.0	0.6851722792067764	61.62531154364614
GOTERM_BP_FAT	GO:0001763~morphogenesis of a branching structure	6	1.1627906976744187	0.054299606504059086	TCF21, BMP2, NRP1, COL13A1, GLI3, CYR61	376	74	13528	2.9171937895342146	1.0	0.6866093880306458	62.11903292490174
GOTERM_BP_FAT	GO:0007423~sensory organ development	12	2.3255813953488373	0.05451693377265375	DFNA5, BDNF, CRYGS, CYP1A1, MCOLN3, PVRL1, PDGFRA, PAX6, ZEB1, OLFM3, GLI3, FOXP2	376	229	13528	1.8853479513146891	1.0	0.684688076311528	62.270108847386794
GOTERM_BP_FAT	GO:0031223~auditory behavior	2	0.3875968992248062	0.0546741460239952	SLC1A3, FOXP2	376	2	13528	35.97872340425531	1.0	0.6823794835642536	62.379041404782676
GOTERM_BP_FAT	GO:0043366~beta selection	2	0.3875968992248062	0.0546741460239952	ZAP70, SYK	376	2	13528	35.97872340425531	1.0	0.6823794835642536	62.379041404782676
GOTERM_BP_FAT	GO:0019442~tryptophan catabolic process to acetyl-CoA	2	0.3875968992248062	0.0546741460239952	TDO2, KYNU	376	2	13528	35.97872340425531	1.0	0.6823794835642536	62.379041404782676
GOTERM_BP_FAT	GO:0006812~cation transport	23	4.457364341085271	0.056546906219543724	HCN1, SLC5A3, HCN2, KCNJ15, KCNC1, KCND3, JPH3, SLC8A2, SLC9A3, CACNB2, ATP10D, KCNJ2, CACNA2D2, KCNJ14, ATP6V0E2, SLC24A4, CACNA1G, RYR2, CHRNB2, SLC22A5, ATP6AP1L, SLC30A8, HCN3	376	553	13528	1.4964026009003115	1.0	0.6916300763048953	63.65408929185664
GOTERM_BP_FAT	GO:0001775~cell activation	14	2.7131782945736433	0.05710909694400666	IL8, COL3A1, RAG1, TP53, SMAD3, SOX4, SLAMF7, FOXP3, IL10, ZAP70, PDGFRA, CHRNB2, NDRG1, SYK	376	287	13528	1.755059678256357	1.0	0.6920129838461029	64.02883001946098
GOTERM_BP_FAT	GO:0035150~regulation of tube size	5	0.9689922480620154	0.0588416957578905	ACTG2, KEL, PDE5A, ITGA1, CACNA1G	376	53	13528	3.3942191890806903	1.0	0.6998853368255498	65.16095891640428
GOTERM_BP_FAT	GO:0050880~regulation of blood vessel size	5	0.9689922480620154	0.0588416957578905	ACTG2, KEL, PDE5A, ITGA1, CACNA1G	376	53	13528	3.3942191890806903	1.0	0.6998853368255498	65.16095891640428
GOTERM_BP_FAT	GO:0030001~metal ion transport	20	3.875968992248062	0.05953650318867372	HCN1, SLC5A3, KCNJ15, KCNC1, HCN2, KCND3, JPH3, SLC8A2, SLC9A3, CACNB2, KCNJ2, CACNA2D2, KCNJ14, SLC24A4, CACNA1G, RYR2, CHRNB2, SLC22A5, SLC30A8, HCN3	376	465	13528	1.5474719743765728	1.0	0.7010176513379996	65.60546126588962
GOTERM_BP_FAT	GO:0010035~response to inorganic substance	11	2.131782945736434	0.059670180405982244	TXNIP, SDC1, TNFRSF11B, SLC1A3, PTGS2, CYP1A1, JUN, PDGFRA, CACNA1G, RYR2, NDRG1	376	205	13528	1.9305656460819927	1.0	0.6986422969651745	65.69036569033028
GOTERM_BP_FAT	GO:0015672~monovalent inorganic cation transport	15	2.9069767441860463	0.06077702347375198	SLC5A3, HCN1, KCNJ15, KCNC1, HCN2, KCND3, SLC8A2, SLC9A3, KCNJ2, KCNJ14, ATP6V0E2, SLC24A4, SLC22A5, ATP6AP1L, HCN3	376	318	13528	1.6971095945403454	1.0	0.7023079533212576	66.38582152024878
GOTERM_BP_FAT	GO:0010769~regulation of cell morphogenesis involved in differentiation	6	1.1627906976744187	0.06236930531480822	NRP1, PLXNB1, MAPT, SMAD3, CHRNB2, SLIT2	376	77	13528	2.803536888643271	1.0	0.7087761907200092	67.36301984663325
GOTERM_BP_FAT	GO:0001938~positive regulation of endothelial cell proliferation	3	0.5813953488372093	0.0634406159960492	CCL2, ANG, SCG2	376	15	13528	7.195744680851063	1.0	0.7119841028345588	68.00535798236771
GOTERM_BP_FAT	GO:0001893~maternal placenta development	3	0.5813953488372093	0.0634406159960492	PTGS2, PRDM1, CITED2	376	15	13528	7.195744680851063	1.0	0.7119841028345588	68.00535798236771
GOTERM_BP_FAT	GO:0042402~biogenic amine catabolic process	3	0.5813953488372093	0.0634406159960492	TDO2, KYNU, MAOA	376	15	13528	7.195744680851063	1.0	0.7119841028345588	68.00535798236771
GOTERM_BP_FAT	GO:0043406~positive regulation of MAP kinase activity	7	1.3565891472868217	0.06408274744169107	S1PR2, MAP3K5, LRRN3, ITGA1, ADRA2C, PDE6G, SYK	376	102	13528	2.46912807676262	1.0	0.7126386978153936	68.3846371002981
GOTERM_BP_FAT	GO:0051384~response to glucocorticoid stimulus	6	1.1627906976744187	0.06520176833565423	SDC1, CCL2, PTGS2, SLC9A3, CPS1, IL10	376	78	13528	2.76759410801964	1.0	0.716000386214156	69.0354867102829
GOTERM_BP_FAT	GO:0030278~regulation of ossification	6	1.1627906976744187	0.06520176833565423	BMP2, PTGER4, JUND, SMAD3, RUNX2, BMP6	376	78	13528	2.76759410801964	1.0	0.716000386214156	69.0354867102829
GOTERM_BP_FAT	GO:0007178~transmembrane receptor protein serine/threonine kinase signaling pathway	7	1.3565891472868217	0.06654103950252774	BMP2, CCL2, JUN, COL3A1, SMAD3, GREM2, BMP6	376	103	13528	2.445155959512497	1.0	0.7204980869120401	69.79783848461388
GOTERM_BP_FAT	GO:0007050~cell cycle arrest	7	1.3565891472868217	0.06654103950252774	ING4, CDKN2B, IL8, TP53, SMAD3, GAS2, SESN3	376	103	13528	2.445155959512497	1.0	0.7204980869120401	69.79783848461388
GOTERM_BP_FAT	GO:0017157~regulation of exocytosis	4	0.7751937984496124	0.06720106427973158	RAB3C, RAB26, SCAMP5, SYK	376	34	13528	4.23279098873592	1.0	0.721157606040228	70.16700294911361
GOTERM_BP_FAT	GO:0050806~positive regulation of synaptic transmission	4	0.7751937984496124	0.06720106427973158	SLC1A3, CCL2, PTGS2, CHRNB2	376	34	13528	4.23279098873592	1.0	0.721157606040228	70.16700294911361
GOTERM_BP_FAT	GO:0010038~response to metal ion	8	1.550387596899225	0.06759375150861044	TXNIP, SDC1, TNFRSF11B, PTGS2, CYP1A1, CACNA1G, RYR2, NDRG1	376	129	13528	2.231238660729012	1.0	0.7203510246540493	70.38461820996874
GOTERM_BP_FAT	GO:0034097~response to cytokine stimulus	6	1.1627906976744187	0.06810520656768503	KYNU, PTGS2, CDKN2B, JUN, COL3A1, PDGFRA	376	79	13528	2.7325612712092644	1.0	0.7202009099671087	70.66580824351362
GOTERM_BP_FAT	GO:0006814~sodium ion transport	8	1.550387596899225	0.06983223311886719	SLC5A3, HCN1, HCN2, SLC8A2, SLC24A4, SLC9A3, SLC22A5, HCN3	376	130	13528	2.214075286415712	1.0	0.726526822265943	71.5968203663734
GOTERM_BP_FAT	GO:0016358~dendrite development	4	0.7751937984496124	0.07205306009133287	BDNF, NRP1, MAP2, CTNNA2	376	35	13528	4.1118541033434655	1.0	0.7351426774112632	72.75313628993747
GOTERM_BP_FAT	GO:0045321~leukocyte activation	12	2.3255813953488373	0.07435034925721438	IL8, ZAP70, TP53, RAG1, SMAD3, SOX4, NDRG1, CHRNB2, SLAMF7, FOXP3, IL10, SYK	376	242	13528	1.7840689291366274	1.0	0.7437548750757184	73.9024886236233
GOTERM_BP_FAT	GO:0001654~eye development	8	1.550387596899225	0.07444075549700052	CRYGS, CYP1A1, PVRL1, PAX6, ZEB1, OLFM3, GLI3, FOXP2	376	132	13528	2.1805286911669888	1.0	0.7414127144557355	73.94677136020708
GOTERM_BP_FAT	GO:0003013~circulatory system process	10	1.937984496124031	0.07450334121772728	ACTG2, CHGA, PTGS2, HRH3, KEL, PDE5A, ITGA1, CACNA1G, RYR2, MYOF	376	186	13528	1.934339967970716	1.0	0.7389504901867858	73.97738557218062
GOTERM_BP_FAT	GO:0008015~blood circulation	10	1.937984496124031	0.07450334121772728	ACTG2, CHGA, PTGS2, HRH3, KEL, PDE5A, ITGA1, CACNA1G, RYR2, MYOF	376	186	13528	1.934339967970716	1.0	0.7389504901867858	73.97738557218062
GOTERM_BP_FAT	GO:0032101~regulation of response to external stimulus	9	1.744186046511628	0.07512772749568922	S1PR1, PTGS2, IL8, SMAD3, CALCRL, SLIT2, IL10, CTNNA2, SCG2	376	159	13528	2.0365315134484145	1.0	0.7392434154387164	74.28095741753883
GOTERM_BP_FAT	GO:0003018~vascular process in circulatory system	5	0.9689922480620154	0.0767381091894542	ACTG2, KEL, PDE5A, ITGA1, CACNA1G	376	58	13528	3.1016140865737345	1.0	0.7442383215768807	75.04858076857157
GOTERM_BP_FAT	GO:0016055~Wnt receptor signaling pathway	8	1.550387596899225	0.07681076696091724	WNT5A, NKD1, WISP1, DKK1, KREMEN2, LY6G5B, SOX4, LRP5	376	133	13528	2.164133738601824	1.0	0.7418861055710477	75.08270033496385
GOTERM_BP_FAT	GO:0043010~camera-type eye development	7	1.3565891472868217	0.07691752019118764	CRYGS, CYP1A1, PVRL1, PAX6, ZEB1, GLI3, FOXP2	376	107	13528	2.353748260091469	1.0	0.7397104162949909	75.13275112524398
GOTERM_BP_FAT	GO:0006813~potassium ion transport	9	1.744186046511628	0.07727940738151846	HCN1, KCNC1, KCNJ15, HCN2, KCND3, SLC24A4, KCNJ2, HCN3, KCNJ14	376	160	13528	2.0238031914893617	1.0	0.7387579852763073	75.30171624065062
GOTERM_BP_FAT	GO:0042310~vasoconstriction	3	0.5813953488372093	0.07927096327109975	ACTG2, KEL, CACNA1G	376	17	13528	6.349186483103879	1.0	0.7453855619864911	76.21237765449216
GOTERM_BP_FAT	GO:0050850~positive regulation of calcium-mediated signaling	3	0.5813953488372093	0.07927096327109975	ZAP70, L1CAM, SYK	376	17	13528	6.349186483103879	1.0	0.7453855619864911	76.21237765449216
GOTERM_BP_FAT	GO:0050670~regulation of lymphocyte proliferation	6	1.1627906976744187	0.08042269539224424	BTLA, ZAP70, CHRNB2, FOXP3, IL10, SYK	376	83	13528	2.6008715713919504	1.0	0.7480119962546166	76.72447945267218
GOTERM_BP_FAT	GO:0050769~positive regulation of neurogenesis	5	0.9689922480620154	0.08061055135963065	BMP2, PLXNB1, MAPT, PAX6, SLIT2	376	59	13528	3.049044356292824	1.0	0.7462733041130499	76.80701489276295
GOTERM_BP_FAT	GO:0060137~maternal process involved in parturition	2	0.3875968992248062	0.08088272174861771	CCL2, CYP1A1	376	3	13528	23.98581560283688	1.0	0.7449279114015288	76.92610508909038
GOTERM_BP_FAT	GO:0031214~biomineral formation	4	0.7751937984496124	0.08220969306522138	HTN1, PTGS2, HTN3, EIF2AK3	376	37	13528	3.889591719378953	1.0	0.7482879155147955	77.49852244651126
GOTERM_BP_FAT	GO:0051971~positive regulation of transmission of nerve impulse	4	0.7751937984496124	0.08220969306522138	SLC1A3, CCL2, PTGS2, CHRNB2	376	37	13528	3.889591719378953	1.0	0.7482879155147955	77.49852244651126
GOTERM_BP_FAT	GO:0007264~small GTPase mediated signal transduction	14	2.7131782945736433	0.08285640960276314	ARHGEF3, CNKSR1, RALGPS1, RABL3, RAB3C, MRAS, RUNDC3A, RAB40A, DIRAS1, RAB30, RASGRP1, ARHGAP1, RASL10B, RAB26	376	305	13528	1.6514823857690966	1.0	0.7486040189922998	77.77262117528704
GOTERM_BP_FAT	GO:0070663~regulation of leukocyte proliferation	6	1.1627906976744187	0.08367606160481947	BTLA, ZAP70, CHRNB2, FOXP3, IL10, SYK	376	84	13528	2.5699088145896654	1.0	0.7496669921449928	78.1154949521925
GOTERM_BP_FAT	GO:0032944~regulation of mononuclear cell proliferation	6	1.1627906976744187	0.08367606160481947	BTLA, ZAP70, CHRNB2, FOXP3, IL10, SYK	376	84	13528	2.5699088145896654	1.0	0.7496669921449928	78.1154949521925
GOTERM_BP_FAT	GO:0001890~placenta development	5	0.9689922480620154	0.0845780661882504	PTGS2, ANG, PLCD3, PRDM1, CITED2	376	60	13528	2.99822695035461	1.0	0.7510661457780118	78.48705436373619
GOTERM_BP_FAT	GO:0035295~tube development	11	2.131782945736434	0.0861960149763365	WNT5A, TCF21, BDNF, BMP2, NRP1, CTGF, PDGFRA, GLI3, SLIT2, CYR61, FOXP2	376	220	13528	1.798936170212766	1.0	0.7554523047127071	79.13867767407338
GOTERM_BP_FAT	GO:0048545~response to steroid hormone stimulus	10	1.937984496124031	0.08674450647169792	TXNIP, SDC1, TNFRSF11B, CCL2, SOCS2, PTGS2, SLC9A3, PDGFRA, CPS1, IL10	376	192	13528	1.8738918439716312	1.0	0.755304767300445	79.35532594505123
GOTERM_BP_FAT	GO:0031960~response to corticosteroid stimulus	6	1.1627906976744187	0.08699808149130223	SDC1, CCL2, PTGS2, SLC9A3, CPS1, IL10	376	85	13528	2.5396745932415516	1.0	0.7539389400043319	79.45476696037606
GOTERM_BP_FAT	GO:0030501~positive regulation of bone mineralization	3	0.5813953488372093	0.08759807418983662	BMP2, SMAD3, BMP6	376	18	13528	5.996453900709219	1.0	0.7540175889511043	79.68826301692908
GOTERM_BP_FAT	GO:0051963~regulation of synaptogenesis	3	0.5813953488372093	0.08759807418983662	PVRL1, CHRNB2, SNAP25	376	18	13528	5.996453900709219	1.0	0.7540175889511043	79.68826301692908
GOTERM_BP_FAT	GO:0007611~learning or memory	7	1.3565891472868217	0.08815715837926341	BDNF, PTGS2, HRH3, JUN, CHRNB2, SNAP25, FOXP2	376	111	13528	2.268928502971056	1.0	0.7539290714179256	79.90358585070206
GOTERM_BP_FAT	GO:0042981~regulation of apoptosis	30	5.813953488372093	0.08849110897960019	ING4, CCL2, PTGS2, ADAMTSL4, RAG1, SOX4, HSPA1A, HSPA1B, GLI3, IL10, CITED2, PRUNE2, BDNF, MAP3K5, LHX4, BMF, SCG2, TXNIP, ARHGEF3, SOCS2, ITGA1, TP53, ANXA1, SMAD3, ARHGEF9, SLAMF7, JUN, SERPINB2, RYR2, BIK, EIF2AK3	376	804	13528	1.3424896792632581	1.0	0.7529239183930388	80.0311736561649
GOTERM_BP_FAT	GO:0009617~response to bacterium	10	1.937984496124031	0.08889378296724627	TG, HTN1, CCL2, PTGS2, CYP1A1, HIST2H2BE, JUN, CPS1, HTN3, IL10	376	193	13528	1.8641825598059751	1.0	0.7522091684824165	80.18400239295235
GOTERM_BP_FAT	GO:0044057~regulation of system process	14	2.7131782945736433	0.08947960860720472	CCL2, PTGS2, CPS1, IL10, SYP, BDNF, SLC1A3, CACNA1G, RYR2, CHRNB2, CALCRL, SLC22A5, CNN1, EIF2AK3	376	309	13528	1.6301039730083315	1.0	0.7522456252340942	80.40437616629781
GOTERM_BP_FAT	GO:0050767~regulation of neurogenesis	9	1.744186046511628	0.09095864731471504	BDNF, BMP2, NRP1, PLXNB1, MAPT, PAX6, TP53, CHRNB2, SLIT2	376	166	13528	1.950653678543963	1.0	0.755854126980496	80.95052306173895
GOTERM_BP_FAT	GO:0001558~regulation of cell growth	10	1.937984496124031	0.0910545359510083	WISP1, NRP1, SOCS2, CTGF, MAPT, CDHR2, TP53, SMAD3, CRIM1, CYR61	376	194	13528	1.8545733713533672	1.0	0.7539298797118825	80.98543085089753
GOTERM_BP_FAT	GO:0042129~regulation of T cell proliferation	5	0.9689922480620154	0.09279303584767298	BTLA, ZAP70, FOXP3, IL10, SYK	376	62	13528	2.9015099519560743	1.0	0.7584754812701419	81.6079630442022
GOTERM_BP_FAT	GO:0007613~memory	4	0.7751937984496124	0.09294315116543608	PTGS2, HRH3, CHRNB2, SNAP25	376	39	13528	3.69012547735952	1.0	0.7567913204314385	81.660806456372
GOTERM_BP_FAT	GO:0031646~positive regulation of neurological system process	4	0.7751937984496124	0.09294315116543608	SLC1A3, CCL2, PTGS2, CHRNB2	376	39	13528	3.69012547735952	1.0	0.7567913204314385	81.660806456372
GOTERM_BP_FAT	GO:0043193~positive regulation of gene-specific transcription	6	1.1627906976744187	0.09384582791210502	TP53, SMAD3, FOXP3, MAPRE3, IL10, CITED2	376	87	13528	2.4812912692589872	1.0	0.7580274486508558	81.97556060424421
GOTERM_BP_FAT	GO:0007169~transmembrane receptor protein tyrosine kinase signaling pathway	11	2.131782945736434	0.09478511691855808	TXNIP, SLC2A8, CNKSR1, EPHA4, NRP1, CCL2, SOCS2, CTGF, MAPK8IP2, PDGFRA, EIF2AK3	376	224	13528	1.766812310030395	1.0	0.7593840346721603	82.29767148638825
GOTERM_BP_FAT	GO:0043067~regulation of programmed cell death	30	5.813953488372093	0.09574829146078465	ING4, CCL2, PTGS2, ADAMTSL4, RAG1, SOX4, HSPA1A, HSPA1B, GLI3, IL10, CITED2, PRUNE2, BDNF, MAP3K5, LHX4, BMF, SCG2, TXNIP, ARHGEF3, SOCS2, ITGA1, TP53, ANXA1, SMAD3, ARHGEF9, SLAMF7, JUN, SERPINB2, RYR2, BIK, EIF2AK3	376	812	13528	1.329263179960172	1.0	0.7608091339779552	82.6223343995238
GOTERM_BP_FAT	GO:0070169~positive regulation of biomineral formation	3	0.5813953488372093	0.09617158666219665	BMP2, SMAD3, BMP6	376	19	13528	5.680851063829787	1.0	0.760196587823053	82.76323459069368
GOTERM_BP_FAT	GO:0035272~exocrine system development	3	0.5813953488372093	0.09617158666219665	PAX6, SOX4, RAB26	376	19	13528	5.680851063829787	1.0	0.760196587823053	82.76323459069368
GOTERM_BP_FAT	GO:0007530~sex determination	3	0.5813953488372093	0.09617158666219665	TCF21, AMH, AR	376	19	13528	5.680851063829787	1.0	0.760196587823053	82.76323459069368
GOTERM_BP_FAT	GO:0021545~cranial nerve development	3	0.5813953488372093	0.09617158666219665	SLC1A3, CHRNB2, GLI3	376	19	13528	5.680851063829787	1.0	0.760196587823053	82.76323459069368
GOTERM_BP_FAT	GO:0031098~stress-activated protein kinase signaling pathway	5	0.9689922480620154	0.0970376663554797	WNT5A, CCM2, MAP3K5, MAPK8IP2, SYK	376	63	13528	2.8554542384329618	1.0	0.7612391660630474	83.048173847917
GOTERM_BP_FAT	GO:0043405~regulation of MAP kinase activity	8	1.550387596899225	0.09733934190706017	S1PR2, MAP3K5, LRRN3, ITGA1, ADRA2C, DUSP8, PDE6G, SYK	376	141	13528	2.0413460087520745	1.0	0.7601848500255821	83.1463779484827
GOTERM_BP_FAT	GO:0010941~regulation of cell death	30	5.813953488372093	0.0996015563841694	ING4, CCL2, PTGS2, ADAMTSL4, RAG1, SOX4, HSPA1A, HSPA1B, GLI3, IL10, CITED2, PRUNE2, BDNF, MAP3K5, LHX4, BMF, SCG2, TXNIP, ARHGEF3, SOCS2, ITGA1, TP53, ANXA1, SMAD3, ARHGEF9, SLAMF7, JUN, SERPINB2, RYR2, BIK, EIF2AK3	376	815	13528	1.324370186659705	1.0	0.7662898895956254	83.86589104689428

## Sheet: BPTF DOWN-regulated
Ensembl gene id	1_501MEL_shcontrol (normalized and divided by gene length in kb)	2_501MEL_shcontrol (normalized and divided by gene length in kb)	3_501MEL_shBPTF (normalized and divided by gene length in kb)	4_501MEL_shBPTF (normalized and divided by gene length in kb)	Gene name	Description	log2(501MEL_shBPTF/501MEL_shcontrol)	Adjusted p-value (501MEL_shBPTF vs 501MEL_shcontrol)
ENSG00000100191	551.877	222.084	40.6878	8.09106	SLC5A4	solute carrier family 5 (low affinity glucose cotransporter), member 4	-3.69517	1.57145e-29
ENSG00000070526	112.984	93.9087	6.95357	8.68005	ST6GALNAC1	ST6 (alpha-N-acetyl-neuraminyl-2,3-beta-galactosyl-1,3)-N-acetylgalactosaminide alpha-2,6-sialyltransferase 1	-3.25746	3.53673e-19
ENSG00000163216	400.872	98.7333	40.5261	13.4375	SPRR2D	small proline-rich protein 2D	-2.68794	4.61636e-12
ENSG00000231389	85.6983	54.5131	6.49775	1.27674	HLA-DPA1	major histocompatibility complex, class II, DP alpha 1	-2.67114	1.94745e-06
ENSG00000239508	1800.98	2612.82	257.66	461.472	PLCH1-AS1	PLCH1 antisense RNA 1 (non-protein coding)	-2.56159	7.65812e-37
ENSG00000178722	397.056	282.167	51.0727	43.6014	C5orf64	chromosome 5 open reading frame 64	-2.50536	6.38246e-12
ENSG00000132185	222.82	137.245	38.2794	17.0052	FCRLA	Fc receptor-like A	-2.49876	7.4e-15
ENSG00000204257	174.956	97.6752	24.6689	10.1791	HLA-DMA	major histocompatibility complex, class II, DM alpha	-2.4336	6.70791e-08
ENSG00000147862	1151.3	2299.31	277.985	257.181	NFIB	nuclear factor I/B	-2.39531	2.70786e-14
ENSG00000151224	33.2051	20.6625	1.80318	0	MAT1A	methionine adenosyltransferase I, alpha	-2.39198	0.000118354
ENSG00000145040	183.415	52.3333	19.4669	11.0795	UCN2	urocortin 2	-2.35998	2.60096e-08
ENSG00000172828	169.61	65.2346	29.3153	6.04817	CES3	carboxylesterase 3	-2.35974	3.44699e-08
ENSG00000179388	150.067	131.892	32.0461	10.3037	EGR3	early growth response 3	-2.33184	1.91377e-07
ENSG00000229607	150.442	162.192	13.4345	23.7577	RP5-1125N11.1		-2.3067	1.04467e-05
ENSG00000187642	119.336	104.16	10.482	25.8739	C1orf170	chromosome 1 open reading frame 170	-2.30633	2.26014e-08
ENSG00000133789	10902.4	10019.7	2346.95	1725.43	SWAP70	SWAP switching B-cell complex 70kDa subunit	-2.30188	4.07879e-31
ENSG00000171611	88.1954	102.307	14.7673	13.6791	PTCRA	pre T-cell antigen receptor alpha	-2.21169	2.76443e-06
ENSG00000174945	138.581	293.745	29.9072	47.4169	AMZ1	archaelysin family metallopeptidase 1	-2.18582	1.26244e-09
ENSG00000017797	840.899	820.437	207.144	143.241	RALBP1	ralA binding protein 1	-2.17142	3.76677e-21
ENSG00000175274	237.498	42.2502	36.7073	3.6063	TP53I11	tumor protein p53 inducible protein 11	-2.1295	3.6126e-05
ENSG00000169224	70.3596	41.9918	11.4009	5.37637	C1orf150	chromosome 1 open reading frame 150	-2.12624	2.91658e-05
ENSG00000160678	1696.77	896.928	461.931	124.308	S100A1	S100 calcium binding protein A1	-2.10724	1.01834e-10
ENSG00000169169	36.2567	27.5883	6.52381	4.27287	CPT1C	carnitine palmitoyltransferase 1C	-2.08259	1.11312e-05
ENSG00000169908	82.0636	96.0284	21.1394	11.3929	TM4SF1	transmembrane 4 L six family member 1	-2.06425	4.0089e-06
ENSG00000231607	837.945	1007.29	252.102	142.83	DLEU2	deleted in lymphocytic leukemia 2 (non-protein coding)	-2.05769	7.70601e-10
ENSG00000236013	308.394	537.827	71.4975	112.388	RP3-332B22.1		-2.05031	6.85117e-13
ENSG00000168481	123.935	329.246	37.6719	49.6822	LGI3	leucine-rich repeat LGI family, member 3	-2.04749	1.10205e-09
ENSG00000181649	237.808	194.267	66.6241	19.6364	PHLDA2	pleckstrin homology-like domain, family A, member 2	-2.03989	6.05681e-06
ENSG00000131174	12863	12874.7	2991.18	3091.81	COX7B	cytochrome c oxidase subunit VIIb	-2.03452	2.65213e-31
ENSG00000261658	434.491	452.385	115.366	90.4336	RP11-102F4.3		-2.02572	5.08304e-18
ENSG00000176912	130.3	201.979	36.5585	22.2453	C18orf56	chromosome 18 open reading frame 56	-2.02206	2.06501e-05
ENSG00000178878	5211.4	4604.25	1360.51	1006.2	APOLD1	apolipoprotein L domain containing 1	-2.00886	5.60375e-26
ENSG00000135973	37.8619	54.8368	6.91587	9.51228	GPR45	G protein-coupled receptor 45	-2.00779	3.87657e-05
ENSG00000198963	563.166	1000.18	146.632	222.159	RORB	RAR-related orphan receptor B	-1.99509	8.20043e-23
ENSG00000233388	139.887	244.204	29.7429	58.7339	RP4-569D19.5		-1.96696	7.6805e-10
ENSG00000010319	154.037	119.465	37.5153	17.9677	SEMA3G	sema domain, immunoglobulin domain (Ig), short basic domain, secreted, (semaphorin) 3G	-1.96028	1.18251e-05
ENSG00000079308	261.855	131.229	42.5474	37.9264	TNS1	tensin 1	-1.94809	8.5926e-07
ENSG00000112964	3267.7	3268.1	1049.99	553.867	GHR	growth hormone receptor	-1.94777	3.82052e-11
[truncated: 456 more rows]

## Sheet: BPTF DOWN-Ontology
Category	Term	Count	%	PValue	Genes	List Total	Pop Hits	Pop Total	Fold Enrichment	Bonferroni	Benjamini	FDR
[truncated: 85 more rows]

[truncated: 4 more sheets: COMMONLY UP-regulated, Common-Up-Ontology, COMMONLY DOWN-regulated, Common-down-ontology]
