# Supplementary material for: Chromatin-Remodelling Complex NURF Is Essential for Differentiation of Adult Melanocyte Stem Cells
Source: PLoS Genet. 2015 Oct 6;11(10):e1005555. doi: 10.1371/journal.pgen.1005555 (PMC4595011; doi:10.1371/journal.pgen.1005555)
Supplement: S2 Dataset — The gene ontology for each gene set is also shown. (XLSX) [file pgen.1005555.s002.xlsx]

## Sheet: MITF UP in 30kb
Gene name	Description	log2(501MEL_shMITF/501MEL_shcontrol)	Adjusted p-value (501MEL_shMITF vs 501MEL_sshcontrol)
PDGFB	platelet-derived growth factor beta polypeptide	3.84029	7.08471e-13
CADPS	Ca++-dependent secretion activator	3.31031	2.19458e-30
FGF1	fibroblast growth factor 1 (acidic)	3.29955	1.83531e-11
COL13A1	collagen, type XIII, alpha 1	3.22794	1.99844e-09
CXCL14	chemokine (C-X-C motif) ligand 14	2.89672	7.25628e-07
FAM105A	family with sequence similarity 105, member A	2.87893	6.56177e-10
CYR61	cysteine-rich, angiogenic inducer, 61	2.70553	7.52138e-16
NKD1	naked cuticle homolog 1 (Drosophila)	2.67489	1.12216e-25
COL22A1	collagen, type XXII, alpha 1	2.65142	3.2252e-07
GXYLT2	glucoside xylosyltransferase 2	2.62675	1.64723e-30
FIBCD1	fibrinogen C domain containing 1	2.62523	2.44983e-08
TGFBI	transforming growth factor, beta-induced, 68kDa	2.62252	1.98017e-09
IL24	interleukin 24	2.5878	6.21218e-14
NOV	nephroblastoma overexpressed	2.52675	4.47026e-10
NANOS1	nanos homolog 1 (Drosophila)	2.40875	2.41261e-24
BIK	BCL2-interacting killer (apoptosis-inducing)	2.3965	8.13035e-09
ZDHHC23	zinc finger, DHHC-type containing 23	2.39046	1.91272e-14
ARHGEF3	Rho guanine nucleotide exchange factor (GEF) 3	2.32581	1.23563e-21
LMO2	LIM domain only 2 (rhombotin-like 1)	2.32449	2.8917e-05
CDK15	cyclin-dependent kinase 15	2.26162	5.9935e-10
FAM171B	family with sequence similarity 171, member B	2.24552	3.85258e-29
CTSB	cathepsin B	2.19532	2.36388e-18
HCN2	hyperpolarization activated cyclic nucleotide-gated potassium channel 2	2.18372	2.07357e-14
ITPR1	inositol 1,4,5-trisphosphate receptor, type 1	2.18354	2.69982e-27
MAP2	microtubule-associated protein 2	2.16554	1.18571e-14
GFPT2	glutamine-fructose-6-phosphate transaminase 2	2.16117	5.78879e-12
IGLON5	IgLON family member 5	2.15979	0.00102051
SLC24A4	solute carrier family 24 (sodium/potassium/calcium exchanger), member 4	2.158	1.64754e-29
DLX2	distal-less homeobox 2	2.15283	2.91695e-10
CYFIP2	cytoplasmic FMR1 interacting protein 2	2.10735	4.70299e-07
SERPINE1	serpin peptidase inhibitor, clade E (nexin, plasminogen activator inhibitor type 1), member 1	2.09499	9.39549e-08
SLC7A8	solute carrier family 7 (amino acid transporter light chain, L system), member 8	2.08451	8.68067e-22
ROPN1L	rhophilin associated tail protein 1-like	2.07712	9.18888e-07
BMF	Bcl2 modifying factor	2.05819	1.38086e-13
SHC4	SHC (Src homology 2 domain containing) family, member 4	2.05565	2.31999e-18
FAM135B	family with sequence similarity 135, member B	2.03954	0.00191831
TMEM8B	transmembrane protein 8B	2.03951	2.09949e-09
LRRC7	leucine rich repeat containing 7	2.03245	0.00216917
FAM212B	family with sequence similarity 212, member B	2.01084	5.12308e-20
TMEM163	transmembrane protein 163	1.9818	8.23459e-11
COL16A1	collagen, type XVI, alpha 1	1.94395	9.66352e-06
SLC9A3	solute carrier family 9, subfamily A (NHE3, cation proton antiporter 3), member 3	1.94338	2.73056e-05
AMOTL2	angiomotin like 2	1.94127	1.24595e-06
GLI3	GLI family zinc finger 3	1.91032	6.94652e-11
EVI5L	ecotropic viral integration site 5-like	1.90971	3.66704e-07
TRAF1	TNF receptor-associated factor 1	1.9063	0.00434841
SLC2A8	solute carrier family 2 (facilitated glucose transporter), member 8	1.90149	4.1048e-13
NFATC2	nuclear factor of activated T-cells, cytoplasmic, calcineurin-dependent 2	1.88462	0.000207942
RIN2	Ras and Rab interactor 2	1.87665	7.40867e-06
SOCS2	suppressor of cytokine signaling 2	1.83544	1.58475e-20
NRCAM	neuronal cell adhesion molecule	1.83503	0.000101074
SMAD3	SMAD family member 3	1.81848	2.50131e-14
HAP1	huntingtin-associated protein 1	1.78239	0.000129164
MCOLN3	mucolipin 3	1.78231	9.34975e-09
FRAS1	Fraser syndrome 1	1.77979	0.00386844
ADAP1	ArfGAP with dual PH domains 1	1.77382	9.41729e-06
DDR1	discoidin domain receptor tyrosine kinase 1	1.76142	0.000927732
FAM178B	family with sequence similarity 178, member B	1.75711	1.07158e-06
MICAL2	microtubule associated monoxygenase, calponin and LIM domain containing 2	1.74272	5.80616e-14
ADRA2C	adrenergic, alpha-2C-, receptor	1.72649	2.04709e-12
RNF43	ring finger protein 43	1.69963	2.19424e-18
SLC1A3	solute carrier family 1 (glial high affinity glutamate transporter), member 3	1.69629	0.000280105
ZNF433	zinc finger protein 433	1.66877	0.000982024
C1QTNF1	C1q and tumor necrosis factor related protein 1	1.6566	0.00113228
TSC22D1	TSC22 domain family, member 1	1.64818	2.01513e-07
ZAP70	zeta-chain (TCR) associated protein kinase 70kDa	1.64549	4.91445e-06
ZNF862	zinc finger protein 862	1.63485	0.000185346
VEGFC	vascular endothelial growth factor C	1.63375	2.28526e-08
SPRY4	sprouty homolog 4 (Drosophila)	1.63281	3.07929e-14
LIF	leukemia inhibitory factor	1.63203	0.0134658
ID2	inhibitor of DNA binding 2, dominant negative helix-loop-helix protein	1.63145	7.2258e-07
GLT25D2	glycosyltransferase 25 domain containing 2	1.6079	4.60512e-12
MACROD2	MACRO domain containing 2	1.60759	8.78144e-10
SLC7A11	solute carrier family 7 (anionic amino acid transporter light chain, xc- system), member 11	1.59985	2.39198e-12
CYP1A1	cytochrome P450, family 1, subfamily A, polypeptide 1	1.59592	7.16299e-14
SEZ6L	seizure related 6 homolog (mouse)-like	1.59156	0.0317396
ANKRD5	ankyrin repeat domain 5	1.58595	2.58278e-08
ZNRF3	zinc and ring finger 3	1.56913	1.79546e-16
ID1	inhibitor of DNA binding 1, dominant negative helix-loop-helix protein	1.56638	8.2779e-14
FOXP2	forkhead box P2	1.54505	0.0147648
TTLL1	tubulin tyrosine ligase-like family, member 1	1.54354	8.09908e-05
ALCAM	activated leukocyte cell adhesion molecule	1.53567	2.19397e-06
HABP4	hyaluronan binding protein 4	1.53528	9.36739e-16
PTCH1	patched 1	1.53077	2.54987e-10
MSRB2	methionine sulfoxide reductase B2	1.52511	2.04709e-12
DOK6	docking protein 6	1.5203	0.0273531
MEGF9	multiple EGF-like-domains 9	1.5183	6.91335e-10
GOLGA7B	golgin A7 family, member B	1.50769	6.98435e-10
CEP19	centrosomal protein 19kDa	1.50459	3.35083e-09
DDAH1	dimethylarginine dimethylaminohydrolase 1	1.50393	1.52723e-09
APCDD1	adenomatosis polyposis coli down-regulated 1	1.49531	2.02191e-14
IL8	interleukin 8	1.49153	0.00107921
SBK1	SH3-binding domain kinase 1	1.47844	0.00665186
DUSP8	dual specificity phosphatase 8	1.46765	1.58992e-07
SPOCD1	SPOC domain containing 1	1.4676	0.013226
PDP1	pyruvate dehyrogenase phosphatase catalytic subunit 1	1.46604	3.49676e-07
MAMLD1	mastermind-like domain containing 1	1.45736	8.91501e-09
CYP24A1	cytochrome P450, family 24, subfamily A, polypeptide 1	1.45399	0.049506
LRRIQ1	leucine-rich repeats and IQ motif containing 1	1.44695	0.000575006
SMPD1	sphingomyelin phosphodiesterase 1, acid lysosomal	1.44512	6.06396e-08
MALAT1	metastasis associated lung adenocarcinoma transcript 1 (non-protein coding)	1.42852	1.98917e-09
IQCK	IQ motif containing K	1.421	2.32811e-09
SDC2	syndecan 2	1.40912	0.00184892
RERE	arginine-glutamic acid dipeptide (RE) repeats	1.40787	3.02125e-10
FAM189A2	family with sequence similarity 189, member A2	1.39192	1.64046e-06
EXPH5	exophilin 5	1.38674	0.00178493
PIK3R2	phosphoinositide-3-kinase, regulatory subunit 2 (beta)	1.35732	4.93963e-13
NPAS3	neuronal PAS domain protein 3	1.35692	0.0476628
PMEPA1	prostate transmembrane protein, androgen induced 1	1.35588	0.000142635
LFNG	LFNG O-fucosylpeptide 3-beta-N-acetylglucosaminyltransferase	1.35551	2.79253e-07
GABRG3	gamma-aminobutyric acid (GABA) A receptor, gamma 3	1.33825	3.49131e-06
TBC1D17	TBC1 domain family, member 17	1.33782	3.71426e-10
PLXNB1	plexin B1	1.33458	1.36205e-08
GATS		1.33227	6.94413e-06
TBCEL	tubulin folding cofactor E-like	1.33005	3.49316e-09
C1orf115	chromosome 1 open reading frame 115	1.31425	0.000113661
MFSD12	major facilitator superfamily domain containing 12	1.30986	0.000212375
DYRK1B	dual-specificity tyrosine-(Y)-phosphorylation regulated kinase 1B	1.30735	0.000683763
GNG7	guanine nucleotide binding protein (G protein), gamma 7	1.30557	0.000316166
OMG	oligodendrocyte myelin glycoprotein	1.28763	0.0386311
LINC00085	long intergenic non-protein coding RNA 85	1.28696	0.000592297
JUN	jun proto-oncogene	1.27705	2.27908e-08
NOXA1	NADPH oxidase activator 1	1.27469	0.0414361
BASP1	brain abundant, membrane attached signal protein 1	1.27417	0.000691168
C9orf9	chromosome 9 open reading frame 9	1.27097	0.000198936
OTUD7A	OTU domain containing 7A	1.26778	0.0205709
CNR1	cannabinoid receptor 1 (brain)	1.25768	0.0283684
BCL6	B-cell CLL/lymphoma 6	1.25558	2.7443e-08
TSHZ2	teashirt zinc finger homeobox 2	1.25074	0.015184
GNAL	guanine nucleotide binding protein (G protein), alpha activating activity polypeptide, olfactory type	1.25047	9.94852e-09
TEC	tec protein tyrosine kinase	1.24747	0.00360858
LRFN3	leucine rich repeat and fibronectin type III domain containing 3	1.23009	9.88429e-05
PITPNC1	phosphatidylinositol transfer protein, cytoplasmic 1	1.22744	9.57393e-05
RASGRF1	Ras protein-specific guanine nucleotide-releasing factor 1	1.21772	0.0371467
CLIP4	CAP-GLY domain containing linker protein family, member 4	1.20075	0.0148026
ZMIZ2	zinc finger, MIZ-type containing 2	1.1978	3.42823e-05
ABHD4	abhydrolase domain containing 4	1.18806	2.82565e-07
FUT3	fucosyltransferase 3 (galactoside 3(4)-L-fucosyltransferase, Lewis blood group)	1.18634	0.0460485
C11orf63	chromosome 11 open reading frame 63	1.18605	0.000162984
MPPED2	metallophosphoesterase domain containing 2	1.18469	0.000115381
TBC1D19	TBC1 domain family, member 19	1.18406	1.7504e-05
NMNAT2	nicotinamide nucleotide adenylyltransferase 2	1.18344	0.000392044
SLC12A1	solute carrier family 12 (sodium/potassium/chloride transporters), member 1	1.18034	2.12565e-05
PLEKHF1	pleckstrin homology domain containing, family F (with FYVE domain) member 1	1.18033	0.000249135
FAM210B	family with sequence similarity 210, member B	1.17659	4.95726e-09
MKRN3	makorin ring finger protein 3	1.17579	1.84596e-06
ULBP3	UL16 binding protein 3	1.16671	0.00560054
CD101	CD101 molecule	1.16237	0.0218849
OGDHL	oxoglutarate dehydrogenase-like	1.16031	0.00879655
NFE2L3	nuclear factor (erythroid-derived 2)-like 3	1.15351	1.15339e-06
TRAPPC9	trafficking protein particle complex 9	1.14788	1.12502e-06
AKTIP	AKT interacting protein	1.14154	0.00155602
MARCH8	membrane-associated ring finger (C3HC4) 8, E3 ubiquitin protein ligase	1.13969	1.24009e-05
ABHD2	abhydrolase domain containing 2	1.13426	8.74162e-05
CHL1	cell adhesion molecule with homology to L1CAM (close homolog of L1)	1.13419	6.04859e-05
ARRDC3	arrestin domain containing 3	1.13137	0.00187553
IL16	interleukin 16	1.12906	6.90414e-05
KCNS3	potassium voltage-gated channel, delayed-rectifier, subfamily S, member 3	1.11763	6.41921e-07
WDR19	WD repeat domain 19	1.11432	4.15152e-06
ASB2	ankyrin repeat and SOCS box containing 2	1.11248	4.35002e-05
TUBB2B	tubulin, beta 2B class IIb	1.10897	0.0187498
MYH9	myosin, heavy chain 9, non-muscle	1.10481	1.12871e-09
ZYX	zyxin	1.10464	5.27626e-08
C9orf3	chromosome 9 open reading frame 3	1.10107	1.67305e-08
ACTN1	actinin, alpha 1	1.09571	0.000105324
TPRG1L	tumor protein p63 regulated 1-like	1.08765	4.2108e-08
RNF217	ring finger protein 217	1.08511	7.87896e-06
PRSS16	protease, serine, 16 (thymus)	1.08148	0.0486517
PRKCZ	protein kinase C, zeta	1.07497	0.000163996
KIF27	kinesin family member 27	1.0651	0.0226071
TMEM86A	transmembrane protein 86A	1.06385	2.16901e-05
ATP13A2	ATPase type 13A2	1.06362	2.59418e-08
MANBA	mannosidase, beta A, lysosomal	1.04909	0.000783636
RAG1	recombination activating gene 1	1.04556	0.0463953
PBXIP1	pre-B-cell leukemia homeobox interacting protein 1	1.04505	3.53447e-07
SPATA7	spermatogenesis associated 7	1.04007	0.0105125
SSH1	slingshot homolog 1 (Drosophila)	1.03798	4.34462e-07
BCAT2	branched chain amino-acid transaminase 2, mitochondrial	1.03508	4.85542e-07
CELSR3	cadherin, EGF LAG seven-pass G-type receptor 3 (flamingo homolog, Drosophila)	1.02088	0.000492058
BCL9L	B-cell CLL/lymphoma 9-like	1.01653	3.00794e-05
GLIS2	GLIS family zinc finger 2	1.01472	0.000801338
LHFP	lipoma HMGIC fusion partner	1.01438	2.74457e-06
TMEM80	transmembrane protein 80	1.00771	0.000164049
PVRL1	poliovirus receptor-related 1 (herpesvirus entry mediator C)	1.00295	0.022603
CYP2U1	cytochrome P450, family 2, subfamily U, polypeptide 1	1.00227	4.53004e-06
SLC25A20	solute carrier family 25 (carnitine/acylcarnitine translocase), member 20	1.00201	1.93668e-05
REXO1	REX1, RNA exonuclease 1 homolog (S. cerevisiae)	1.001	2.65823e-06

## Sheet: MITF Up-ontology
Category	Term	Count	%	PValue	Genes	List Total	Pop Hits	Pop Total	Fold Enrichment	Bonferroni	Benjamini	FDR
GOTERM_BP_FAT	GO:0030155~regulation of cell adhesion	8	4.395604395604396	5.270790774794975E-4	DDR1, PRKCZ, IL8, TGFBI, SMAD3, BCL6, FGF1, CYR61	140	137	13528	5.642544316996872	0.5284890315639003	0.5284890315639003	0.8668518032204253
GOTERM_BP_FAT	GO:0007610~behavior	14	7.6923076923076925	0.0010836371440851628	PRKCZ, IL16, PDGFB, IL8, FOXP2, NPAS3, SLC1A3, CXCL14, MCOLN3, RASGRF1, CNR1, JUN, CYR61, GNG7	140	469	13528	2.884434968017058	0.7869235861067143	0.538397991887724	1.7745202451109554
GOTERM_BP_FAT	GO:0010810~regulation of cell-substrate adhesion	5	2.7472527472527473	0.00124650819105394	DDR1, PRKCZ, SMAD3, BCL6, CYR61	140	46	13528	10.50310559006211	0.8311305670877005	0.4472649371744509	2.038659846553803
GOTERM_BP_FAT	GO:0007155~cell adhesion	17	9.340659340659341	0.0022149841972066717	COL13A1, COL22A1, CELSR3, ACTN1, MYH9, COL16A1, ALCAM, NRCAM, DDR1, PVRL1, TMEM8B, TGFBI, CYFIP2, ZYX, OMG, CHL1, CYR61	140	700	13528	2.3466938775510204	0.9576620201846688	0.5463900911724962	3.595576872604689
GOTERM_BP_FAT	GO:0022610~biological adhesion	17	9.340659340659341	0.0022469686437204175	COL13A1, COL22A1, CELSR3, ACTN1, MYH9, COL16A1, ALCAM, NRCAM, DDR1, PVRL1, TMEM8B, TGFBI, CYFIP2, ZYX, OMG, CHL1, CYR61	140	701	13528	2.343346240065213	0.9595537978747023	0.4735276714223995	3.646596187067397
GOTERM_BP_FAT	GO:0051094~positive regulation of developmental process	10	5.4945054945054945	0.0022986426770776345	LIF, NRCAM, VEGFC, ID2, PLXNB1, JUN, ZAP70, SMAD3, DDAH1, GLI3	140	278	13528	3.47584789311408	0.9624333113039689	0.4212817839525175	3.728969339398036
GOTERM_BP_FAT	GO:0045597~positive regulation of cell differentiation	9	4.945054945054945	0.0025147804721283745	LIF, NRCAM, VEGFC, ID2, PLXNB1, JUN, ZAP70, SMAD3, GLI3	140	229	13528	3.7976294447910166	0.9724180477817278	0.4012684509226587	4.072796289211167
GOTERM_BP_FAT	GO:0001952~regulation of cell-matrix adhesion	4	2.197802197802198	0.002592064391458176	DDR1, PRKCZ, SMAD3, BCL6	140	27	13528	14.315343915343915	0.9753032252149691	0.37037780340286264	4.195457499915967
GOTERM_BP_FAT	GO:0007167~enzyme linked receptor protein signaling pathway	11	6.043956043956044	0.0027912307819833644	LIF, SLC2A8, DDR1, VEGFC, SOCS2, PDGFB, ID1, JUN, SMAD3, FGF1, GNG7	140	342	13528	3.107936507936508	0.9814235460090952	0.35781148377027905	4.510885729181425
GOTERM_BP_FAT	GO:0050921~positive regulation of chemotaxis	4	2.197802197802198	0.003189975630021025	IL8, IL16, PDGFB, SMAD3	140	29	13528	13.328078817733989	0.989497859271194	0.3659437565203113	5.139465102315677
GOTERM_BP_FAT	GO:0050920~regulation of chemotaxis	4	2.197802197802198	0.0038659271259429383	IL8, IL16, PDGFB, SMAD3	140	31	13528	12.468202764976958	0.9960081308138405	0.39476349006136313	6.196159909560494
GOTERM_BP_FAT	GO:0001525~angiogenesis	7	3.8461538461538463	0.004228739040870023	VEGFC, IL8, ID1, JUN, MYH9, FGF1, CYR61	140	148	13528	4.570270270270271	0.9976254989880349	0.3956372389986498	6.758762341990476
GOTERM_BP_FAT	GO:0032318~regulation of Ras GTPase activity	6	3.296703296703297	0.004345917402409997	TBC1D17, RASGRF1, BCL6, EVI5L, TBC1D19, ADAP1	140	104	13528	5.5747252747252745	0.9979923367372865	0.3798243900285827	6.9397893053592234
GOTERM_BP_FAT	GO:0048520~positive regulation of behavior	4	2.197802197802198	0.005032514372466501	IL8, IL16, PDGFB, SMAD3	140	34	13528	11.368067226890757	0.9992492845624072	0.4018368321903576	7.993884133828921
GOTERM_BP_FAT	GO:0030182~neuron differentiation	12	6.593406593406594	0.005507443743948294	LIF, NRCAM, ALCAM, DLX2, SLC1A3, MCOLN3, TUBB2B, PVRL1, RASGRF1, MAP2, CELSR3, GLI3	140	438	13528	2.647358121330724	0.9996199931139474	0.4084573020473532	8.716443179433952
GOTERM_BP_FAT	GO:0050678~regulation of epithelial cell proliferation	5	2.7472527472527473	0.006093210053906024	VEGFC, SMAD3, PTCH1, FGF1, FOXP2	140	71	13528	6.804828973843058	0.9998359759119031	0.4199950139802745	9.600288118612532
GOTERM_BP_FAT	GO:0043087~regulation of GTPase activity	6	3.296703296703297	0.008752653793314682	TBC1D17, RASGRF1, BCL6, EVI5L, TBC1D19, ADAP1	140	123	13528	4.713588850174216	0.9999964059372948	0.5216559983577909	13.512886396278056
GOTERM_BP_FAT	GO:0050795~regulation of behavior	4	2.197802197802198	0.011675778490145337	IL8, IL16, PDGFB, SMAD3	140	46	13528	8.40248447204969	0.999999946715602	0.6056133317126494	17.62963606703195
GOTERM_BP_FAT	GO:0001568~blood vessel development	8	4.395604395604396	0.013294259683530797	VEGFC, LMO2, IL8, ID1, JUN, MYH9, FGF1, CYR61	140	245	13528	3.155218658892128	0.9999999948525075	0.6337579585842191	19.829090628542666
GOTERM_BP_FAT	GO:0002763~positive regulation of myeloid leukocyte differentiation	3	1.6483516483516485	0.014399723910306157	LIF, ID2, JUN	140	18	13528	16.104761904761904	0.9999999989592072	0.6444765802131558	21.2995312115985
GOTERM_BP_FAT	GO:0001944~vasculature development	8	4.395604395604396	0.0150083926602839	VEGFC, LMO2, IL8, ID1, JUN, MYH9, FGF1, CYR61	140	251	13528	3.079795105293113	0.9999999995686916	0.6418726250005105	22.09830188209576
GOTERM_BP_FAT	GO:0001558~regulation of cell growth	7	3.8461538461538463	0.015022407309014416	NOV, NRCAM, DDR1, SOCS2, SMAD3, BCL6, CYR61	140	194	13528	3.4865979381443304	0.9999999995773545	0.6251064121782793	22.11660362544684
GOTERM_BP_FAT	GO:0042127~regulation of cell proliferation	16	8.791208791208792	0.01522507727861361	PRKCZ, PDGFB, IL8, SMAD3, GLI3, FOXP2, LIF, DDR1, VEGFC, ID2, JUN, SERPINE1, ZAP70, BCL6, PTCH1, FGF1	140	787	13528	1.96449446360501	0.9999999996848374	0.6137283744675404	22.380819369564875
GOTERM_BP_FAT	GO:0050927~positive regulation of positive chemotaxis	3	1.6483516483516485	0.015986535936094386	IL8, IL16, SMAD3	140	19	13528	15.257142857142858	0.9999999998954114	0.6161644669416895	23.366007775191445
GOTERM_BP_FAT	GO:0050926~regulation of positive chemotaxis	3	1.6483516483516485	0.015986535936094386	IL8, IL16, SMAD3	140	19	13528	15.257142857142858	0.9999999998954114	0.6161644669416895	23.366007775191445
GOTERM_BP_FAT	GO:0010033~response to organic substance	15	8.241758241758241	0.016282814494768046	PDGFB, SOCS2, CYP1A1, SLC9A3, SMAD3, SLC2A8, DDR1, GNAL, ID2, ID1, JUN, SMPD1, PTCH1, CYR61, GNG7	140	721	13528	2.010303150386368	0.9999999999319248	0.6079697779670827	23.746153754927548
GOTERM_BP_FAT	GO:0042981~regulation of apoptosis	16	8.791208791208792	0.01813720902410454	TRAF1, ARHGEF3, PRKCZ, SOCS2, RAG1, SMAD3, ACTN1, GLI3, PLEKHF1, RASGRF1, JUN, SMPD1, BCL6, BIK, CTSB, BMF	140	804	13528	1.922956645344705	0.9999999999953821	0.6335480202305601	26.08552165655581
GOTERM_BP_FAT	GO:0040017~positive regulation of locomotion	5	2.7472527472527473	0.01833945347645912	VEGFC, IL8, IL16, PDGFB, SMAD3	140	98	13528	4.93002915451895	0.9999999999965575	0.6237820675793467	26.336539938068725
GOTERM_BP_FAT	GO:0043067~regulation of programmed cell death	16	8.791208791208792	0.019647857864991528	TRAF1, ARHGEF3, PRKCZ, SOCS2, RAG1, SMAD3, ACTN1, GLI3, PLEKHF1, RASGRF1, JUN, SMPD1, BCL6, BIK, CTSB, BMF	140	812	13528	1.9040112596762844	0.9999999999994861	0.6359988354095627	27.941234074956746
GOTERM_BP_FAT	GO:0009612~response to mechanical stimulus	4	2.197802197802198	0.019800159260704813	SLC1A3, JUN, PTCH1, FOXP2	140	56	13528	6.902040816326529	0.9999999999995882	0.6259589434621528	28.125875486276385
GOTERM_BP_FAT	GO:0010941~regulation of cell death	16	8.791208791208792	0.02023854937347966	TRAF1, ARHGEF3, PRKCZ, SOCS2, RAG1, SMAD3, ACTN1, GLI3, PLEKHF1, RASGRF1, JUN, SMPD1, BCL6, BIK, CTSB, BMF	140	815	13528	1.8970026292725677	0.9999999999997824	0.6216266550014358	28.65487644361795
GOTERM_BP_FAT	GO:0031223~auditory behavior	2	1.098901098901099	0.020445146897107542	SLC1A3, FOXP2	140	2	13528	96.62857142857142	0.9999999999998389	0.6133455712442347	28.902905539157086
GOTERM_BP_FAT	GO:0050900~leukocyte migration	4	2.197802197802198	0.020746504461667134	IL8, IL16, PDGFB, MYH9	140	57	13528	6.780952380952381	0.9999999999998961	0.6071160821626269	29.263245882097287
GOTERM_BP_FAT	GO:0046578~regulation of Ras protein signal transduction	7	3.8461538461538463	0.021317588611867992	ARHGEF3, TBC1D17, RASGRF1, BCL6, EVI5L, TBC1D19, ADAP1	140	210	13528	3.220952380952381	0.9999999999999548	0.6058953051141098	29.941403093984476
GOTERM_BP_FAT	GO:0048514~blood vessel morphogenesis	7	3.8461538461538463	0.02176221550458945	VEGFC, IL8, ID1, JUN, MYH9, FGF1, CYR61	140	211	13528	3.205687203791469	0.9999999999999764	0.6025996022070024	30.46515951804636
GOTERM_BP_FAT	GO:0051336~regulation of hydrolase activity	9	4.945054945054945	0.023042526042506783	PRKCZ, TBC1D17, RASGRF1, RAG1, SMAD3, BCL6, EVI5L, TBC1D19, ADAP1	140	337	13528	2.580584993641373	0.9999999999999963	0.6131830916958273	31.952853739229525
GOTERM_BP_FAT	GO:0007626~locomotory behavior	8	4.395604395604396	0.02304791610736786	NPAS3, MCOLN3, CXCL14, IL8, IL16, PDGFB, GNG7, CYR61	140	274	13528	2.821272158498436	0.9999999999999963	0.6029284972822825	31.959053193235288
GOTERM_BP_FAT	GO:0045785~positive regulation of cell adhesion	4	2.197802197802198	0.02373263770980802	PRKCZ, SMAD3, FGF1, CYR61	140	60	13528	6.441904761904762	0.9999999999999987	0.6037449769103594	32.74229418440622
GOTERM_BP_FAT	GO:0007179~transforming growth factor beta receptor signaling pathway	4	2.197802197802198	0.02373263770980802	PDGFB, ID1, JUN, SMAD3	140	60	13528	6.441904761904762	0.9999999999999987	0.6037449769103594	32.74229418440622
GOTERM_BP_FAT	GO:0016477~cell migration	8	4.395604395604396	0.02386455505322252	NRCAM, VEGFC, IL8, IL16, PDGFB, PLXNB1, ID1, MYH9	140	276	13528	2.8008281573498963	0.9999999999999989	0.5960272600001988	32.89221564844953
GOTERM_BP_FAT	GO:0042493~response to drug	7	3.8461538461538463	0.024079695815894777	SLC2A8, GABRG3, SLC1A3, CYP1A1, JUN, SMPD1, PTCH1	140	216	13528	3.1314814814814818	0.9999999999999992	0.5898475201826033	33.136045561367965
GOTERM_BP_FAT	GO:0045596~negative regulation of cell differentiation	7	3.8461538461538463	0.024079695815894777	LIF, DLX2, LMO2, SMAD3, BCL6, OMG, GLI3	140	216	13528	3.1314814814814818	0.9999999999999992	0.5898475201826033	33.136045561367965
GOTERM_BP_FAT	GO:0032101~regulation of response to external stimulus	6	3.296703296703297	0.02408859767717941	IL8, IL16, PDGFB, SERPINE1, SMAD3, BCL6	140	159	13528	3.6463611859838276	0.9999999999999992	0.5807428450610473	33.14611653778371
GOTERM_BP_FAT	GO:0040008~regulation of growth	9	4.945054945054945	0.024508806357865013	NOV, NRCAM, DDR1, SOCS2, TMEM8B, SMAD3, BCL6, PTCH1, CYR61	140	341	13528	2.550314201927105	0.9999999999999996	0.5781258024487683	33.61989479636872
GOTERM_BP_FAT	GO:0030879~mammary gland development	4	2.197802197802198	0.026939354410750814	DDR1, BCAT2, PTCH1, GLI3	140	63	13528	6.135147392290249	1.0	0.604340452940584	36.2989956806397
GOTERM_BP_FAT	GO:0008284~positive regulation of cell proliferation	10	5.4945054945054945	0.027051441566629773	LIF, PRKCZ, VEGFC, ID2, PDGFB, JUN, ZAP70, BCL6, FGF1, FOXP2	140	414	13528	2.3340234644582467	1.0	0.5972577909260696	36.42006051048946
GOTERM_BP_FAT	GO:0032103~positive regulation of response to external stimulus	4	2.197802197802198	0.028057186278002088	IL8, IL16, PDGFB, SMAD3	140	64	13528	6.039285714285714	1.0	0.6023996610676259	37.49673127580513
GOTERM_BP_FAT	GO:0046677~response to antibiotic	3	1.6483516483516485	0.02899866173310455	SLC2A8, SLC1A3, CYP1A1	140	26	13528	11.149450549450549	1.0	0.6064403512127287	38.48905799037395
GOTERM_BP_FAT	GO:0051222~positive regulation of protein transport	4	2.197802197802198	0.0315569080620457	PRKCZ, VEGFC, SMAD3, GLI3	140	67	13528	5.768869936034116	1.0	0.6299185867593141	41.11125742691406
GOTERM_BP_FAT	GO:0010811~positive regulation of cell-substrate adhesion	3	1.6483516483516485	0.033282707233744595	PRKCZ, SMAD3, CYR61	140	28	13528	10.353061224489794	1.0	0.6419198955335068	42.820482537435836
GOTERM_BP_FAT	GO:0045637~regulation of myeloid cell differentiation	4	2.197802197802198	0.035274755592541215	LIF, ID2, LMO2, JUN	140	70	13528	5.521632653061225	1.0	0.65592095107137	44.735429085299785
GOTERM_BP_FAT	GO:0014070~response to organic cyclic substance	5	2.7472527472527473	0.036084814395235004	GNAL, CYP1A1, JUN, SMPD1, PTCH1	140	121	13528	3.9929161747343564	1.0	0.6568396095390171	45.49676636925456
GOTERM_BP_FAT	GO:0045321~leukocyte activation	7	3.8461538461538463	0.038798349371528484	ULBP3, IL8, ZAP70, RAG1, SMAD3, BCL6, MYH9	140	242	13528	2.79504132231405	1.0	0.6765033660703934	47.975928420697244
GOTERM_BP_FAT	GO:0051674~localization of cell	8	4.395604395604396	0.03916839851896141	NRCAM, VEGFC, IL8, IL16, PDGFB, PLXNB1, ID1, MYH9	140	307	13528	2.5180083759888316	1.0	0.6728067801522492	48.305687358570324
GOTERM_BP_FAT	GO:0048870~cell motility	8	4.395604395604396	0.03916839851896141	NRCAM, VEGFC, IL8, IL16, PDGFB, PLXNB1, ID1, MYH9	140	307	13528	2.5180083759888316	1.0	0.6728067801522492	48.305687358570324
GOTERM_BP_FAT	GO:0001763~morphogenesis of a branching structure	4	2.197802197802198	0.040567629481734785	DLX2, COL13A1, GLI3, CYR61	140	74	13528	5.223166023166023	1.0	0.6787977294263008	49.53490766091782
GOTERM_BP_FAT	GO:0010769~regulation of cell morphogenesis involved in differentiation	4	2.197802197802198	0.04478571467003539	NRCAM, PLXNB1, SMAD3, OMG	140	77	13528	5.019666048237476	1.0	0.7085264714412136	53.076414747136056
GOTERM_BP_FAT	GO:0045639~positive regulation of myeloid cell differentiation	3	1.6483516483516485	0.044976351794216884	LIF, ID2, JUN	140	33	13528	8.784415584415584	1.0	0.703363304612975	53.23082262207342
GOTERM_BP_FAT	GO:0051056~regulation of small GTPase mediated signal transduction	7	3.8461538461538463	0.04571354901194832	ARHGEF3, TBC1D17, RASGRF1, BCL6, EVI5L, TBC1D19, ADAP1	140	252	13528	2.6841269841269844	1.0	0.7027474358496951	53.82344031020205
GOTERM_BP_FAT	GO:0022604~regulation of cell morphogenesis	5	2.7472527472527473	0.04607521293475359	NRCAM, PLXNB1, SMAD3, MYH9, OMG	140	131	13528	3.6881134133042526	1.0	0.6991555186663342	54.1115882569285
GOTERM_BP_FAT	GO:0000060~protein import into nucleus, translocation	3	1.6483516483516485	0.047472841632433635	JUN, BCL6, GLI3	140	34	13528	8.526050420168067	1.0	0.7038146287287326	55.209318818664286
GOTERM_BP_FAT	GO:0040012~regulation of locomotion	6	3.296703296703297	0.0480500872880105	VEGFC, IL8, IL16, PDGFB, SMAD3, ABHD2	140	192	13528	3.0196428571428573	1.0	0.7020099259718287	55.655462171963045
GOTERM_BP_FAT	GO:0051960~regulation of nervous system development	6	3.296703296703297	0.0480500872880105	NRCAM, VEGFC, DLX2, PVRL1, PLXNB1, OMG	140	192	13528	3.0196428571428573	1.0	0.7020099259718287	55.655462171963045
GOTERM_BP_FAT	GO:0051270~regulation of cell motion	6	3.296703296703297	0.048937639013126526	VEGFC, PDGFB, SMAD3, ACTN1, ABHD2, BCL6	140	193	13528	3.0039970392302	1.0	0.7026126596900624	56.333299434439276
GOTERM_BP_FAT	GO:0001666~response to hypoxia	5	2.7472527472527473	0.04934426916126646	SLC2A8, CYP1A1, PDGFB, SMAD3, ITPR1	140	134	13528	3.605543710021322	1.0	0.6996093587772694	56.640587014545815
GOTERM_BP_FAT	GO:0007638~mechanosensory behavior	2	1.098901098901099	0.05033725465496856	SLC1A3, FOXP2	140	5	13528	38.65142857142857	1.0	0.7010223046783044	57.382463465994604
GOTERM_BP_FAT	GO:0046649~lymphocyte activation	6	3.296703296703297	0.0544663277741576	ULBP3, ZAP70, RAG1, SMAD3, BCL6, MYH9	140	199	13528	2.9134242641780332	1.0	0.7242147794550182	60.34135869678643
GOTERM_BP_FAT	GO:0030595~leukocyte chemotaxis	3	1.6483516483516485	0.055254493706060635	IL8, IL16, PDGFB	140	37	13528	7.834749034749034	1.0	0.723781192348701	60.883754645621416
GOTERM_BP_FAT	GO:0007242~intracellular signaling cascade	20	10.989010989010989	0.05587820926473569	CYP24A1, PRKCZ, ARHGEF3, IL8, SOCS2, PLXNB1, GNAL, RASGRF1, CNR1, RIN2, ZAP70, ADRA2C, ASB2, FGF1, DUSP8, DDAH1, PMEPA1, GNG7, TEC, SHC4	140	1256	13528	1.5386715195632392	1.0	0.7222889867814735	61.30803220655729
GOTERM_BP_FAT	GO:0006928~cell motion	10	5.4945054945054945	0.05625658145068664	NRCAM, ALCAM, VEGFC, IL8, IL16, PDGFB, PVRL1, PLXNB1, ID1, MYH9	140	475	13528	2.034285714285714	1.0	0.7192407706878967	61.563305991272934
GOTERM_BP_FAT	GO:0070482~response to oxygen levels	5	2.7472527472527473	0.0574582583049197	SLC2A8, CYP1A1, PDGFB, SMAD3, ITPR1	140	141	13528	3.4265450861195537	1.0	0.7215565242989725	62.363581180953474
GOTERM_BP_FAT	GO:0006606~protein import into nucleus	4	2.197802197802198	0.05868240472894478	JUN, BCL6, GLI3, RERE	140	86	13528	4.494352159468438	1.0	0.7239347389467177	63.16270682851452
GOTERM_BP_FAT	GO:0045651~positive regulation of macrophage differentiation	2	1.098901098901099	0.060098633164438336	LIF, ID2	140	6	13528	32.20952380952381	1.0	0.7274039226088698	64.06732979194739
GOTERM_BP_FAT	GO:0060284~regulation of cell development	6	3.296703296703297	0.060343978724326244	NRCAM, VEGFC, DLX2, PLXNB1, SMAD3, OMG	140	205	13528	2.8281533101045295	1.0	0.7237150118872024	64.22190863658024
GOTERM_BP_FAT	GO:0048666~neuron development	8	4.395604395604396	0.06059242690535784	LIF, NRCAM, ALCAM, SLC1A3, PVRL1, RASGRF1, MAP2, CELSR3	140	339	13528	2.2803202697008005	1.0	0.7201029248423378	64.37780550306597
GOTERM_BP_FAT	GO:0060326~cell chemotaxis	3	1.6483516483516485	0.06067334929289582	IL8, IL16, PDGFB	140	39	13528	7.432967032967033	1.0	0.7155305045219237	64.4284449454194
GOTERM_BP_FAT	GO:0051781~positive regulation of cell division	3	1.6483516483516485	0.06067334929289582	VEGFC, PDGFB, FGF1	140	39	13528	7.432967032967033	1.0	0.7155305045219237	64.4284449454194
GOTERM_BP_FAT	GO:0051170~nuclear import	4	2.197802197802198	0.062016282157560554	JUN, BCL6, GLI3, RERE	140	88	13528	4.392207792207792	1.0	0.7186075356983109	65.2590119657236
GOTERM_BP_FAT	GO:0046942~carboxylic acid transport	5	2.7472527472527473	0.06472113299542874	SLC25A20, SLC1A3, SLC7A8, CELSR3, SLC7A11	140	147	13528	3.286686103012633	1.0	0.729381987429335	66.87689272617287
GOTERM_BP_FAT	GO:0006865~amino acid transport	4	2.197802197802198	0.06543674271898428	SLC25A20, SLC1A3, SLC7A8, SLC7A11	140	90	13528	4.294603174603174	1.0	0.728592556114315	67.29293199469477
GOTERM_BP_FAT	GO:0050679~positive regulation of epithelial cell proliferation	3	1.6483516483516485	0.06626587561819883	VEGFC, FGF1, FOXP2	140	41	13528	7.0703832752613245	1.0	0.7284534038638749	67.76883086193187
GOTERM_BP_FAT	GO:0002761~regulation of myeloid leukocyte differentiation	3	1.6483516483516485	0.06626587561819883	LIF, ID2, JUN	140	41	13528	7.0703832752613245	1.0	0.7284534038638749	67.76883086193187
GOTERM_BP_FAT	GO:0015849~organic acid transport	5	2.7472527472527473	0.06629165853208505	SLC25A20, SLC1A3, SLC7A8, CELSR3, SLC7A11	140	148	13528	3.2644787644787643	1.0	0.7238984988651408	67.78352471147466
GOTERM_BP_FAT	GO:0016265~death	13	7.142857142857142	0.06915897523933513	TRAF1, ARHGEF3, RAG1, SMAD3, IL24, ITPR1, PLEKHF1, AKTIP, RASGRF1, JUN, CYFIP2, BIK, BMF	140	724	13528	1.7350434096290452	1.0	0.734789498000831	69.37893265312739
GOTERM_BP_FAT	GO:0031952~regulation of protein amino acid autophosphorylation	2	1.098901098901099	0.06976039103897473	VEGFC, JUN	140	7	13528	27.608163265306118	1.0	0.7334068253517505	69.7040111357641
GOTERM_BP_FAT	GO:0070229~negative regulation of lymphocyte apoptosis	2	1.098901098901099	0.06976039103897473	RAG1, BCL6	140	7	13528	27.608163265306118	1.0	0.7334068253517505	69.7040111357641
GOTERM_BP_FAT	GO:0034504~protein localization in nucleus	4	2.197802197802198	0.0725318165844538	JUN, BCL6, GLI3, RERE	140	94	13528	4.111854103343465	1.0	0.7431221738997558	71.16057557109939
GOTERM_BP_FAT	GO:0000902~cell morphogenesis	8	4.395604395604396	0.07443302656821985	NRCAM, ALCAM, SLC1A3, SSH1, PVRL1, CELSR3, BCL6, MYH9	140	356	13528	2.1714285714285713	1.0	0.7481047852666083	72.12145627004803
GOTERM_BP_FAT	GO:0046907~intracellular transport	12	6.593406593406594	0.07560365543558012	SLC25A20, PRKCZ, WDR19, SLC1A3, AKTIP, JUN, EXPH5, BCL6, MYH9, GLI3, HAP1, RERE	140	657	13528	1.7649054142204827	1.0	0.7494259683604219	72.69804975025434
GOTERM_BP_FAT	GO:0001775~cell activation	7	3.8461538461538463	0.07568106140387137	ULBP3, IL8, ZAP70, RAG1, SMAD3, BCL6, MYH9	140	287	13528	2.3567944250871085	1.0	0.7455317158995707	72.73577843047444
GOTERM_BP_FAT	GO:0042359~vitamin D metabolic process	2	1.098901098901099	0.07932353767473506	CYP24A1, CYP1A1	140	8	13528	24.157142857142855	1.0	0.7582686345006132	74.45680232113145
GOTERM_BP_FAT	GO:0051272~positive regulation of cell motion	4	2.197802197802198	0.07995595490657009	VEGFC, PDGFB, SMAD3, BCL6	140	98	13528	3.9440233236151605	1.0	0.7569989119724087	74.74500845048337
GOTERM_BP_FAT	GO:0007169~transmembrane receptor protein tyrosine kinase signaling pathway	6	3.296703296703297	0.08124408283070972	SLC2A8, DDR1, VEGFC, SOCS2, PDGFB, FGF1	140	224	13528	2.5882653061224485	1.0	0.7586605134918478	75.32261383677479
GOTERM_BP_FAT	GO:0042330~taxis	5	2.7472527472527473	0.08282834963017195	CXCL14, IL8, IL16, PDGFB, CYR61	140	160	13528	3.019642857142857	1.0	0.7615601043368907	76.01599460981325
GOTERM_BP_FAT	GO:0006935~chemotaxis	5	2.7472527472527473	0.08282834963017195	CXCL14, IL8, IL16, PDGFB, CYR61	140	160	13528	3.019642857142857	1.0	0.7615601043368907	76.01599460981325
GOTERM_BP_FAT	GO:0030036~actin cytoskeleton organization	6	3.296703296703297	0.08364374197438537	PRKCZ, SSH1, PDGFB, ACTN1, BCL6, MYH9	140	226	13528	2.5653603034134007	1.0	0.7611065869298805	76.36568938121006
GOTERM_BP_FAT	GO:0032313~regulation of Rab GTPase activity	3	1.6483516483516485	0.08399447073431232	TBC1D17, EVI5L, TBC1D19	140	47	13528	6.167781155015198	1.0	0.758689648784859	76.51462715456117
GOTERM_BP_FAT	GO:0032483~regulation of Rab protein signal transduction	3	1.6483516483516485	0.08399447073431232	TBC1D17, EVI5L, TBC1D19	140	47	13528	6.167781155015198	1.0	0.758689648784859	76.51462715456117
GOTERM_BP_FAT	GO:0051302~regulation of cell division	3	1.6483516483516485	0.08399447073431232	VEGFC, PDGFB, FGF1	140	47	13528	6.167781155015198	1.0	0.758689648784859	76.51462715456117
GOTERM_BP_FAT	GO:0030030~cell projection organization	8	4.395604395604396	0.0852443682404904	NRCAM, ALCAM, PDGFB, PVRL1, RASGRF1, MAP2, CELSR3, MYH9	140	368	13528	2.1006211180124224	1.0	0.7601101226373493	77.03826000175492
GOTERM_BP_FAT	GO:0002009~morphogenesis of an epithelium	4	2.197802197802198	0.08573259957585751	FRAS1, VEGFC, PTCH1, GLI3	140	101	13528	3.826874115983027	1.0	0.7583276146991375	77.23980501376012
GOTERM_BP_FAT	GO:0007423~sensory organ development	6	3.296703296703297	0.08731329353020098	DDR1, CYP1A1, MCOLN3, PVRL1, GLI3, FOXP2	140	229	13528	2.531752963194011	1.0	0.7610932890538115	77.88098461764005
GOTERM_BP_FAT	GO:0043536~positive regulation of blood vessel endothelial cell migration	2	1.098901098901099	0.08878907231211351	VEGFC, PDGFB	140	9	13528	21.47301587301587	1.0	0.7633572245357881	78.46425568458135
GOTERM_BP_FAT	GO:0047496~vesicle transport along microtubule	2	1.098901098901099	0.08878907231211351	PRKCZ, HAP1	140	9	13528	21.47301587301587	1.0	0.7633572245357881	78.46425568458135
GOTERM_BP_FAT	GO:0001954~positive regulation of cell-matrix adhesion	2	1.098901098901099	0.08878907231211351	PRKCZ, SMAD3	140	9	13528	21.47301587301587	1.0	0.7633572245357881	78.46425568458135
GOTERM_BP_FAT	GO:0007178~transmembrane receptor protein serine/threonine kinase signaling pathway	4	2.197802197802198	0.08968000340869788	PDGFB, ID1, JUN, SMAD3	140	103	13528	3.7525658807212205	1.0	0.7632394885744915	78.80935029818559
GOTERM_BP_FAT	GO:0006915~apoptosis	11	6.043956043956044	0.09136914624747947	TRAF1, PLEKHF1, ARHGEF3, AKTIP, RASGRF1, JUN, CYFIP2, SMAD3, BIK, IL24, BMF	140	602	13528	1.7656383483626008	1.0	0.7662620588204316	79.44941019342312
GOTERM_BP_FAT	GO:0050767~regulation of neurogenesis	5	2.7472527472527473	0.09181947422347081	NRCAM, VEGFC, DLX2, PLXNB1, OMG	140	166	13528	2.9104991394148017	1.0	0.7644177947908681	79.61695876150492
GOTERM_BP_FAT	GO:0007166~cell surface receptor linked signal transduction	26	14.285714285714285	0.0924371812478717	CD101, PRKCZ, NKD1, PDGFB, GLI3, ADAP1, SLC2A8, LIF, CNR1, ZAP70, ADRA2C, FGF1, GNG7, GABRG3, SOCS2, IL8, SMAD3, CELSR3, MYH9, COL16A1, VEGFC, DDR1, GNAL, ID1, JUN, PTCH1	140	1856	13528	1.3536330049261083	1.0	0.7632481335867451	79.84469562135817
GOTERM_BP_FAT	GO:0030097~hemopoiesis	6	3.296703296703297	0.09619872117473613	ID2, LMO2, ZAP70, RAG1, BCL6, MYH9	140	236	13528	2.4566585956416467	1.0	0.7739382416071928	81.18072368029064
GOTERM_BP_FAT	GO:0043010~camera-type eye development	4	2.197802197802198	0.09779852770640124	CYP1A1, PVRL1, GLI3, FOXP2	140	107	13528	3.612283044058745	1.0	0.7763232857535541	81.72333441123007
GOTERM_BP_FAT	GO:0051789~response to protein stimulus	4	2.197802197802198	0.09779852770640124	DDR1, ID2, ID1, CYR61	140	107	13528	3.612283044058745	1.0	0.7763232857535541	81.72333441123007
GOTERM_BP_FAT	GO:0050930~induction of positive chemotaxis	2	1.098901098901099	0.09815798413312427	IL8, IL16	140	10	13528	19.325714285714284	1.0	0.774213796301518	81.84321304840363
GOTERM_BP_FAT	GO:0007413~axonal fasciculation	2	1.098901098901099	0.09815798413312427	NRCAM, CELSR3	140	10	13528	19.325714285714284	1.0	0.774213796301518	81.84321304840363
GOTERM_BP_FAT	GO:0012501~programmed cell death	11	6.043956043956044	0.09834040360096034	TRAF1, PLEKHF1, ARHGEF3, AKTIP, RASGRF1, JUN, CYFIP2, SMAD3, BIK, IL24, BMF	140	611	13528	1.7396305821837736	1.0	0.7714887383776952	81.90376696212091
GOTERM_BP_FAT	GO:0009064~glutamine family amino acid metabolic process	3	1.6483516483516485	0.0997305920741964	SLC1A3, GFPT2, DDAH1	140	52	13528	5.5747252747252745	1.0	0.7731212573011969	82.35904505514624
GOTERM_BP_FAT	GO:0030705~cytoskeleton-dependent intracellular transport	3	1.6483516483516485	0.0997305920741964	PRKCZ, MYH9, HAP1	140	52	13528	5.5747252747252745	1.0	0.7731212573011969	82.35904505514624

## Sheet: MITF DOWN in 30kb
Gene name	Description	log2(501MEL_shMITF/501MEL_shcontrol)	Adjusted p-value (501MEL_shMITF vs 501MEL_sshcontrol)
SLC5A4	solute carrier family 5 (low affinity glucose cotransporter), member 4	-3.59161	1.17615e-25
C5orf64	chromosome 5 open reading frame 64	-2.16449	2.92625e-09
NFIB	nuclear factor I/B	-1.00706	0.0160747
UCN2	urocortin 2	-2.74461	1.2839e-11
C1orf170	chromosome 1 open reading frame 170	-2.69113	1.10944e-18
CHRNB2	cholinergic receptor, nicotinic, beta 2 (neuronal)	-1.20858	0.00233863
DLEU2	deleted in lymphocytic leukemia 2 (non-protein coding)	-1.00776	0.00296661
PODN	podocan	-2.83705	6.98618e-10
DCT	dopachrome tautomerase (dopachrome delta-isomerase, tyrosine-related protein 2)	-2.69357	7.64612e-32
APOLD1	apolipoprotein L domain containing 1	-1.04803	2.41866e-08
GHR	growth hormone receptor	-2.05255	2.60153e-14
NOX5	NADPH oxidase, EF-hand calcium binding domain 5	-2.61778	6.06045e-06
ADRBK2	adrenergic, beta, receptor kinase 2	-2.27195	4.21499e-32
CNDP1	carnosine dipeptidase 1 (metallopeptidase M20 family)	-1.38254	1.83227e-06
CYGB	cytoglobin	-1.25962	3.52954e-06
FGF14	fibroblast growth factor 14	-1.73804	0.00979104
HES1	hairy and enhancer of split 1, (Drosophila)	-1.74123	8.55811e-08
OPN5	opsin 5	-2.45234	2.12922e-14
DPEP1	dipeptidase 1 (renal)	-2.4323	2.11132e-05
PTGDS	prostaglandin D2 synthase 21kDa (brain)	-1.87545	0.00715474
C1S	complement component 1, s subcomponent	-2.0819	8.51402e-07
PPARGC1A	peroxisome proliferator-activated receptor gamma, coactivator 1 alpha	-1.67071	1.34729e-15
UBAP1L	ubiquitin associated protein 1-like	-2.04543	2.19299e-13
FCGR2A	Fc fragment of IgG, low affinity IIa, receptor (CD32)	-1.62764	3.83099e-06
AQP2	aquaporin 2 (collecting duct)	-2.40124	9.03112e-05
ATP12A	ATPase, H+/K+ transporting, nongastric, alpha polypeptide	-1.84288	0.00591201
PI15	peptidase inhibitor 15	-1.49624	9.74969e-12
TFEB	transcription factor EB	-2.48537	2.75161e-32
PPY	pancreatic polypeptide	-2.22414	3.51301e-08
ASIP	agouti signaling protein	-2.14136	0.000197197
HPDL	4-hydroxyphenylpyruvate dioxygenase-like	-1.91605	7.45334e-11
MFAP2	microfibrillar-associated protein 2	-1.75866	0.000205234
KIAA1598	KIAA1598	-1.0303	0.00050729
LDB3	LIM domain binding 3	-2.63665	1.24239e-44
VGF	VGF nerve growth factor inducible	-2.15868	7.2258e-07
ABCB5	ATP-binding cassette, sub-family B (MDR/TAP), member 5	-2.15612	1.21174e-24
RXRG	retinoid X receptor, gamma	-1.62845	2.31019e-09
PHYHIP	phytanoyl-CoA 2-hydroxylase interacting protein	-1.07819	0.0164607
SHB	Src homology 2 domain containing adaptor protein B	-1.57603	2.77835e-07
PER3	period homolog 3 (Drosophila)	-2.2039	4.27768e-20
BCL2A1	BCL2-related protein A1	-1.14018	2.29068e-05
TMCC3	transmembrane and coiled-coil domain family 3	-3.05474	2.43231e-15
ABHD12B	abhydrolase domain containing 12B	-1.4263	2.98191e-06
ZNF438	zinc finger protein 438	-1.88796	4.77827e-16
LINC00520	long intergenic non-protein coding RNA 520	-1.87272	1.93402e-24
CAMKK1	calcium/calmodulin-dependent protein kinase kinase 1, alpha	-1.46947	0.000430336
E2F8	E2F transcription factor 8	-1.64612	1.38127e-09
ISG20	interferon stimulated exonuclease gene 20kDa	-1.79952	1.71011e-08
TRIM63	tripartite motif containing 63, E3 ubiquitin protein ligase	-1.78618	4.49864e-09
BCOR	BCL6 corepressor	-1.75663	1.38682e-10
ARHGAP31	Rho GTPase activating protein 31	-1.07423	5.43167e-07
CIT	citron (rho-interacting, serine/threonine kinase 21)	-1.74584	5.54486e-17
ZNF620	zinc finger protein 620	-1.74294	7.32307e-13
PLP1	proteolipid protein 1	-1.10501	0.00033987
C20orf26	chromosome 20 open reading frame 26	-3.48832	1.98611e-45
FAM174B	family with sequence similarity 174, member B	-1.69364	8.64341e-19
GEM	GTP binding protein overexpressed in skeletal muscle	-1.67543	1.25881e-05
KLHL6	kelch-like 6 (Drosophila)	-1.67979	1.26943e-16
LPL	lipoprotein lipase	-1.57549	1.2603e-07
PPEF1	protein phosphatase, EF-hand calcium binding domain 1	-1.65894	8.63389e-10
SULT1C2	sulfotransferase family, cytosolic, 1C, member 2	-1.65715	2.26781e-05
EMP1	epithelial membrane protein 1	-1.62863	8.34478e-13
ATP1A3	ATPase, Na+/K+ transporting, alpha 3 polypeptide	-1.60204	0.0108216
RBM24	RNA binding motif protein 24	-1.59046	0.00271734
LRRC8B	leucine rich repeat containing 8 family, member B	-1.58573	8.98322e-17
UPP1	uridine phosphorylase 1	-1.58125	8.75663e-13
CSPG4	chondroitin sulfate proteoglycan 4	-1.5991	0.00388619
BIRC7	baculoviral IAP repeat containing 7	-1.56077	1.30013e-16
FAM63B	family with sequence similarity 63, member B	-1.56339	1.05617e-08
CAPN3	calpain 3, (p94)	-1.55663	1.38086e-13
KCNAB2	potassium voltage-gated channel, shaker-related subfamily, beta member 2	-1.54542	4.3258e-11
ABCA9	ATP-binding cassette, sub-family A (ABC1), member 9	-1.53306	0.00627258
ELFN2	extracellular leucine-rich repeat and fibronectin type III domain containing 2	-1.52983	0.0329229
CACNA1H	calcium channel, voltage-dependent, T type, alpha 1H subunit	-1.51198	3.1422e-06
TRPM1	transient receptor potential cation channel, subfamily M, member 1	-1.49021	1.30013e-16
SLC43A3	solute carrier family 43, member 3	-1.48561	1.61205e-09
PHACTR3	phosphatase and actin regulator 3	-1.48488	0.0489948
OTUD7B	OTU domain containing 7B	-1.4556	2.96625e-07
GDPD5	glycerophosphodiester phosphodiesterase domain containing 5	-1.47301	5.93375e-15
C4orf46	chromosome 4 open reading frame 46	-1.17587	8.40249e-07
TMEM56	transmembrane protein 56	-1.09642	6.36733e-07
CACNA1D	calcium channel, voltage-dependent, L type, alpha 1D subunit	-1.88272	3.79264e-06
DNER	delta/notch-like EGF repeat containing	-1.4064	3.31381e-07
ST6GAL1	ST6 beta-galactosamide alpha-2,6-sialyltranferase 1	-1.40612	4.25452e-08
SLC7A2	solute carrier family 7 (cationic amino acid transporter, y+ system), member 2	-1.399	2.76483e-10
SH3PXD2B	SH3 and PX domains 2B	-1.33822	3.19165e-09
IFI16	interferon, gamma-inducible protein 16	-1.39305	9.28131e-15
PTPN3	protein tyrosine phosphatase, non-receptor type 3	-1.38755	8.06144e-05
ARHGAP28	Rho GTPase activating protein 28	-1.38546	9.45179e-07
SEMA7A	semaphorin 7A, GPI membrane anchor (John Milton Hagen blood group)	-1.3692	1.36571e-09
SYT5	synaptotagmin V	-1.365	0.000484915
LDHA	lactate dehydrogenase A	-1.05097	1.99184e-06
RMND5A	required for meiotic nuclear division 5 homolog A (S. cerevisiae)	-1.35393	1.40455e-13
ETS1	v-ets erythroblastosis virus E26 oncogene homolog 1 (avian)	-1.35362	6.98671e-06
NRG3	neuregulin 3	-1.34004	1.01978e-06
C5orf22	chromosome 5 open reading frame 22	-1.33426	4.69497e-07
PRELID2	PRELI domain containing 2	-1.32502	1.83553e-07
GPC5	glypican 5	-2.01665	2.1091e-15
TRIM9	tripartite motif containing 9	-1.32163	4.41385e-07
ZFYVE16	zinc finger, FYVE domain containing 16	-1.31652	6.84363e-08
MYO1E	myosin IE	-1.30465	1.54168e-12
DDI2	DNA-damage inducible 1 homolog 2 (S. cerevisiae)	-1.51436	3.06253e-11
SLC37A2	solute carrier family 37 (glycerol-3-phosphate transporter), member 2	-1.28942	3.71438e-07
MET	met proto-oncogene (hepatocyte growth factor receptor)	-1.26881	3.62029e-10
SRRD	SRR1 domain containing	-1.26641	1.91873e-10
APC	adenomatous polyposis coli	-1.26299	3.99724e-08
TTC39A	tetratricopeptide repeat domain 39A	-1.2618	5.69075e-09
HSPA12A	heat shock 70kDa protein 12A	-1.25735	1.22645e-10
ANLN	anillin, actin binding protein	-1.25565	1.70716e-11
PGAM1	phosphoglycerate mutase 1 (brain)	-1.25263	4.55871e-12
MAST4	microtubule associated serine/threonine kinase family member 4	-1.25083	0.0021579
HK2	hexokinase 2	-1.25031	1.94367e-08
GYPC	glycophorin C (Gerbich blood group)	-1.24547	2.40137e-06
APOBEC3C	apolipoprotein B mRNA editing enzyme, catalytic polypeptide-like 3C	-1.23956	0.0114047
GK	glycerol kinase	-1.23506	1.94512e-07
DAAM1	dishevelled associated activator of morphogenesis 1	-1.22027	2.43134e-10
SNAI2	snail homolog 2 (Drosophila)	-1.21594	0.00989245
BHLHE41	basic helix-loop-helix family, member e41	-1.21445	5.38209e-11
HAGHL	hydroxyacylglutathione hydrolase-like	-1.21259	8.408e-06
NTAN1	N-terminal asparagine amidase	-1.20852	3.39302e-06
PPFIBP2	PTPRF interacting protein, binding protein 2 (liprin beta 2)	-1.20085	4.91445e-06
HOXC13	homeobox C13	-1.20052	0.000450035
EML4	echinoderm microtubule associated protein like 4	-1.19817	4.88014e-10
GIT2	G protein-coupled receptor kinase interacting ArfGAP 2	-1.19554	9.85623e-09
GAB2	GRB2-associated binding protein 2	-1.19263	2.1558e-09
HCG4	HLA complex group 4 (non-protein coding)	-1.19099	1.11632e-06
PPP1R3B	protein phosphatase 1, regulatory subunit 3B	-1.1778	0.00104521
ARID3B	AT rich interactive domain 3B (BRIGHT-like)	-1.16778	0.00013755
TEX30	testis expressed 30	-1.16693	5.69075e-09
TPCN2	two pore segment channel 2	-1.16524	0.00094332
BNIP3L	BCL2/adenovirus E1B 19kDa interacting protein 3-like	-1.35357	2.22233e-11
TTC39B	tetratricopeptide repeat domain 39B	-1.16247	4.19481e-05
MYCBP2	MYC binding protein 2, E3 ubiquitin protein ligase	-1.16132	4.49864e-09
LRCH1	leucine-rich repeats and calponin homology (CH) domain containing 1	-1.16097	2.43898e-07
RFPL2	ret finger protein-like 2	-1.15802	0.0339325
CEACAM1	carcinoembryonic antigen-related cell adhesion molecule 1 (biliary glycoprotein)	-1.15705	0.00585204
GCNT2	glucosaminyl (N-acetyl) transferase 2, I-branching enzyme (I blood group)	-1.15577	0.000711776
PER2	period homolog 2 (Drosophila)	-1.15193	0.00272614
CCND1	cyclin D1	-1.14931	3.16454e-06
PLEKHF2	pleckstrin homology domain containing, family F (with FYVE domain) member 2	-1.14891	1.68606e-05
TTPAL	tocopherol (alpha) transfer protein-like	-1.14743	1.2005e-08
GBA	glucosidase, beta, acid	-1.14669	1.67305e-08
COL6A2	collagen, type VI, alpha 2	-1.14453	0.00142651
RHEBL1	Ras homolog enriched in brain like 1	-1.14269	0.000333016
FAM46C	family with sequence similarity 46, member C	-1.14145	0.000290502
PPARGC1B	peroxisome proliferator-activated receptor gamma, coactivator 1 beta	-1.13958	3.09018e-07
BRCA2	breast cancer 2, early onset	-1.1308	9.66117e-07
SEMA6A	sema domain, transmembrane domain (TM), and cytoplasmic domain, (semaphorin) 6A	-1.13069	0.000141078
STOM	stomatin	-1.13018	8.04591e-09
MYH10	myosin, heavy chain 10, non-muscle	-1.12529	6.03986e-10
FSTL1	follistatin-like 1	-1.12525	2.87289e-06
TNS3	tensin 3	-1.2565	0.000231656
ASRGL1	asparaginase like 1	-1.11229	5.05835e-07
HAPLN3	hyaluronan and proteoglycan link protein 3	-1.08898	0.0098297
DOCK10	dedicator of cytokinesis 10	-1.08768	3.00378e-08
DTNB	dystrobrevin, beta	-1.08249	2.32012e-05
ESCO1	establishment of cohesion 1 homolog 1 (S. cerevisiae)	-1.07955	2.3871e-07
NPM1	nucleophosmin (nucleolar phosphoprotein B23, numatrin)	-1.00609	2.32012e-05
C9orf41	chromosome 9 open reading frame 41	-1.07527	1.54322e-06
WDFY1	WD repeat and FYVE domain containing 1	-1.07121	8.29844e-09
PLSCR1	phospholipid scramblase 1	-1.06339	4.96677e-08
MITF	microphthalmia-associated transcription factor	-1.05746	7.11173e-09
GBX2	gastrulation brain homeobox 2	-1.05583	0.0308058
SCN5A	sodium channel, voltage-gated, type V, alpha subunit	-1.05562	0.0391912
ORC1	origin recognition complex, subunit 1	-1.05441	4.06658e-06
CRY1	cryptochrome 1 (photolyase-like)	-1.05255	0.000263038
HEG1	HEG homolog 1 (zebrafish)	-1.04763	1.2483e-05
FEN1	flap structure-specific endonuclease 1	-1.04002	2.30699e-07
UBE2B	ubiquitin-conjugating enzyme E2B	-1.03988	1.57738e-07
ANKRD27	ankyrin repeat domain 27 (VPS9 domain)	-1.0384	7.74714e-06
TOE1	target of EGR1, member 1 (nuclear)	-1.02605	7.56463e-05
RGS20	regulator of G-protein signaling 20	-1.01474	3.59716e-07
TAF4B	TAF4b RNA polymerase II, TATA box binding protein (TBP)-associated factor, 105kDa	-1.00832	0.000866239
IL1RAP	interleukin 1 receptor accessory protein	-1.00763	6.90776e-06
ANKRD44	ankyrin repeat domain 44	-1.00157	1.9691e-06
P2RX7	purinergic receptor P2X, ligand-gated ion channel, 7	-1.00055	0.00233612

## Sheet: MITF-down ontology
Category	Term	Count	%	PValue	Genes	List Total	Pop Hits	Pop Total	Fold Enrichment	Bonferroni	Benjamini	FDR
GOTERM_BP_FAT	GO:0000910~cytokinesis	5	2.923976608187134	4.926498302896249E-4	NOX5, BRCA2, ANLN, MYH10, APC	123	41	13528	13.412651199682728	0.5120170925014544	0.5120170925014544	0.8124899850935563
GOTERM_BP_FAT	GO:0008283~cell proliferation	13	7.602339181286549	5.689196754374919E-4	NOX5, E2F8, MET, BRCA2, IFI16, ISG20, SHB, P2RX7, UCN2, GBX2, BHLHE41, EMP1, MYH10	123	436	13528	3.279331692399493	0.5633322926929918	0.339191625880083	0.9377201943285618
GOTERM_BP_FAT	GO:0007623~circadian rhythm	5	2.923976608187134	7.667805883161524E-4	PTGDS, PER2, CHRNB2, PER3, CRY1	123	46	13528	11.954754330151998	0.6726943335503581	0.31084352434652485	1.2619029143177585
GOTERM_BP_FAT	GO:0048511~rhythmic process	7	4.093567251461988	0.0010535618302203176	SRRD, PTGDS, PER2, CHRNB2, PER3, VGF, CRY1	123	128	13528	6.014735772357723	0.7845000642069708	0.3186632944119252	1.7300070038670845
GOTERM_BP_FAT	GO:0009416~response to light stimulus	7	4.093567251461988	0.0015518538997693265	OPN5, CCND1, ATP1A3, BRCA2, CHRNB2, UBE2B, FEN1	123	138	13528	5.578885354070931	0.8957803200459221	0.36380544610811727	2.53839817708269
GOTERM_BP_FAT	GO:0009628~response to abiotic stimulus	11	6.432748538011696	0.0018165754740211261	OPN5, P2RX7, CCND1, ATP1A3, BRCA2, CHRNB2, VGF, SNAI2, UBE2B, FEN1, AQP2	123	368	13528	3.2875574407917996	0.9291605453578413	0.35675087885262025	2.9653167016949866
GOTERM_BP_FAT	GO:0009314~response to radiation	8	4.678362573099415	0.0022232431046528183	OPN5, CCND1, ATP1A3, BRCA2, CHRNB2, SNAI2, UBE2B, FEN1	123	200	13528	4.399349593495936	0.9608613836230431	0.3705755075725149	3.617731206152075
GOTERM_BP_FAT	GO:0033205~cytokinesis during cell cycle	3	1.7543859649122806	0.0027862246884032818	BRCA2, MYH10, APC	123	9	13528	36.66124661246612	0.9827924177673497	0.3981822651838608	4.514119279239404
GOTERM_BP_FAT	GO:0051674~localization of cell	9	5.263157894736842	0.006625305262531179	TNS3, GAB2, ETS1, DNER, MET, GBX2, CEACAM1, MYH10, APC	123	307	13528	3.22427901803448	0.999937387250186	0.6588365238524331	10.421099161703529
GOTERM_BP_FAT	GO:0048870~cell motility	9	5.263157894736842	0.006625305262531179	TNS3, GAB2, ETS1, DNER, MET, GBX2, CEACAM1, MYH10, APC	123	307	13528	3.22427901803448	0.999937387250186	0.6588365238524331	10.421099161703529
GOTERM_BP_FAT	GO:0030534~adult behavior	5	2.923976608187134	0.007572430639391424	MET, ATP1A3, NTAN1, CHRNB2, ASIP	123	86	13528	6.39440347891851	0.9999843871414384	0.6693654432378021	11.824641365595268
GOTERM_BP_FAT	GO:0007009~plasma membrane organization	3	1.7543859649122806	0.008912229686702378	PLSCR1, P2RX7, MYH10	123	16	13528	20.621951219512194	0.9999978160507993	0.6942364691947407	13.77483098384178
GOTERM_BP_FAT	GO:0032989~cellular component morphogenesis	10	5.847953216374268	0.009763382425210507	HES1, SEMA6A, P2RX7, GBX2, CHRNB2, CAPN3, UBE2B, MYH10, MYCBP2, APC	123	397	13528	2.7703712805390017	0.9999993748882746	0.6959139687899298	14.992625207208377
GOTERM_BP_FAT	GO:0060070~Wnt receptor signaling pathway through beta-catenin	3	1.7543859649122806	0.010041368611984685	CCND1, UBE2B, APC	123	17	13528	19.408895265423244	0.9999995846446359	0.6770693868395489	15.386842640044328
GOTERM_BP_FAT	GO:0006928~cell motion	11	6.432748538011696	0.010738854659434555	TNS3, SEMA6A, GAB2, ETS1, DNER, MET, GBX2, CEACAM1, MYH10, MYCBP2, APC	123	475	13528	2.546991869918699	0.9999998511509997	0.6746588522530945	16.36841220227032
GOTERM_BP_FAT	GO:0048667~cell morphogenesis involved in neuron differentiation	7	4.093567251461988	0.011630789319347457	HES1, SEMA6A, GBX2, CHRNB2, MYH10, MYCBP2, APC	123	209	13528	3.6836659275683665	0.9999999599717333	0.6787638203803785	17.608043525515317
GOTERM_BP_FAT	GO:0016477~cell migration	8	4.678362573099415	0.012497703738426768	TNS3, GAB2, DNER, MET, GBX2, CEACAM1, MYH10, APC	123	276	13528	3.1879344880405327	0.9999999888443665	0.6816034231619017	18.796339328919043
GOTERM_BP_FAT	GO:0009991~response to extracellular stimulus	7	4.093567251461988	0.01467150632957697	P2RX7, LDHA, CCND1, BRCA2, PPARGC1A, GHR, AQP2	123	220	13528	3.499482631189948	0.9999999995491864	0.7180090856509533	21.705586991061153
GOTERM_BP_FAT	GO:0009411~response to UV	4	2.3391812865497075	0.016124008119648776	CCND1, BRCA2, UBE2B, FEN1	123	59	13528	7.456524734738874	0.9999999999473779	0.7314941044471506	23.594609338339655
GOTERM_BP_FAT	GO:0030902~hindbrain development	4	2.3391812865497075	0.01686318172920298	HES1, GBX2, MYH10, NFIB	123	60	13528	7.332249322493226	0.9999999999823832	0.7283584861711887	24.539403456548925
GOTERM_BP_FAT	GO:0030879~mammary gland development	4	2.3391812865497075	0.019193231557479228	NRG3, MET, HK2, BRCA2	123	63	13528	6.983094592850691	0.9999999999994434	0.756064242651999	27.446284441496836
GOTERM_BP_FAT	GO:0010564~regulation of cell cycle process	5	2.923976608187134	0.019652006652726546	NPM1, BRCA2, ANLN, MYCBP2, APC	123	114	13528	4.823848238482385	0.9999999999997183	0.7474397571967082	28.006093262282494
GOTERM_BP_FAT	GO:0000904~cell morphogenesis involved in differentiation	7	4.093567251461988	0.02314409515238819	HES1, SEMA6A, GBX2, CHRNB2, MYH10, MYCBP2, APC	123	244	13528	3.155271224843396	0.9999999999999984	0.7876929576387396	32.13612103395871
GOTERM_BP_FAT	GO:0006091~generation of precursor metabolites and energy	8	4.678362573099415	0.023234797389798997	LDHA, NOX5, PPP1R3B, PGAM1, HK2, VGF, ASIP, PPARGC1A	123	313	13528	2.811086002233824	0.9999999999999987	0.7742259797230218	32.24036610901193
GOTERM_BP_FAT	GO:0014070~response to organic cyclic substance	5	2.923976608187134	0.023857033789825923	P2RX7, CCND1, BRCA2, CHRNB2, GHR	123	121	13528	4.544782637909024	0.9999999999999994	0.7688921449480526	32.95146299221917
GOTERM_BP_FAT	GO:0030001~metal ion transport	10	5.847953216374268	0.024772005584805423	P2RX7, SLC5A4, KCNAB2, ATP1A3, CACNA1H, CHRNB2, ATP12A, CACNA1D, SCN5A, TPCN2	123	465	13528	2.365241716933298	0.9999999999999999	0.7679707558007137	33.9843748482543
GOTERM_BP_FAT	GO:0021555~midbrain-hindbrain boundary morphogenesis	2	1.1695906432748537	0.026813703809701703	HES1, GBX2	123	3	13528	73.32249322493226	1.0	0.7817394975029677	36.235593588259405
GOTERM_BP_FAT	GO:0030856~regulation of epithelial cell differentiation	3	1.7543859649122806	0.027945318008135565	CCND1, APOLD1, APC	123	29	13528	11.377628259041211	1.0	0.7831250423350811	37.452060726188584
GOTERM_BP_FAT	GO:0007409~axonogenesis	6	3.508771929824561	0.030503998461253484	SEMA6A, GBX2, CHRNB2, MYH10, MYCBP2, APC	123	193	13528	3.4191836218880325	1.0	0.800293059605327	40.12268422835832
GOTERM_BP_FAT	GO:0032583~regulation of gene-specific transcription	5	2.923976608187134	0.03301936957711669	HES1, ETS1, TFEB, BCOR, PPARGC1A	123	134	13528	4.103870889455163	1.0	0.814701574525474	42.64337435998408
GOTERM_BP_FAT	GO:0048732~gland development	5	2.923976608187134	0.03379831893553607	HES1, NRG3, MET, HK2, BRCA2	123	135	13528	4.07347184582957	1.0	0.811509262011292	43.40352405268316
GOTERM_BP_FAT	GO:0000281~cytokinesis after mitosis	2	1.1695906432748537	0.03559216799839611	MYH10, APC	123	4	13528	54.99186991869919	1.0	0.8177103694342007	45.11823303727902
GOTERM_BP_FAT	GO:0000187~activation of MAPK activity	4	2.3391812865497075	0.03787877230415792	P2RX7, MET, BIRC7, GHR	123	82	13528	5.365060479873092	1.0	0.8274337929686088	47.23323539966115
GOTERM_BP_FAT	GO:0010638~positive regulation of organelle organization	4	2.3391812865497075	0.03904838451293299	P2RX7, NPM1, PPARGC1A, APC	123	83	13528	5.300421196983055	1.0	0.8275075270905374	48.285231314077684
GOTERM_BP_FAT	GO:0006816~calcium ion transport	5	2.923976608187134	0.039550715221831775	P2RX7, CACNA1H, CHRNB2, CACNA1D, TPCN2	123	142	13528	3.8726668956830412	1.0	0.8223793080359219	48.73097060976526
GOTERM_BP_FAT	GO:0010741~negative regulation of protein kinase cascade	3	1.7543859649122806	0.0416362395920864	P2RX7, OTUD7B, APC	123	36	13528	9.16531165311653	1.0	0.8295237317624924	50.54322694349853
GOTERM_BP_FAT	GO:0010927~cellular component assembly involved in morphogenesis	3	1.7543859649122806	0.0416362395920864	CAPN3, UBE2B, MYH10	123	36	13528	9.16531165311653	1.0	0.8295237317624924	50.54322694349853
GOTERM_BP_FAT	GO:0048514~blood vessel morphogenesis	6	3.508771929824561	0.04220924635155066	SHB, MYO1E, CSPG4, GBX2, APOLD1, CEACAM1	123	211	13528	3.1274997110160676	1.0	0.8252160922608354	51.03050815825383
GOTERM_BP_FAT	GO:0007517~muscle organ development	6	3.508771929824561	0.04220924635155066	DNER, MET, RXRG, CACNA1H, CAPN3, MYH10	123	211	13528	3.1274997110160676	1.0	0.8252160922608354	51.03050815825383
GOTERM_BP_FAT	GO:0000902~cell morphogenesis	8	4.678362573099415	0.042234261160170455	HES1, SEMA6A, P2RX7, GBX2, CHRNB2, MYH10, MYCBP2, APC	123	356	13528	2.471544715447155	1.0	0.8169675773524303	51.05167747813788
GOTERM_BP_FAT	GO:0048812~neuron projection morphogenesis	6	3.508771929824561	0.04365616137426497	SEMA6A, GBX2, CHRNB2, MYH10, MYCBP2, APC	123	213	13528	3.098133516546433	1.0	0.8191941135480483	52.24095456888658
GOTERM_BP_FAT	GO:0043193~positive regulation of gene-specific transcription	4	2.3391812865497075	0.043908834208958185	HES1, ETS1, TFEB, PPARGC1A	123	87	13528	5.056723670684983	1.0	0.812942956051798	52.449428082180894
GOTERM_BP_FAT	GO:0030917~midbrain-hindbrain boundary development	2	1.1695906432748537	0.04429209076475994	HES1, GBX2	123	5	13528	43.993495934959356	1.0	0.8077631871572982	52.764011265458365
GOTERM_BP_FAT	GO:0001525~angiogenesis	5	2.923976608187134	0.0448999855426481	SHB, CSPG4, GBX2, APOLD1, CEACAM1	123	148	13528	3.7156668863985938	1.0	0.8043450109755037	53.258973435227
GOTERM_BP_FAT	GO:0051146~striated muscle cell differentiation	4	2.3391812865497075	0.045169073024715144	DNER, CACNA1H, CAPN3, MYH10	123	88	13528	4.999260901699927	1.0	0.7985729084681121	53.47651110148246
GOTERM_BP_FAT	GO:0042493~response to drug	6	3.508771929824561	0.04588209113563555	P2RX7, CCND1, ATP1A3, CAPN3, UBE2B, APC	123	216	13528	3.055103884372177	1.0	0.7961475917096699	54.04834350485237
GOTERM_BP_FAT	GO:0007613~memory	3	1.7543859649122806	0.048129565480073334	ATP1A3, NTAN1, CHRNB2	123	39	13528	8.460287679799876	1.0	0.8045115182387776	55.80787995976962
GOTERM_BP_FAT	GO:0007346~regulation of mitotic cell cycle	5	2.923976608187134	0.04868085910785992	CCND1, BRCA2, ANLN, MYCBP2, APC	123	152	13528	3.6178861788617884	1.0	0.8010548791749506	56.22971019521552
GOTERM_BP_FAT	GO:0030030~cell projection organization	8	4.678362573099415	0.048939741740149326	SEMA6A, P2RX7, GBX2, CHRNB2, UBE2B, MYH10, MYCBP2, APC	123	368	13528	2.3909508660304	1.0	0.7957147965826542	56.42648981313888
GOTERM_BP_FAT	GO:0007586~digestion	4	2.3391812865497075	0.049056784598659996	P2RX7, PPY, UCN2, PPARGC1A	123	91	13528	4.834450102742786	1.0	0.7894976695604521	56.515182286691854
GOTERM_BP_FAT	GO:0006006~glucose metabolic process	5	2.923976608187134	0.049652859421460575	LDHA, PPP1R3B, PGAM1, HK2, PPARGC1A	123	153	13528	3.5942398639672675	1.0	0.7866485521899997	56.964248927422325
GOTERM_BP_FAT	GO:0051640~organelle localization	4	2.3391812865497075	0.050388058922547496	SEMA6A, NPM1, ASIP, MYH10	123	92	13528	4.7819017320608	1.0	0.7848207478347551	57.51212724329021
GOTERM_BP_FAT	GO:0045944~positive regulation of transcription from RNA polymerase II promoter	8	4.678362573099415	0.050716488373339474	HES1, ETS1, MITF, TFEB, RXRG, PPARGC1A, PPARGC1B, NFIB	123	371	13528	2.371617031534197	1.0	0.7803305302963042	57.75475251648541
GOTERM_BP_FAT	GO:0051301~cell division	7	4.093567251461988	0.05079177115281905	CCND1, NOX5, BRCA2, ANLN, CIT, MYH10, APC	123	295	13528	2.609783657158605	1.0	0.7742161555446384	57.810183513324695
GOTERM_BP_FAT	GO:0045860~positive regulation of protein kinase activity	6	3.508771929824561	0.051336195568489826	P2RX7, CCND1, MET, NPM1, BIRC7, GHR	123	223	13528	2.959203762441212	1.0	0.7713636597018655	58.20901588954648
GOTERM_BP_FAT	GO:0006974~response to DNA damage stimulus	8	4.678362573099415	0.051923513352732445	ESCO1, CCND1, BRCA2, IFI16, CRY1, UBE2B, FEN1, APC	123	373	13528	2.358900586324898	1.0	0.7688743164749635	58.6352973326976
GOTERM_BP_FAT	GO:0021903~rostrocaudal neural tube patterning	2	1.1695906432748537	0.052914169070143596	HES1, GBX2	123	6	13528	36.66124661246613	1.0	0.7691198317293316	59.345081448701656
GOTERM_BP_FAT	GO:0010551~regulation of specific transcription from RNA polymerase II promoter	4	2.3391812865497075	0.05310310412434157	HES1, ETS1, TFEB, BCOR	123	94	13528	4.680159142016953	1.0	0.764132746171852	59.479143407529754
GOTERM_BP_FAT	GO:0046903~secretion	7	4.093567251461988	0.05426983113070396	P2RX7, PPY, NOX5, CHRNB2, VGF, MYH10, AQP2	123	300	13528	2.5662872628726285	1.0	0.7656050096263589	60.29785524257605
GOTERM_BP_FAT	GO:0051591~response to cAMP	3	1.7543859649122806	0.05496377372480589	C1S, VGF, PPARGC1B	123	42	13528	7.855981416957027	1.0	0.7640288959062895	60.7774080832527
GOTERM_BP_FAT	GO:0007423~sensory organ development	6	3.508771929824561	0.05630206312950234	HES1, HOXC13, MITF, GBX2, MYH10, APC	123	229	13528	2.881670039407818	1.0	0.7665350671167264	61.686910682172034
GOTERM_BP_FAT	GO:0033674~positive regulation of kinase activity	6	3.508771929824561	0.058017092823336655	P2RX7, CCND1, MET, NPM1, BIRC7, GHR	123	231	13528	2.8567205152571007	1.0	0.7712112923045066	62.82349285429394
GOTERM_BP_FAT	GO:0006812~cation transport	10	5.847953216374268	0.06232984532410261	P2RX7, SLC5A4, KCNAB2, ATP1A3, CACNA1H, CHRNB2, ATP12A, CACNA1D, SCN5A, TPCN2	123	553	13528	1.9888560549258294	1.0	0.7902273219378259	65.54322792745722
GOTERM_BP_FAT	GO:0043406~positive regulation of MAP kinase activity	4	2.3391812865497075	0.0646482793085425	P2RX7, MET, BIRC7, GHR	123	102	13528	4.313087836760721	1.0	0.7971358281470236	66.92689079666636
GOTERM_BP_FAT	GO:0051347~positive regulation of transferase activity	6	3.508771929824561	0.06610381421819703	P2RX7, CCND1, MET, NPM1, BIRC7, GHR	123	240	13528	2.7495934959349593	1.0	0.7993236497371718	67.76870683230702
GOTERM_BP_FAT	GO:0006096~glycolysis	3	1.7543859649122806	0.06705063145783545	LDHA, PGAM1, HK2	123	47	13528	7.020238713025428	1.0	0.7989117825912155	68.30545063664395
GOTERM_BP_FAT	GO:0042438~melanin biosynthetic process	2	1.1695906432748537	0.06992754951732612	DCT, ASIP	123	8	13528	27.495934959349594	1.0	0.8077985082114878	69.88528604224533
GOTERM_BP_FAT	GO:0033554~cellular response to stress	10	5.847953216374268	0.06993597720276706	ESCO1, CCND1, BIRC7, BRCA2, IFI16, CRY1, UBE2B, FEN1, AQP2, APC	123	566	13528	1.943175615501738	1.0	0.8028994980412955	69.88980338093414
GOTERM_BP_FAT	GO:0048858~cell projection morphogenesis	6	3.508771929824561	0.07085643910003389	SEMA6A, GBX2, CHRNB2, MYH10, MYCBP2, APC	123	245	13528	2.693479342956695	1.0	0.8023541504063645	70.37936770992205
GOTERM_BP_FAT	GO:0001568~blood vessel development	6	3.508771929824561	0.07085643910003389	SHB, MYO1E, CSPG4, GBX2, APOLD1, CEACAM1	123	245	13528	2.693479342956695	1.0	0.8023541504063645	70.37936770992205
GOTERM_BP_FAT	GO:0055085~transmembrane transport	10	5.847953216374268	0.07177078341359411	SLC5A4, KCNAB2, SLC37A2, CACNA1H, CACNA1D, SCN5A, ABCB5, TRPM1, TPCN2, AQP2	123	569	13528	1.9329304013602526	1.0	0.8017994814960556	70.85826609052361
GOTERM_BP_FAT	GO:0007411~axon guidance	4	2.3391812865497075	0.07240254564097409	SEMA6A, GBX2, MYH10, MYCBP2	123	107	13528	4.111541676164426	1.0	0.7999630038371104	71.1848985249819
GOTERM_BP_FAT	GO:0015674~di-, tri-valent inorganic cation transport	5	2.923976608187134	0.07492323629889798	P2RX7, CACNA1H, CHRNB2, CACNA1D, TPCN2	123	176	13528	3.124538063562454	1.0	0.8066687853497791	72.45420985583813
GOTERM_BP_FAT	GO:0001701~in utero embryonic development	5	2.923976608187134	0.07492323629889798	HES1, MYO1E, TFEB, BRCA2, MYH10	123	176	13528	3.124538063562454	1.0	0.8066687853497791	72.45420985583813
GOTERM_BP_FAT	GO:0009615~response to virus	4	2.3391812865497075	0.07561606640620777	PLSCR1, BNIP3L, IFI16, ISG20	123	109	13528	4.036100544491683	1.0	0.805136866583233	72.79377195584
GOTERM_BP_FAT	GO:0001944~vasculature development	6	3.508771929824561	0.0768029064756794	SHB, MYO1E, CSPG4, GBX2, APOLD1, CEACAM1	123	251	13528	2.6290933825672917	1.0	0.8057811494192304	73.36633010827427
GOTERM_BP_FAT	GO:0006582~melanin metabolic process	2	1.1695906432748537	0.07832021512095633	DCT, ASIP	123	9	13528	24.440831074977417	1.0	0.8078102827854876	74.08183185162443
GOTERM_BP_FAT	GO:0051726~regulation of cell cycle	7	4.093567251461988	0.07901228423614964	CCND1, ETS1, NPM1, BRCA2, ANLN, MYCBP2, APC	123	331	13528	2.3259401174072165	1.0	0.8063419987457641	74.40215046847968
GOTERM_BP_FAT	GO:0055002~striated muscle cell development	3	1.7543859649122806	0.07992301793529633	DNER, CAPN3, MYH10	123	52	13528	6.345215759849906	1.0	0.8058148471140296	74.81801031115535
GOTERM_BP_FAT	GO:0016050~vesicle organization	3	1.7543859649122806	0.07992301793529633	P2RX7, ZFYVE16, ASIP	123	52	13528	6.345215759849906	1.0	0.8058148471140296	74.81801031115535
GOTERM_BP_FAT	GO:0031175~neuron projection development	6	3.508771929824561	0.08195934065717146	SEMA6A, GBX2, CHRNB2, MYH10, MYCBP2, APC	123	256	13528	2.5777439024390243	1.0	0.8098807904388547	75.7249858476488
GOTERM_BP_FAT	GO:0032990~cell part morphogenesis	6	3.508771929824561	0.08195934065717146	SEMA6A, GBX2, CHRNB2, MYH10, MYCBP2, APC	123	256	13528	2.5777439024390243	1.0	0.8098807904388547	75.7249858476488
GOTERM_BP_FAT	GO:0010001~glial cell differentiation	3	1.7543859649122806	0.08258354406316568	PLP1, DNER, C1S	123	53	13528	6.225494707777266	1.0	0.8081978619943095	75.99679964709618
GOTERM_BP_FAT	GO:0006811~ion transport	12	7.017543859649122	0.08622762706846071	P2RX7, NOX5, SLC5A4, KCNAB2, ATP1A3, CACNA1H, CHRNB2, ATP12A, CACNA1D, SCN5A, TRPM1, TPCN2	123	768	13528	1.7184959349593496	1.0	0.8182465661328517	77.52742273270204
GOTERM_BP_FAT	GO:0048666~neuron development	7	4.093567251461988	0.08628463028266864	HES1, SEMA6A, GBX2, CHRNB2, MYH10, MYCBP2, APC	123	339	13528	2.271050675108521	1.0	0.8144458385359815	77.55062051561865
GOTERM_BP_FAT	GO:0006259~DNA metabolic process	9	5.263157894736842	0.08697998418285378	ESCO1, BIRC7, PPFIBP2, BRCA2, CRY1, UBE2B, FEN1, NFIB, ISG20	123	506	13528	1.956232526752145	1.0	0.8130881249148537	77.83179349037921
GOTERM_BP_FAT	GO:0051592~response to calcium ion	3	1.7543859649122806	0.08798494834568632	P2RX7, CCND1, CAPN3	123	55	13528	5.999113082039911	1.0	0.8129160603437422	78.23231861374546
GOTERM_BP_FAT	GO:0055001~muscle cell development	3	1.7543859649122806	0.09072444869434469	DNER, CAPN3, MYH10	123	56	13528	5.89198606271777	1.0	0.8190581135373478	79.28988501049817
GOTERM_BP_FAT	GO:0045859~regulation of protein kinase activity	7	4.093567251461988	0.09197479074999372	P2RX7, CCND1, MET, NPM1, BIRC7, GHR, APC	123	345	13528	2.2315541416283726	1.0	0.8197055621100402	79.75635114574881
GOTERM_BP_FAT	GO:0010552~positive regulation of specific transcription from RNA polymerase II promoter	3	1.7543859649122806	0.09348891275245769	HES1, ETS1, TFEB	123	57	13528	5.788617886178862	1.0	0.8212557482696601	80.30801088898448
GOTERM_BP_FAT	GO:0045187~regulation of circadian sleep/wake cycle, sleep	2	1.1695906432748537	0.09488086085674684	PTGDS, CHRNB2	123	11	13528	19.997043606799707	1.0	0.8223495530114077	80.80266713908787
GOTERM_BP_FAT	GO:0022410~circadian sleep/wake cycle process	2	1.1695906432748537	0.09488086085674684	PTGDS, CHRNB2	123	11	13528	19.997043606799707	1.0	0.8223495530114077	80.80266713908787
GOTERM_BP_FAT	GO:0042749~regulation of circadian sleep/wake cycle	2	1.1695906432748537	0.09488086085674684	PTGDS, CHRNB2	123	11	13528	19.997043606799707	1.0	0.8223495530114077	80.80266713908787
GOTERM_BP_FAT	GO:0019318~hexose metabolic process	5	2.923976608187134	0.0956784464483665	LDHA, PPP1R3B, PGAM1, HK2, PPARGC1A	123	192	13528	2.864159891598916	1.0	0.8214184205841056	81.08081865046324
GOTERM_BP_FAT	GO:0042692~muscle cell differentiation	4	2.3391812865497075	0.09616968338530275	DNER, CACNA1H, CAPN3, MYH10	123	121	13528	3.6358261103272196	1.0	0.8194734506518793	81.25024444722516
GOTERM_BP_FAT	GO:0006007~glucose catabolic process	3	1.7543859649122806	0.09627767657603421	LDHA, PGAM1, HK2	123	58	13528	5.688814129520606	1.0	0.8162539119534084	81.28729925020717
GOTERM_BP_FAT	GO:0043473~pigmentation	3	1.7543859649122806	0.09909008599518786	DCT, MITF, ASIP	123	59	13528	5.592393551054156	1.0	0.8220972739600725	82.22841419736149
GOTERM_BP_FAT	GO:0007010~cytoskeleton organization	8	4.678362573099415	0.09933674241201126	SEMA6A, NPM1, BRCA2, ANLN, DAAM1, CAPN3, UBE2B, MYH10	123	436	13528	2.0180502722458415	1.0	0.8194231636328005	82.30879561384393
GOTERM_BP_FAT	GO:0007242~intracellular signaling cascade	17	9.941520467836257	0.0993903716528194	NRG3, MET, BIRC7, BRCA2, IFI16, GEM, PPARGC1A, PPARGC1B, TNS3, ARHGAP31, CCND1, P2RX7, CIT, ASIP, FEN1, GHR, RHEBL1	123	1256	13528	1.4886334213660608	1.0	0.8161333405280151	82.32622726253751

## Sheet: COMMON UP in 30kb
Gene name	Description	log2(501MEL_shMITF/501MEL_shcontrol)	Adjusted p-value (501MEL_shMITF vs 501MEL_shcontrol)	log2(501MEL_shBPTF/501MEL_shcontrol)	Adjusted p-value (501MEL_shBPTF/501MEL_shcontrol)
IGLON5	IgLON family member 5	2.15979	0.00102051	3.1604	9.19718e-09
CXCL14	chemokine (C-X-C motif) ligand 14	2.89672	7.25628e-07	2.92543	1.18868e-07
CDK15	cyclin-dependent kinase 15	2.26162	5.9935e-10	2.62671	1.01039e-37
LMO2	LIM domain only 2 (rhombotin-like 1)	2.32449	2.8917e-05	2.50141	5.25194e-12
COL13A1	collagen, type XIII, alpha 1	3.22794	1.99844e-09	2.38554	6.11107e-06
SLC1A3	solute carrier family 1 (glial high affinity glutamate transporter), member 3	1.69629	0.000280105	2.32511	2.49687e-08
IL8	interleukin 8	1.49153	0.00107921	2.29357	9.12557e-10
CADPS	Ca++-dependent secretion activator	3.31031	2.19458e-30	2.26178	3.52165e-12
DUSP8	dual specificity phosphatase 8	1.46765	1.58992e-07	2.20633	2.00558e-20
ZNF862	zinc finger protein 862	1.63485	0.000185346	2.20319	3.21232e-09
IL24	interleukin 24	2.5878	6.21218e-14	2.15965	2.88429e-07
OTUD7A	OTU domain containing 7A	1.26778	0.0205709	2.1271	2.91698e-08
CELSR3	cadherin, EGF LAG seven-pass G-type receptor 3 (flamingo homolog, Drosophila)	1.02088	0.000492058	2.10252	1.62766e-21
SLC9A3	solute carrier family 9, subfamily A (NHE3, cation proton antiporter 3), member 3	1.94338	2.73056e-05	2.09794	3.46493e-11
FRAS1	Fraser syndrome 1	1.77979	0.00386844	2.03486	9.31164e-07
SBK1	SH3-binding domain kinase 1	1.47844	0.00665186	2.01927	2.8728e-11
GFPT2	glutamine-fructose-6-phosphate transaminase 2	2.16117	5.78879e-12	1.97181	1.61317e-06
FAM105A	family with sequence similarity 105, member A	2.87893	6.56177e-10	1.95056	1.53362e-11
COL16A1	collagen, type XVI, alpha 1	1.94395	9.66352e-06	1.87139	4.30658e-07
EVI5L	ecotropic viral integration site 5-like	1.90971	3.66704e-07	1.85825	3.05108e-06
ZAP70	zeta-chain (TCR) associated protein kinase 70kDa	1.64549	4.91445e-06	1.77067	2.69823e-12
TMEM8B	transmembrane protein 8B	2.03951	2.09949e-09	1.76099	3.85267e-08
TMEM163	transmembrane protein 163	1.9818	8.23459e-11	1.72797	2.67454e-08
JUN	jun proto-oncogene	1.27705	2.27908e-08	1.72688	6.20268e-08
ADRA2C	adrenergic, alpha-2C-, receptor	1.72649	2.04709e-12	1.70851	2.10428e-10
SLC24A4	solute carrier family 24 (sodium/potassium/calcium exchanger), member 4	2.158	1.64754e-29	1.6165	4.10396e-07
BIK	BCL2-interacting killer (apoptosis-inducing)	2.3965	8.13035e-09	1.58537	0.00109951
HAP1	huntingtin-associated protein 1	1.78239	0.000129164	1.57757	4.88881e-07
TTLL1	tubulin tyrosine ligase-like family, member 1	1.54354	8.09908e-05	1.56966	6.07545e-06
CYP1A1	cytochrome P450, family 1, subfamily A, polypeptide 1	1.59592	7.16299e-14	1.55623	1.75852e-09
PLXNB1	plexin B1	1.33458	1.36205e-08	1.5265	6.2662e-12
GLI3	GLI family zinc finger 3	1.91032	6.94652e-11	1.51156	5.2753e-14
FOXP2	forkhead box P2	1.54505	0.0147648	1.50367	0.0149553
CD101	CD101 molecule	1.16237	0.0218849	1.4918	0.000107946
MCOLN3	mucolipin 3	1.78231	9.34975e-09	1.47067	7.54098e-14
GABRG3	gamma-aminobutyric acid (GABA) A receptor, gamma 3	1.33825	3.49131e-06	1.42558	1.87182e-07
CYR61	cysteine-rich, angiogenic inducer, 61	2.70553	7.52138e-16	1.42311	0.00919642
SDC2	syndecan 2	1.40912	0.00184892	1.41006	0.00448563
ARHGEF3	Rho guanine nucleotide exchange factor (GEF) 3	2.32581	1.23563e-21	1.40346	3.32436e-06
SMAD3	SMAD family member 3	1.81848	2.50131e-14	1.38774	1.54322e-11
EXPH5	exophilin 5	1.38674	0.00178493	1.37628	0.000212249
MSRB2	methionine sulfoxide reductase B2	1.52511	2.04709e-12	1.37268	1.10691e-09
GXYLT2	glucoside xylosyltransferase 2	2.62675	1.64723e-30	1.34992	5.59867e-07
KIF27	kinesin family member 27	1.0651	0.0226071	1.32781	0.000550548
GNAL	guanine nucleotide binding protein (G protein), alpha activating activity polypeptide, olfactory type	1.25047	9.94852e-09	1.32035	2.15769e-10
PVRL1	poliovirus receptor-related 1 (herpesvirus entry mediator C)	1.00295	0.022603	1.31741	0.000444249
FAM212B	family with sequence similarity 212, member B	2.01084	5.12308e-20	1.29413	1.1494e-05
SLC2A8	solute carrier family 2 (facilitated glucose transporter), member 8	1.90149	4.1048e-13	1.29292	7.0892e-07
ZNF433	zinc finger protein 433	1.66877	0.000982024	1.2833	0.0266749
NOXA1	NADPH oxidase activator 1	1.27469	0.0414361	1.28321	0.0395347
BMF	Bcl2 modifying factor	2.05819	1.38086e-13	1.27575	0.0006082
GLT25D2	glycosyltransferase 25 domain containing 2	1.6079	4.60512e-12	1.26492	1.40206e-06
GOLGA7B	golgin A7 family, member B	1.50769	6.98435e-10	1.25661	1.4974e-11
RAG1	recombination activating gene 1	1.04556	0.0463953	1.25271	0.00628094
MAP2	microtubule-associated protein 2	2.16554	1.18571e-14	1.25029	9.19718e-09
NKD1	naked cuticle homolog 1 (Drosophila)	2.67489	1.12216e-25	1.24476	3.91422e-07
GATS		1.33227	6.94413e-06	1.22038	0.000376875
SOCS2	suppressor of cytokine signaling 2	1.83544	1.58475e-20	1.20522	1.529e-08
TMEM80	transmembrane protein 80	1.00771	0.000164049	1.1453	6.1122e-06
C9orf9	chromosome 9 open reading frame 9	1.27097	0.000198936	1.1239	0.00240062
FIBCD1	fibrinogen C domain containing 1	2.62523	2.44983e-08	1.11321	0.0130064
PDP1	pyruvate dehyrogenase phosphatase catalytic subunit 1	1.46604	3.49676e-07	1.08573	0.000104918
HCN2	hyperpolarization activated cyclic nucleotide-gated potassium channel 2	2.18372	2.07357e-14	1.04539	4.74569e-06
PIK3R2	phosphoinositide-3-kinase, regulatory subunit 2 (beta)	1.35732	4.93963e-13	1.04048	1.06389e-07
TPRG1L	tumor protein p63 regulated 1-like	1.08765	4.2108e-08	1.03627	3.10157e-07
TBC1D19	TBC1 domain family, member 19	1.18406	1.7504e-05	1.0282	0.000315248
ZNRF3	zinc and ring finger 3	1.56913	1.79546e-16	1.02292	9.10077e-07

## Sheet: Common-up-ontology
Category	Term	Count	%	PValue	Genes	List Total	Pop Hits	Pop Total	Fold Enrichment	Bonferroni	Benjamini	FDR
GOTERM_BP_FAT	GO:0046677~response to antibiotic	3	4.545454545454546	0.004608644589197097	SLC2A8, SLC1A3, CYP1A1	54	26	13528	28.905982905982903	0.98612225978103	0.98612225978103	6.971866364083135
GOTERM_BP_FAT	GO:0031223~auditory behavior	2	3.0303030303030303	0.007820539572303387	SLC1A3, FOXP2	54	2	13528	250.51851851851848	0.9993040868031003	0.9736198332662649	11.55878838379939
GOTERM_BP_FAT	GO:0043010~camera-type eye development	4	6.0606060606060606	0.008460972725679774	CYP1A1, PVRL1, GLI3, FOXP2	54	107	13528	9.365178262374524	0.9996172751257181	0.9273957188786172	12.447699307309879
GOTERM_BP_FAT	GO:0007610~behavior	7	10.606060606060606	0.009725882240073067	SLC1A3, MCOLN3, CXCL14, IL8, JUN, CYR61, FOXP2	54	469	13528	3.7390823659480374	0.9998826382454858	0.8959165573742862	14.178856299380593
GOTERM_BP_FAT	GO:0042493~response to drug	5	7.575757575757576	0.010050617791357214	SLC2A8, GABRG3, SLC1A3, CYP1A1, JUN	54	216	13528	5.799039780521262	0.9999133780872941	0.8459982862170347	14.618092045272736
GOTERM_BP_FAT	GO:0007423~sensory organ development	5	7.575757575757576	0.012254052416028957	CYP1A1, MCOLN3, PVRL1, GLI3, FOXP2	54	229	13528	5.46983664887595	0.9999889970891478	0.8508632759744267	17.543323843340186
GOTERM_BP_FAT	GO:0045597~positive regulation of cell differentiation	5	7.575757575757576	0.012254052416028957	PLXNB1, JUN, ZAP70, SMAD3, GLI3	54	229	13528	5.46983664887595	0.9999889970891478	0.8508632759744267	17.543323843340186
GOTERM_BP_FAT	GO:0001654~eye development	4	6.0606060606060606	0.014916259398731709	CYP1A1, PVRL1, GLI3, FOXP2	54	132	13528	7.591470258136924	0.9999990960640145	0.8630408359511962	20.952452206309157
GOTERM_BP_FAT	GO:0007638~mechanosensory behavior	2	3.0303030303030303	0.01943896076430407	SLC1A3, FOXP2	54	5	13528	100.2074074074074	0.9999999872499907	0.8969165814115787	26.443358941440533
GOTERM_BP_FAT	GO:0009612~response to mechanical stimulus	3	4.545454545454546	0.02026530184701541	SLC1A3, JUN, FOXP2	54	56	13528	13.42063492063492	0.999999994159352	0.8783359310423059	27.407188341498824
GOTERM_BP_FAT	GO:0010033~response to organic substance	8	12.121212121212121	0.021645318879806842	SLC2A8, GNAL, SOCS2, CYP1A1, JUN, SLC9A3, SMAD3, CYR61	54	721	13528	2.779678430163867	0.9999999984165692	0.8681864947733996	28.990503339868244
GOTERM_BP_FAT	GO:0051094~positive regulation of developmental process	5	7.575757575757576	0.023254249282480627	PLXNB1, JUN, ZAP70, SMAD3, GLI3	54	278	13528	4.505728750333066	0.9999999996550968	0.8620280950478564	30.795626193139846
GOTERM_BP_FAT	GO:0007166~cell surface receptor linked signal transduction	14	21.21212121212121	0.024286834633614446	CD101, NKD1, GABRG3, IL8, SOCS2, SMAD3, CELSR3, COL16A1, GLI3, SLC2A8, GNAL, JUN, ZAP70, ADRA2C	54	1856	13528	1.8896871008939973	0.9999999998704836	0.8500221700353363	31.931397085394476
GOTERM_BP_FAT	GO:0030182~neuron differentiation	6	9.090909090909092	0.02794247633736563	SLC1A3, MCOLN3, PVRL1, MAP2, CELSR3, GLI3	54	438	13528	3.431760527650938	0.9999999999959935	0.8671721104409141	35.81365987715822
GOTERM_BP_FAT	GO:0007267~cell-cell signaling	7	10.606060606060606	0.029121944269299864	HCN2, GABRG3, SLC1A3, CXCL14, PVRL1, ADRA2C, HAP1	54	600	13528	2.9227160493827156	0.9999999999986984	0.8584090168179002	37.021345254303405
GOTERM_BP_FAT	GO:0001763~morphogenesis of a branching structure	3	4.545454545454546	0.03399465120814642	COL13A1, GLI3, CYR61	54	74	13528	10.156156156156156	0.9999999999999877	0.8817676320222299	41.788744441693225
GOTERM_BP_FAT	GO:0042981~regulation of apoptosis	8	12.121212121212121	0.03632909748364031	ARHGEF3, SOCS2, JUN, RAG1, SMAD3, BIK, BMF, GLI3	54	804	13528	2.4927215772986915	0.9999999999999987	0.8825437395727784	43.95103643921687
GOTERM_BP_FAT	GO:0043067~regulation of programmed cell death	8	12.121212121212121	0.0380275100079915	ARHGEF3, SOCS2, JUN, RAG1, SMAD3, BIK, BMF, GLI3	54	812	13528	2.468162744024813	0.9999999999999998	0.8789792677890351	45.47669582072541
GOTERM_BP_FAT	GO:0010941~regulation of cell death	8	12.121212121212121	0.038677874166112014	ARHGEF3, SOCS2, JUN, RAG1, SMAD3, BIK, BMF, GLI3	54	815	13528	2.4590774823903656	0.9999999999999999	0.8685677201422164	46.050546535233615
GOTERM_BP_FAT	GO:0016265~death	7	10.606060606060606	0.06261832469063383	ARHGEF3, JUN, RAG1, SMAD3, BIK, IL24, BMF	54	724	13528	2.4221403724166155	1.0	0.9572144703486819	63.63889072614474
GOTERM_BP_FAT	GO:0042307~positive regulation of protein import into nucleus	2	3.0303030303030303	0.06459247150543476	SMAD3, GLI3	54	17	13528	29.47276688453159	1.0	0.9545703007538915	64.8186321059039
GOTERM_BP_FAT	GO:0018107~peptidyl-threonine phosphorylation	2	3.0303030303030303	0.06826182233080626	SBK1, MAP2	54	18	13528	27.835390946502056	1.0	0.9557404688009488	66.91680645006048
GOTERM_BP_FAT	GO:0045321~leukocyte activation	4	6.0606060606060606	0.06898160101693598	IL8, ZAP70, RAG1, SMAD3	54	242	13528	4.1408019589837775	1.0	0.9506343228319983	67.3143905821446
GOTERM_BP_FAT	GO:0001568~blood vessel development	4	6.0606060606060606	0.07101686161628462	LMO2, IL8, JUN, CYR61	54	245	13528	4.090098261526832	1.0	0.9484809945022851	68.41453956109018
GOTERM_BP_FAT	GO:0055085~transmembrane transport	6	9.090909090909092	0.0710760476990957	SLC2A8, HCN2, SLC24A4, MCOLN3, SLC9A3, CELSR3	54	569	13528	2.6416715485256783	1.0	0.9418475668998897	68.44600746980878
GOTERM_BP_FAT	GO:0050926~regulation of positive chemotaxis	2	3.0303030303030303	0.07191704982244275	IL8, SMAD3	54	19	13528	26.37037037037037	1.0	0.9369892191631203	68.88999008461485
GOTERM_BP_FAT	GO:0021545~cranial nerve development	2	3.0303030303030303	0.07191704982244275	SLC1A3, GLI3	54	19	13528	26.37037037037037	1.0	0.9369892191631203	68.88999008461485
GOTERM_BP_FAT	GO:0050927~positive regulation of positive chemotaxis	2	3.0303030303030303	0.07191704982244275	IL8, SMAD3	54	19	13528	26.37037037037037	1.0	0.9369892191631203	68.88999008461485
GOTERM_BP_FAT	GO:0001944~vasculature development	4	6.0606060606060606	0.0751687215002704	LMO2, IL8, JUN, CYR61	54	251	13528	3.992326988342924	1.0	0.9381551952416392	70.55219443037024
GOTERM_BP_FAT	GO:0006811~ion transport	7	10.606060606060606	0.07848229549687409	HCN2, GABRG3, SLC1A3, SLC24A4, MCOLN3, SLC9A3, CELSR3	54	768	13528	2.283371913580247	1.0	0.9393811336862795	72.16024993715827
GOTERM_BP_FAT	GO:0001836~release of cytochrome c from mitochondria	2	3.0303030303030303	0.07918534788408807	JUN, SMAD3	54	21	13528	23.858906525573193	1.0	0.9346682677784341	72.49069273812292
GOTERM_BP_FAT	GO:0018210~peptidyl-threonine modification	2	3.0303030303030303	0.07918534788408807	SBK1, MAP2	54	21	13528	23.858906525573193	1.0	0.9346682677784341	72.49069273812292
GOTERM_BP_FAT	GO:0014070~response to organic cyclic substance	3	4.545454545454546	0.08142774172683083	GNAL, CYP1A1, JUN	54	121	13528	6.211202938475666	1.0	0.9335996582507478	73.52028046331762
GOTERM_BP_FAT	GO:0046824~positive regulation of nucleocytoplasmic transport	2	3.0303030303030303	0.08279852450115646	SMAD3, GLI3	54	22	13528	22.77441077441077	1.0	0.9305916394064088	74.13178663720936
GOTERM_BP_FAT	GO:0006915~apoptosis	6	9.090909090909092	0.0857490553476372	ARHGEF3, JUN, SMAD3, BIK, IL24, BMF	54	602	13528	2.496862310815799	1.0	0.9312953155267633	75.40345149633809
GOTERM_BP_FAT	GO:0042110~T cell activation	3	4.545454545454546	0.08725738272762873	ZAP70, RAG1, SMAD3	54	126	13528	5.964726631393297	1.0	0.9287836410626429	76.03069628014238
GOTERM_BP_FAT	GO:0012501~programmed cell death	6	9.090909090909092	0.09001282634205973	ARHGEF3, JUN, SMAD3, BIK, IL24, BMF	54	611	13528	2.4600836515730133	1.0	0.9291230736421909	77.13807370576264
GOTERM_BP_FAT	GO:0006814~sodium ion transport	3	4.545454545454546	0.09200957710758412	HCN2, SLC24A4, SLC9A3	54	130	13528	5.781196581196581	1.0	0.9278342716621075	77.91041378548918
GOTERM_BP_FAT	GO:0007626~locomotory behavior	4	6.0606060606060606	0.09205258391693821	MCOLN3, CXCL14, IL8, CYR61	54	274	13528	3.65720464990538	1.0	0.9223027103032425	77.9267768414607
GOTERM_BP_FAT	GO:0021675~nerve development	2	3.0303030303030303	0.09355479686212656	SLC1A3, GLI3	54	25	13528	20.04148148148148	1.0	0.920066284720066	78.49126428364448
GOTERM_BP_FAT	GO:0001666~response to hypoxia	3	4.545454545454546	0.09683666274737046	SLC2A8, CYP1A1, SMAD3	54	134	13528	5.608623548922057	1.0	0.9218440608871868	79.67782234413

## Sheet: COMMON DOWN in 30kb
Gene name	Description	log2(501MEL_shMITF/501MELshcontrol)	P-value (501MEL_shMITF vs 501MEL_shcontrol)	Adjusted p-value (501MEL_shMITF vs 501MEL_shcontrol)	log2(501MEL_shBPTF/501MEL_shcontrol)	P-value (501MEL_shBPTF vs 501MEL_shcontrol)	Adjusted p-value (501MEL_shBPTF vs 501MEL_shcontrol)
SLC5A4	solute carrier family 5 (low affinity glucose cotransporter), member 4	-3.59161	1.30896e-28	1.17615e-25	-3.69517	8.0229e-33	1.57145e-29
C5orf64	chromosome 5 open reading frame 64	-2.16449	2.77257e-11	2.92625e-09	-2.50536	2.26179e-14	6.38246e-12
NFIB	nuclear factor I/B	-1.00706	0.00115751	0.0160747	-2.39531	6.34312e-17	2.70786e-14
UCN2	urocortin 2	-2.74461	7.95537e-14	1.2839e-11	-2.35998	2.1715e-10	2.60096e-08
C1orf170	chromosome 1 open reading frame 170	-2.69113	2.40268e-21	1.10944e-18	-2.30633	1.85302e-10	2.26014e-08
DLEU2	deleted in lymphocytic leukemia 2 (non-protein coding)	-1.00776	0.000156067	0.00296661	-2.05769	4.28138e-12	7.70601e-10
APOLD1	apolipoprotein L domain containing 1	-1.04803	2.75725e-10	2.41866e-08	-2.00886	3.36582e-29	5.60375e-26
GHR	growth hormone receptor	-2.05255	1.07204e-16	2.60153e-14	-1.94777	1.62927e-13	3.82052e-11
NOX5	NADPH oxidase, EF-hand calcium binding domain 5	-2.61778	1.3125e-07	6.06045e-06	-1.94447	5.5053e-06	0.000216941
ADRBK2	adrenergic, beta, receptor kinase 2	-2.27195	2.28207e-35	4.21499e-32	-1.91835	1.19808e-29	2.09966e-26
CNDP1	carnosine dipeptidase 1 (metallopeptidase M20 family)	-1.38254	3.39493e-08	1.83227e-06	-1.77722	4.74169e-12	8.48865e-10
CYGB	cytoglobin	-1.25962	7.12362e-08	3.52954e-06	-1.75288	2.70484e-23	2.37015e-20
FGF14	fibroblast growth factor 14	-1.73804	0.00063966	0.00979104	-1.72503	0.000308623	0.00639486
HES1	hairy and enhancer of split 1, (Drosophila)	-1.74123	1.09145e-09	8.55811e-08	-1.71525	1.48274e-05	0.000497205
DPEP1	dipeptidase 1 (renal)	-2.4323	5.38886e-07	2.11132e-05	-1.69496	0.000106143	0.00261031
PTGDS	prostaglandin D2 synthase 21kDa (brain)	-1.87545	0.000438584	0.00715474	-1.68722	0.000915885	0.0156315
C1S	complement component 1, s subcomponent	-2.0819	1.44436e-08	8.51402e-07	-1.6865	3.49578e-05	0.00104478
PPARGC1A	peroxisome proliferator-activated receptor gamma, coactivator 1 alpha	-1.67071	4.37669e-18	1.34729e-15	-1.67724	4.04528e-17	1.82026e-14
UBAP1L	ubiquitin associated protein 1-like	-2.04543	1.0554e-15	2.19299e-13	-1.6762	1.51775e-10	1.89993e-08
FCGR2A	Fc fragment of IgG, low affinity IIa, receptor (CD32)	-1.62764	7.84728e-08	3.83099e-06	-1.65327	3.75498e-07	2.04973e-05
ATP12A	ATPase, H+/K+ transporting, nongastric, alpha polypeptide	-1.84288	0.000352274	0.00591201	-1.64359	0.000867771	0.0149793
PI15	peptidase inhibitor 15	-1.49624	5.89451e-14	9.74969e-12	-1.6176	8.03582e-21	5.35154e-18
TFEB	transcription factor EB	-2.48537	1.40701e-35	2.75161e-32	-1.61318	3.11739e-09	2.93228e-07
ASIP	agouti signaling protein	-2.14136	6.72033e-06	0.000197197	-1.57008	0.000208778	0.00465633
HPDL	4-hydroxyphenylpyruvate dioxygenase-like	-1.91605	5.20115e-13	7.45334e-11	-1.55931	4.06867e-10	4.63968e-08
MFAP2	microfibrillar-associated protein 2	-1.75866	7.01894e-06	0.000205234	-1.54913	0.000100847	0.00250598
KIAA1598	KIAA1598	-1.0303	1.9882e-05	0.00050729	-1.53134	2.66287e-13	6.07316e-11
LDB3	LIM domain binding 3	-2.63665	2.61586e-48	1.24239e-44	-1.52515	6.92274e-12	1.20059e-09
RXRG	retinoid X receptor, gamma	-1.62845	2.17497e-11	2.31019e-09	-1.45252	5.95125e-06	0.000232861
PHYHIP	phytanoyl-CoA 2-hydroxylase interacting protein	-1.07819	0.00119224	0.0164607	-1.4312	1.90239e-05	0.000611445
SHB	Src homology 2 domain containing adaptor protein B	-1.57603	4.04476e-09	2.77835e-07	-1.42423	7.23265e-06	0.000273985
PER3	period homolog 3 (Drosophila)	-2.2039	7.72005e-23	4.27768e-20	-1.42214	6.20535e-09	5.3724e-07
BCL2A1	BCL2-related protein A1	-1.14018	5.93925e-07	2.29068e-05	-1.40946	2.32977e-08	1.70498e-06
TMCC3	transmembrane and coiled-coil domain family 3	-3.05474	8.19403e-18	2.43231e-15	-1.40059	1.14689e-15	3.97803e-13
ABHD12B	abhydrolase domain containing 12B	-1.4263	5.80308e-08	2.98191e-06	-1.39014	3.70964e-07	2.0283e-05
CAMKK1	calcium/calmodulin-dependent protein kinase kinase 1, alpha	-1.46947	1.64259e-05	0.000430336	-1.30866	2.04708e-05	0.000652908
E2F8	E2F transcription factor 8	-1.64612	1.22148e-11	1.38127e-09	-1.28286	1.08276e-11	1.78483e-09
ISG20	interferon stimulated exonuclease gene 20kDa	-1.79952	1.89292e-10	1.71011e-08	-1.25614	2.23371e-06	9.82537e-05
ARHGAP31	Rho GTPase activating protein 31	-1.07423	8.77341e-09	5.43167e-07	-1.23984	5.34852e-12	9.42302e-10
PLP1	proteolipid protein 1	-1.10501	1.25741e-05	0.00033987	-1.23684	1.43942e-07	8.68296e-06
C20orf26	chromosome 20 open reading frame 26	-3.48832	3.29989e-49	1.98611e-45	-1.2127	1.35752e-06	6.28687e-05
GEM	GTP binding protein overexpressed in skeletal muscle	-1.67543	3.03665e-07	1.25881e-05	-1.20328	9.642e-05	0.00241398
LPL	lipoprotein lipase	-1.57549	1.67176e-09	1.2603e-07	-1.19482	0.000663449	0.0119285
CSPG4	chondroitin sulfate proteoglycan 4	-1.5991	0.000215202	0.00388619	-1.16131	0.00409097	0.0496614
BIRC7	baculoviral IAP repeat containing 7	-1.56077	3.66174e-19	1.30013e-16	-1.15752	9.87925e-12	1.65306e-09
OTUD7B	OTU domain containing 7B	-1.4556	4.37185e-09	2.96625e-07	-1.12106	1.62115e-08	1.23526e-06
C4orf46	chromosome 4 open reading frame 46	-1.17587	1.42291e-08	8.40249e-07	-1.09821	2.19834e-05	0.000693843
TMEM56	transmembrane protein 56	-1.09642	1.03613e-08	6.36733e-07	-1.09404	9.61542e-08	6.01831e-06
CACNA1D	calcium channel, voltage-dependent, L type, alpha 1D subunit	-1.88272	7.75731e-08	3.79264e-06	-1.08939	0.00145678	0.0225303
SH3PXD2B	SH3 and PX domains 2B	-1.33822	3.04323e-11	3.19165e-09	-1.08373	9.80096e-08	6.10004e-06
LDHA	lactate dehydrogenase A	-1.05097	3.73852e-08	1.99184e-06	-1.07324	1.00615e-10	1.29855e-08
GPC5	glypican 5	-2.01665	7.04176e-18	2.1091e-15	-1.04701	0.000241325	0.00525892
DDI2	DNA-damage inducible 1 homolog 2 (S. cerevisiae)	-1.51436	2.03579e-13	3.06253e-11	-1.03631	1.62025e-06	7.3603e-05
BNIP3L	BCL2/adenovirus E1B 19kDa interacting protein 3-like	-1.35357	1.43717e-13	2.22233e-11	-1.02414	2.50243e-07	1.41711e-05
TNS3	tensin 3	-1.2565	8.14551e-06	0.000231656	-1.02083	5.25222e-09	4.63895e-07
NPM1	nucleophosmin (nucleolar phosphoprotein B23, numatrin)	-1.00609	6.02778e-07	2.32012e-05	-1.01352	1.86538e-06	8.32619e-05

## Sheet: Common-down ontology
Category	Term	Count	%	PValue	Genes	List Total	Pop Hits	Pop Total	Fold Enrichment	Bonferroni	Benjamini	FDR
GOTERM_BP_FAT	GO:0006631~fatty acid metabolic process	5	9.25925925925926	0.002452943039440367	LPL, PLP1, PTGDS, PPARGC1A, GHR	40	198	13528	8.54040404040404	0.8094366497180143	0.8094366497180143	3.6186059684592653
GOTERM_BP_FAT	GO:0006916~anti-apoptosis	4	7.4074074074074066	0.021271867398974156	BNIP3L, NPM1, BCL2A1, BIRC7	40	206	13528	6.566990291262137	0.9999995023792098	0.9992945775802743	27.57910043081777
GOTERM_BP_FAT	GO:0045944~positive regulation of transcription from RNA polymerase II promoter	5	9.25925925925926	0.021501677828265165	HES1, TFEB, RXRG, PPARGC1A, NFIB	40	371	13528	4.557951482479784	0.9999995753241301	0.9924834388491045	27.833875531381914
GOTERM_BP_FAT	GO:0006633~fatty acid biosynthetic process	3	5.555555555555555	0.021700745180754016	LPL, PLP1, PTGDS	40	79	13528	12.843037974683543	0.9999996298200986	0.9753337454588583	28.053891449853154
GOTERM_BP_FAT	GO:0043193~positive regulation of gene-specific transcription	3	5.555555555555555	0.025972875839952357	HES1, TFEB, PPARGC1A	40	87	13528	11.662068965517241	0.9999999807043484	0.9713521595136514	32.6273604282194
GOTERM_BP_FAT	GO:0030324~lung development	3	5.555555555555555	0.0329613703276927	HES1, TNS3, NFIB	40	99	13528	10.248484848484848	0.9999999998505209	0.9769627795780711	39.52823448329541
GOTERM_BP_FAT	GO:0030323~respiratory tube development	3	5.555555555555555	0.03481202300084658	HES1, TNS3, NFIB	40	102	13528	9.94705882352941	0.9999999999589763	0.9671793007327671	41.241882636667505
GOTERM_BP_FAT	GO:0008283~cell proliferation	5	9.25925925925926	0.03600351906079258	SHB, UCN2, NOX5, E2F8, ISG20	40	436	13528	3.8784403669724767	0.9999999999821791	0.9546720614240465	42.321070642842585
GOTERM_BP_FAT	GO:0060541~respiratory system development	3	5.555555555555555	0.03863195647307219	HES1, TNS3, NFIB	40	108	13528	9.394444444444444	0.9999999999971781	0.9479133848162334	44.636675489479394
GOTERM_BP_FAT	GO:0031328~positive regulation of cellular biosynthetic process	6	11.11111111111111	0.04553873503402889	HES1, NPM1, TFEB, RXRG, PPARGC1A, NFIB	40	685	13528	2.9623357664233576	0.9999999999999782	0.956978475720491	50.3145723327447
GOTERM_BP_FAT	GO:0045893~positive regulation of transcription, DNA-dependent	5	9.25925925925926	0.04750512468752403	HES1, TFEB, RXRG, PPARGC1A, NFIB	40	477	13528	3.5450733752620542	0.9999999999999946	0.9495413994290457	51.82877557388309
GOTERM_BP_FAT	GO:0009891~positive regulation of biosynthetic process	6	11.11111111111111	0.04796313566785632	HES1, NPM1, TFEB, RXRG, PPARGC1A, NFIB	40	695	13528	2.9197122302158274	0.9999999999999961	0.937009610195801	52.17522383922677
GOTERM_BP_FAT	GO:0051254~positive regulation of RNA metabolic process	5	9.25925925925926	0.04872602447282209	HES1, TFEB, RXRG, PPARGC1A, NFIB	40	481	13528	3.5155925155925156	0.9999999999999978	0.9252586711220776	52.74712922249122
GOTERM_BP_FAT	GO:0008219~cell death	6	11.11111111111111	0.05409557073783337	SHB, PLP1, FGF14, BNIP3L, BCL2A1, BIRC7	40	719	13528	2.822253129346314	1.0	0.9315311791268357	56.59545903429273
GOTERM_BP_FAT	GO:0016265~death	6	11.11111111111111	0.055429148857158606	SHB, PLP1, FGF14, BNIP3L, BCL2A1, BIRC7	40	724	13528	2.8027624309392265	1.0	0.9231658532443127	57.50479141811572
GOTERM_BP_FAT	GO:0032583~regulation of gene-specific transcription	3	5.555555555555555	0.056875778997111444	HES1, TFEB, PPARGC1A	40	134	13528	7.571641791044777	1.0	0.9154477047548327	58.47108710045408
GOTERM_BP_FAT	GO:0006091~generation of precursor metabolites and energy	4	7.4074074074074066	0.06084317172593097	LDHA, NOX5, ASIP, PPARGC1A	40	313	13528	4.322044728434505	1.0	0.9172928571977369	61.01695801791629
GOTERM_BP_FAT	GO:0001525~angiogenesis	3	5.555555555555555	0.06772241047687497	SHB, CSPG4, APOLD1	40	148	13528	6.855405405405405	1.0	0.927898106129422	65.08921431262186
GOTERM_BP_FAT	GO:0016053~organic acid biosynthetic process	3	5.555555555555555	0.07338515455835874	LPL, PLP1, PTGDS	40	155	13528	6.545806451612903	1.0	0.9333112713025067	68.13963623109257
GOTERM_BP_FAT	GO:0046394~carboxylic acid biosynthetic process	3	5.555555555555555	0.07338515455835874	LPL, PLP1, PTGDS	40	155	13528	6.545806451612903	1.0	0.9333112713025067	68.13963623109257
GOTERM_BP_FAT	GO:0045941~positive regulation of transcription	5	9.25925925925926	0.07798333557990292	HES1, TFEB, RXRG, PPARGC1A, NFIB	40	564	13528	2.99822695035461	1.0	0.9354444620117189	70.43159207193895
GOTERM_BP_FAT	GO:0042981~regulation of apoptosis	6	11.11111111111111	0.07939736482900077	NOX5, BNIP3L, NPM1, BCL2A1, BIRC7, GHR	40	804	13528	2.523880597014925	1.0	0.9299870628149567	71.10486054706652
GOTERM_BP_FAT	GO:0043066~negative regulation of apoptosis	4	7.4074074074074066	0.08138580966638483	BNIP3L, NPM1, BCL2A1, BIRC7	40	354	13528	3.8214689265536728	1.0	0.9260636496976568	72.02744839087953
GOTERM_BP_FAT	GO:0043067~regulation of programmed cell death	6	11.11111111111111	0.08206512728825023	NOX5, BNIP3L, NPM1, BCL2A1, BIRC7, GHR	40	812	13528	2.4990147783251233	1.0	0.918976834899124	72.3362811545584
GOTERM_BP_FAT	GO:0010941~regulation of cell death	6	11.11111111111111	0.0830781026782587	NOX5, BNIP3L, NPM1, BCL2A1, BIRC7, GHR	40	815	13528	2.4898159509202453	1.0	0.9127837949213857	72.79089597443442
GOTERM_BP_FAT	GO:0043069~negative regulation of programmed cell death	4	7.4074074074074066	0.08407640840471277	BNIP3L, NPM1, BCL2A1, BIRC7	40	359	13528	3.7682451253481895	1.0	0.9066316627715865	73.23209681643064
GOTERM_BP_FAT	GO:0060548~negative regulation of cell death	4	7.4074074074074066	0.08461917749016322	BNIP3L, NPM1, BCL2A1, BIRC7	40	360	13528	3.757777777777778	1.0	0.8992781015626259	73.46916218432915
GOTERM_BP_FAT	GO:0010628~positive regulation of gene expression	5	9.25925925925926	0.08487919540653872	HES1, TFEB, RXRG, PPARGC1A, NFIB	40	581	13528	2.910499139414802	1.0	0.891116838943803	73.58203467303053
GOTERM_BP_FAT	GO:0010604~positive regulation of macromolecule metabolic process	6	11.11111111111111	0.09797174784908122	HES1, TFEB, RXRG, PPARGC1A, NFIB, GHR	40	857	13528	2.3677946324387396	1.0	0.9167305834426775	78.71958843122233
