# Supplementary material for: Chromatin-Remodelling Complex NURF Is Essential for Differentiation of Adult Melanocyte Stem Cells
Source: PLoS Genet. 2015 Oct 6;11(10):e1005555. doi: 10.1371/journal.pgen.1005555 (PMC4595011; doi:10.1371/journal.pgen.1005555)
Supplement: S3 Dataset — (XLSX) [file pgen.1005555.s003.xlsx]

## Sheet: MITF UP-regulated
Ensembl gene id	3A-shControl_1 (normalized and divided by gene length in kb)	3A-shControl_2 (normalized and divided by gene length in kb)	3A-shControl_3 (normalized and divided by gene length in kb)	3A-shMITF_70_1 (normalized and divided by gene length in kb)	3A-shMITF_70_2 (normalized and divided by gene length in kb)	3A-shMITF_70_3 (normalized and divided by gene length in kb)	Gene name	Description	log2(3A.shMITF/3A.shControlle)	Adjusted p-value (3A.shMITF vs 3A.shControl)
ENSG00000082497	4.997	2.61638	7.01918	361.889	140.409	373.812	SERTAD4	SERTA domain containing 4	4.53743	5.28222e-26
ENSG00000167772	15.6125	10.5101	15.2171	1037.97	238.146	594.528	ANGPTL4	angiopoietin-like 4	4.43246	3.33832e-26
ENSG00000166923	1.40645	0.368203	2.25784	238.862	112.63	43.6473	GREM1	gremlin 1	4.42685	1.51409e-19
ENSG00000169271	9.41309	9.5834	6.29636	580.092	183.677	266.497	HSPB3	heat shock 27kDa protein 3	4.20056	1.94744e-22
ENSG00000203706	1.35029	0	1.3548	172.165	47.4267	92.6306	SERTAD4-AS1	SERTAD4 antisense RNA 1	3.73006	1.08618e-12
ENSG00000187634	38.8686	20.6692	34.1237	450.671	390.787	928.481	SAMD11	sterile alpha motif domain containing 11	3.62132	6.60615e-22
ENSG00000159248	0	0	0	10.2137	9.31395	8.12115	GJD2	gap junction protein, delta 2, 36kDa	3.55113	3.27557e-11
ENSG00000162849	17.3828	12.252	16.0993	153.226	189.268	404.861	KIF26B	kinesin family member 26B	3.52785	3.94079e-23
ENSG00000140285	106.592	110.691	99.1056	1658.07	892.541	1631.92	FGF7	fibroblast growth factor 7	3.47974	3.79959e-39
ENSG00000175426	219.966	239.567	218.977	3629.57	1756.44	3757.71	PCSK1	proprotein convertase subtilisin/kexin type 1	3.46278	1.43001e-33
ENSG00000064300	88.9099	81.1829	87.9016	605.52	1339.31	2147.85	NGFR	nerve growth factor receptor	3.44002	3.75583e-20
ENSG00000164379	32.0172	22.0815	19.3436	296.294	344.379	243.482	FOXQ1	forkhead box Q1	3.37797	2.32723e-41
ENSG00000256955	2.81986	0	0	97.0755	134.699	73.693	RP11-417L19.2		3.37375	2.98959e-10
ENSG00000223764	2.37153	9.31284	7.93153	85.6732	93.2918	198.842	RP11-54O7.3		3.33639	1.25488e-13
ENSG00000145824	27.8579	29.7332	26.2309	254.647	246.874	734.325	CXCL14	chemokine (C-X-C motif) ligand 14	3.27162	2.03373e-16
ENSG00000162975	36.2737	27.3931	24.4966	251.261	285.192	757.684	KCNF1	potassium voltage-gated channel, subfamily F, member 1	3.27016	1.75025e-16
ENSG00000108846	2.03188	10.6387	2.03867	164.509	92.7764	64.7159	ABCC3	ATP-binding cassette, sub-family C (CFTR/MRP), member 3	3.20515	1.10348e-10
ENSG00000141574	25.7788	27.8753	19.1175	444.439	140.146	558.358	SECTM1	secreted and transmembrane 1	3.18416	4.25978e-13
ENSG00000164694	13.7801	14.4977	15.1183	240.067	139.501	105.807	FNDC1	fibronectin type III domain containing 1	3.17424	8.29328e-25
ENSG00000148798	13.8314	9.69908	17.0992	425.767	116.94	113.764	INA	internexin neuronal intermediate filament protein, alpha	3.15306	4.4639e-12
ENSG00000136286	1.72919	0.565867	1.95184	52.9141	21.2572	14.8279	MYO1G	myosin IG	3.15303	1.80191e-10
ENSG00000254530	10.5979	5.54895	2.12666	497.262	92.3139	124.632	RP11-460B17.3		3.09814	1.78948e-08
ENSG00000126500	4.64788	1.05808	3.04136	27.3118	33.2177	87.1384	FLRT1	fibronectin leucine rich transmembrane protein 1	3.03467	3.79511e-10
ENSG00000138061	27.8504	47.6726	19.3455	8040.26	729.887	2925.32	CYP1B1	cytochrome P450, family 1, subfamily B, polypeptide 1	3.00731	2.07341e-07
ENSG00000115844	99.7295	75.7055	65.8405	1037.11	479.198	835.052	DLX2	distal-less homeobox 2	2.99849	1.34297e-22
ENSG00000004848	1.94233	1.45284	0.835209	14.5053	18.7121	22.6607	ARX	aristaless related homeobox	2.99304	3.34238e-12
ENSG00000164418	44.3877	34.2763	44.536	326.136	300.593	479.338	GRIK2	glutamate receptor, ionotropic, kainate 2	2.99257	6.25494e-35
ENSG00000182667	77.1501	52.0717	65.3129	919.127	375.981	712.76	NTM	neurotrimin	2.98673	4.34694e-18
ENSG00000152217	2.68242	2.92602	3.58852	24.5111	62.1824	35.7808	SETBP1	SET binding protein 1	2.93903	7.11618e-11
ENSG00000101096	9.0449	7.22414	10.7671	92.846	43.507	174.527	NFATC2	nuclear factor of activated T-cells, cytoplasmic, calcineurin-dependent 2	2.90527	6.82353e-12
ENSG00000159167	119.328	130.226	119.442	940.699	612.451	2313.84	STC1	stanniocalcin 1	2.86059	1.56978e-12
ENSG00000120708	47.8735	26.279	26.341	349.502	210.456	302.687	TGFBI	transforming growth factor, beta-induced, 68kDa	2.8042	1.34246e-18
ENSG00000074527	0.877911	0	2.20211	61.0049	17.8844	14.3393	NTN4	netrin 4	2.79498	7.71983e-07
ENSG00000137801	619.423	757.003	676.958	38816.6	9837.59	5672.18	THBS1	thrombospondin 1	2.79054	8.99403e-07
ENSG00000198691	35.7891	20.9317	25.2125	233.014	176.52	194.024	ABCA4	ATP-binding cassette, sub-family A (ABC1), member 4	2.68059	2.39373e-23
ENSG00000163235	95.3301	50.1712	100.579	870.885	484.642	544.172	TGFA	transforming growth factor, alpha	2.65099	1.04434e-15
ENSG00000154678	472.526	438.011	466.983	5558.08	1653.97	3779.49	PDE1C	phosphodiesterase 1C, calmodulin-dependent 70kDa	2.61722	1.98773e-12
ENSG00000103888	182.631	169.809	158.226	1342.88	852.907	1037.92	KIAA1199	KIAA1199	2.56481	5.07411e-36
ENSG00000087494	39.7905	44.3686	45.8381	389.899	243.282	239.506	PTHLH	parathyroid hormone-like hormone	2.56453	9.7792e-21
ENSG00000176697	82.8958	88.2606	89.5401	1465.05	374.744	439.232	BDNF	brain-derived neurotrophic factor	2.56051	5.73893e-09
ENSG00000183346	3.2942	5.39004	4.13151	31.5014	32.397	73.9829	C10orf107	chromosome 10 open reading frame 107	2.55356	2.67665e-07
ENSG00000126838	11.2573	13.0983	11.295	90.1073	47.4475	210.431	PZP	pregnancy-zone protein	2.54892	9.70565e-08
ENSG00000261658	9.52934	3.83805	9.56118	89.1009	35.7016	64.6534	RP11-102F4.3		2.54749	8.65519e-10
ENSG00000175183	957.837	917.134	1007.76	11095.3	3651.97	6377.2	CSRP2	cysteine and glycine-rich protein 2	2.5473	6.9064e-13
ENSG00000173641	10.2035	1.40591	7.54349	51.354	44.5147	100.872	HSPB7	heat shock 27kDa protein family, member 7 (cardiovascular)	2.52212	3.1067e-07
ENSG00000159212	19.1542	18.8043	18.1737	120.252	110.274	103.378	CLIC6	chloride intracellular channel 6	2.50854	3.13229e-48
ENSG00000166145	170.641	131.129	158.434	1023.99	712.06	1084.36	SPINT1	serine peptidase inhibitor, Kunitz type 1	2.49558	1.63144e-28
ENSG00000041982	3.05083	2.79543	3.82628	10.1137	50.7917	30.6458	TNC	tenascin C	2.49069	3.08572e-07
ENSG00000136999	3259.76	3285.72	3289.45	17223.7	12739.5	41104	NOV	nephroblastoma overexpressed	2.47399	1.15347e-10
ENSG00000041353	48.0829	50.7576	70.031	387.617	276.751	397.747	RAB27B	RAB27B, member RAS oncogene family	2.46308	1.15363e-18
ENSG00000243244	12.598	5.87594	7.55503	55.0197	52.2845	52.7433	STON1	stonin 1	2.42117	2.24685e-17
ENSG00000146966	32.5958	30.6199	35.398	153.04	143.85	333.847	DENND2A	DENN/MADD domain containing 2A	2.37865	1.57264e-11
ENSG00000117318	2141.77	2289.43	1912.85	15880.7	8426.35	11367.1	ID3	inhibitor of DNA binding 3, dominant negative helix-loop-helix protein	2.35371	7.66672e-21
ENSG00000124225	706.022	679.819	648.53	4129.01	2242.33	5543.4	PMEPA1	prostate transmembrane protein, androgen induced 1	2.33415	5.68206e-14
ENSG00000172260	39.5872	61.9297	44.5634	439.499	187.2	279.141	NEGR1	neuronal growth regulator 1	2.33402	1.11684e-10
ENSG00000137571	31.0006	33.7447	26.8478	151.865	151.751	180.153	SLCO5A1	solute carrier organic anion transporter family, member 5A1	2.33032	7.1648e-35
ENSG00000166825	36.2737	36.0204	22.5899	248.792	131.799	196.13	ANPEP	alanyl (membrane) aminopeptidase	2.31895	6.26077e-11
ENSG00000168672	46.4916	35.7782	41.2646	240.368	120.945	445.191	FAM84B	family with sequence similarity 84, member B	2.3018	1.81894e-08
ENSG00000142700	0.267031	0	0	5.10705	2.62612	4.36154	DMRTA2	DMRT-like family A2	2.2933	0.00016537
ENSG00000166510	8.66237	15.5909	8.69132	74.5518	47.159	107.883	CCDC68	coiled-coil domain containing 68	2.28712	3.84719e-07
ENSG00000124302	0.366738	0.960102	0.735926	7.01398	6.69815	9.58415	CHST8	carbohydrate (N-acetylgalactosamine 4-0) sulfotransferase 8	2.25153	6.89926e-05
ENSG00000164484	11.5886	3.56922	8.66347	67.7943	32.2431	53.4442	TMEM200A	transmembrane protein 200A	2.24751	1.11736e-07
ENSG00000168079	3.22992	0.603984	3.70367	25.2976	14.2617	20.3487	SCARA5	scavenger receptor class A, member 5 (putative)	2.23105	8.38796e-06
ENSG00000234229	9.88441	11.4163	14.0011	59.3075	57.1816	75.9749	RP11-308N19.4		2.2268	1.8733e-12
ENSG00000111452	42.8394	28.7568	36.3698	350.136	149.695	152.502	GPR133	G protein-coupled receptor 133	2.21652	4.6194e-08
ENSG00000206432	6.43318	2.00497	4.91785	26.5603	25.393	27.0196	TMEM200C	transmembrane protein 200C	2.20915	5.17158e-09
ENSG00000144810	7.59116	17.3891	6.66446	54.4438	62.6574	71.2943	COL8A1	collagen, type VIII, alpha 1	2.19886	1.59495e-07
ENSG00000092758	244.7	211.794	241.509	864.679	1720.34	6515.59	COL9A3	collagen, type IX, alpha 3	2.19608	0.000251204
ENSG00000122641	72.0643	86.9405	91.2977	1060.68	239.35	347.151	INHBA	inhibin, beta A	2.19527	2.18492e-06
ENSG00000152931	10.419	8.58706	8.51795	71.8347	40.6613	39.0781	PART1	prostate androgen-regulated transcript 1 (non-protein coding)	2.18037	1.81078e-09
ENSG00000125384	0	0	0	15.4675	8.15125	2.58449	PTGER2	prostaglandin E receptor 2 (subtype EP2), 53kDa	2.17803	0.000446277
ENSG00000106829	162.385	179.073	172.971	730.327	1078.2	672.16	TLE4	transducin-like enhancer of split 4 (E(sp1) homolog, Drosophila)	2.15964	2.50499e-19
ENSG00000188620	1.63236	0.801271	1.63782	8.06503	12.6135	6.66553	HMX3	H6 family homeobox 3	2.14616	7.47433e-06
ENSG00000140937	42.1119	12.8622	47.8863	259.519	449.65	91.7112	CDH11	cadherin 11, type 2, OB-cadherin (osteoblast)	2.14016	6.97e-05
ENSG00000071991	1748.9	1583.65	1858.35	10340.8	5663.52	8687.2	CDH19	cadherin 19, type 2	2.13592	1.56256e-18
ENSG00000164736	90.9785	115.074	95.0432	1411.55	380.105	252.675	SOX17	SRY (sex determining region Y)-box 17	2.12693	2.44901e-05
ENSG00000197991	724.717	747.205	751.307	3105.51	2335.83	5789.79	PCDH20	protocadherin 20	2.12535	6.28325e-11
ENSG00000198846	2.89768	5.05733	2.32589	18.9656	16.0128	17.6696	TOX	thymocyte selection-associated high mobility group box	2.12282	2.74995e-09
ENSG00000030419	64.9776	56.7027	65.6776	283.524	158.235	665.087	IKZF2	IKAROS family zinc finger 2 (Helios)	2.11463	2.12133e-06
ENSG00000104081	865.811	902.925	837.679	3511.95	3620.82	4372.66	BMF	Bcl2 modifying factor	2.10594	7.56926e-49
ENSG00000156603	182.551	135.312	166.243	857.182	663.327	666.99	MED19	mediator complex subunit 19	2.10026	5.28222e-26
ENSG00000203727	80.7624	79.6093	93.8788	432.93	365.651	330.185	SAMD5	sterile alpha motif domain containing 5	2.09736	2.63528e-34
ENSG00000125971	1152.7	1227.12	1067.58	6428.67	4274.92	4766.92	DYNLRB1	dynein, light chain, roadblock-type 1	2.09451	2.852e-26
ENSG00000162496	10.286	4.48804	10.3204	28.4155	36.1278	200.207	DHRS3	dehydrogenase/reductase (SDR family) member 3	2.09027	0.000468566
ENSG00000246528	3.66625	1.59968	8.58317	65.4438	22.3203	35.9296	RP11-159H10.3		2.05903	0.000366332
ENSG00000162645	0.280944	0.367749	0.281883	1.43284	5.1312	25.2383	GBP2	guanylate binding protein 2, interferon-inducible	2.05413	0.00113954
ENSG00000150722	2.81324	1.22749	3.76351	39.4563	22.397	12.2533	PPP1R1C	protein phosphatase 1, regulatory (inhibitor) subunit 1C	2.05319	0.000470317
ENSG00000261409	0.79866	2.29994	0.961594	4.48056	16.1577	8.60962	RP6-24A23.7		2.04822	0.000190671
ENSG00000136244	82.1145	66.7154	70.0779	346.586	201.558	534.944	IL6	interleukin 6 (interferon, beta 2)	2.04262	2.17558e-08
ENSG00000123407	5.50359	4.38509	3.12112	18.3058	23.1966	21.4961	HOXC12	homeobox C12	2.04247	3.19456e-09
ENSG00000153234	172.288	191.393	151.653	666.201	707.35	810.265	NR4A2	nuclear receptor subfamily 4, group A, member 2	2.03959	9.5088e-37
ENSG00000257445	0	0	1.12932	12.916	12.6507	12.869	RP11-461F16.4		2.03918	0.00124218
ENSG00000146374	0	0	0	4.73253	4.34561	14.1459	RSPO3	R-spondin 3	2.02006	0.00139151
ENSG00000232973	0	0	4.75185	36.2313	22.1794	20.6282	CYP1B1-AS1	CYP1B1 antisense RNA 1	2.01536	0.00130588
ENSG00000261115	24.3052	21.21	24.3864	62.7172	82.1159	227.323	TMEM178B	transmembrane protein 178B	2.01086	4.99596e-06
ENSG00000135363	133.134	145.678	130.969	901.124	509.987	436.605	LMO2	LIM domain only 2 (rhombotin-like 1)	2.00905	2.3844e-11
ENSG00000144481	441.458	384.283	492.393	1273.79	1192.73	4884.56	TRPM8	transient receptor potential cation channel, subfamily M, member 8	1.98255	3.84371e-05
ENSG00000166741	1352.58	1513.77	1376.1	8848.75	4465.67	5087.85	NNMT	nicotinamide N-methyltransferase	1.97509	2.9783e-12
ENSG00000174332	4.25687	2.22886	4.84057	14.1118	15.5496	34.7647	GLIS1	GLIS family zinc finger 1	1.97417	4.54206e-05
ENSG00000183770	1.64146	3.58104	1.37245	12.2085	13.4525	9.38373	FOXL2	forkhead box L2	1.97249	3.09282e-05
ENSG00000131773	533.059	599.254	553.717	2396.14	2051.43	2273.99	KHDRBS3	KH domain containing, RNA binding, signal transduction associated 3	1.96951	2.61211e-51
ENSG00000180914	102.204	71.558	113.277	1425.86	323.911	196.051	OXTR	oxytocin receptor	1.96876	0.000423895
ENSG00000119138	140.981	134.981	155.35	871.494	228.342	1164.93	KLF9	Kruppel-like factor 9	1.95338	2.62483e-05
ENSG00000154556	1649.78	1765.6	1680.9	10246.9	4384.63	7443.24	SORBS2	sorbin and SH3 domain containing 2	1.95082	1.57893e-10
ENSG00000130518	0.822914	0.269294	0.412832	2.09847	8.96009	4.36834	KIAA1683	KIAA1683	1.94643	0.00163289
ENSG00000122012	0.530247	0	1.33005	8.11291	7.8221	3.03127	SV2C	synaptic vesicle glycoprotein 2C	1.94332	0.00163416
ENSG00000138347	4.49677	3.04457	5.44527	21.7477	21.5672	14.4363	MYPN	myopalladin	1.93927	8.91709e-09
ENSG00000133124	2.22798	1.59075	2.84508	2.32423	34.4318	24.1501	IRS4	insulin receptor substrate 4	1.93446	0.00169038
ENSG00000175505	58.5931	41.0491	54.6488	395.634	137.972	195.449	CLCF1	cardiotrophin-like cytokine factor 1	1.92327	2.84124e-06
ENSG00000104043	47.6833	63.594	50.5507	136.507	203.504	449.666	ATP8B4	ATPase, class I, type 8B, member 4	1.92131	1.05443e-05
ENSG00000124813	22.9938	33.0492	21.7136	99.45	108.316	103.097	RUNX2	runt-related transcription factor 2	1.91608	1.60356e-15
ENSG00000165617	374.645	320.569	361.882	1883.81	972.027	1464.16	DACT1	dapper, antagonist of beta-catenin, homolog 1 (Xenopus laevis)	1.9142	2.94602e-13
ENSG00000182261	0.575565	0	0.577488	13.9433	6.46905	3.76039	NLRP10	NLR family, pyrin domain containing 10	1.91191	0.00293669
ENSG00000146072	217.097	224.899	214.482	1469.78	646.503	696.863	TNFRSF21	tumor necrosis factor receptor superfamily, member 21	1.90857	8.66091e-09
ENSG00000158865	1.11924	0.488355	1.49731	7.61099	11.5314	4.87497	SLC5A11	solute carrier family 5 (sodium/glucose cotransporter), member 11	1.90657	0.00129417
ENSG00000121075	0	0	2.21797	8.45563	37.2687	12.6373	TBX4	T-box 4	1.90539	0.00309806
ENSG00000069399	234.245	263.313	184.57	862.255	593.122	1567.16	BCL3	B-cell CLL/lymphoma 3	1.90459	2.51498e-07
ENSG00000185585	13.9159	17.3398	17.5872	112.6	42.8615	59.6647	OLFML2A	olfactomedin-like 2A	1.89722	3.17469e-07
ENSG00000227039	0.609176	0.797397	0	6.21371	9.41438	5.96998	ITGB2-AS1	ITGB2 antisense RNA 1	1.89131	0.00320234
ENSG00000237172	6.56582	5.37157	6.86225	11.1621	44.201	45.5781	B3GNT9	UDP-GlcNAc:betaGal beta-1,3-N-acetylglucosaminyltransferase 9	1.88799	0.000187608
ENSG00000180422	4.70935	4.48322	3.86598	9.27973	75.7871	17.4818	LINC00304	long intergenic non-protein coding RNA 304	1.88507	0.00199468
ENSG00000196353	0.407569	0	0	3.11796	14.8878	2.66281	CPNE4	copine IV	1.88177	0.00345622
ENSG00000260359	94.2285	68.8193	94.2885	472.154	219.809	370.042	RP11-4F5.2		1.8809	1.45608e-09
ENSG00000183729	0	0	0.297986	1.89337	8.76238	2.42546	NPBWR1	neuropeptides B/W receptor 1	1.87746	0.00360149
ENSG00000171246	4.24385	3.7034	2.83869	9.01834	16.3964	40.4348	NPTX1	neuronal pentraxin I	1.87525	0.00076338
ENSG00000229644	34.3778	41.0292	37.0289	108.937	135.662	217.998	NAMPTL	nicotinamide phosphoribosyltransferase-like	1.87031	3.61304e-09
ENSG00000177694	58.626	37.0469	65.9211	155.943	188.873	384.677	NAALADL2	N-acetylated alpha-linked acidic dipeptidase-like 2	1.86368	5.81251e-06
ENSG00000221869	165.98	139.087	143.741	638.62	509.107	530.235	CEBPD	CCAAT/enhancer binding protein (C/EBP), delta	1.85928	2.858e-29
ENSG00000162772	400.871	359.154	408.743	1700.57	871.583	2186.08	ATF3	activating transcription factor 3	1.8414	3.01042e-08
ENSG00000169242	59.4798	50.2831	50.3538	169.056	295.09	171.027	EFNA1	ephrin-A1	1.83987	1.04828e-09
ENSG00000171533	6.58614	10.6737	6.29348	29.1912	24.2343	47.6402	MAP6	microtubule-associated protein 6	1.83484	4.04334e-06
ENSG00000125675	11.3158	7.40606	10.8375	121.326	18.0659	39.4856	GRIA3	glutamate receptor, ionotropic, AMPA 3	1.82232	0.00161779
ENSG00000147465	1.01853	0	0	3.24663	9.30132	7.48628	STAR	steroidogenic acute regulatory protein	1.81711	0.00543355
ENSG00000150907	292.157	279.03	271.148	1272.04	915.176	891.645	FOXO1	forkhead box O1	1.81494	1.15012e-21
ENSG00000107984	5737.56	5972.65	5978.37	46127.7	18368.2	12587.6	DKK1	dickkopf 1 homolog (Xenopus laevis)	1.80541	2.69725e-05
ENSG00000170955	2743.55	2755.36	2399.64	11744.8	6490.55	11428.5	PRKCDBP	protein kinase C, delta binding protein	1.80339	3.37373e-12
ENSG00000134853	11.656	9.80836	16.7071	74.3084	60.8249	33.997	PDGFRA	platelet-derived growth factor receptor, alpha polypeptide	1.80043	4.69428e-05
ENSG00000204580	4646.74	4525.37	3997.98	13116.5	11599.4	27334.6	DDR1	discoidin domain receptor tyrosine kinase 1	1.79656	1.22625e-07
ENSG00000101825	0.0816181	0	0.0818908	0.728454	1.26135	0.666553	MXRA5	matrix-remodelling associated 5	1.79249	0.00622184
ENSG00000172572	129.823	104.846	135.65	528.453	306.253	553.163	PDE3A	phosphodiesterase 3A, cGMP-inhibited	1.79006	4.41662e-11
ENSG00000125650	3.38862	4.43563	0	19.4426	47.6079	16.6044	PSPN	persephin	1.78967	0.00591309
ENSG00000102755	2.89888	2.71041	4.57061	26.401	8.7273	17.5867	FLT1	fms-related tyrosine kinase 1 (vascular endothelial growth factor/vascular permeability factor receptor)	1.78376	0.000893444
ENSG00000176884	0.622562	0	0.208214	3.43972	2.62398	2.37267	GRIN1	glutamate receptor, ionotropic, N-methyl D-aspartate 1	1.78314	0.00564756
ENSG00000141448	10.6823	11.1146	9.89351	46.7974	53.4897	25.0533	GATA6	GATA binding protein 6	1.78242	7.23445e-07
ENSG00000185519	0	0	1.73434	10.2851	9.71408	4.70558	FAM131C	family with sequence similarity 131, member C	1.78182	0.00662739
ENSG00000151892	229.274	246.384	230.04	873.687	533.048	1320.36	GFRA1	GDNF family receptor alpha 1	1.78167	4.60483e-08
ENSG00000206113	0.286029	0.374405	0.57397	2.55285	2.41111	10.2781	RP11-503N18.1		1.77839	0.00662739
ENSG00000155897	13.7631	9.00777	15.7138	22.3891	101.682	289.913	ADCY8	adenylate cyclase 8 (brain)	1.76635	0.00713984
ENSG00000019186	7.48613	2.93975	2.25334	18.1355	19.9833	30.5686	CYP24A1	cytochrome P450, family 24, subfamily A, polypeptide 1	1.765	0.00149356
ENSG00000088881	2.42192	9.51069	6.07502	15.44	52.7408	43.5141	EBF4	early B-cell factor 4	1.75781	0.00365561
ENSG00000151490	13.6822	14.1611	18.1974	62.4777	35.3159	83.1544	PTPRO	protein tyrosine phosphatase, receptor type, O	1.74999	2.61261e-06
ENSG00000104783	2.13756	1.39901	1.07235	7.72206	6.50677	10.4741	KCNN4	potassium intermediate/small conductance calcium-activated channel, subfamily N, member 4	1.74844	0.00180638
ENSG00000109511	1.78528	0	0	43.2492	5.01641	8.74795	ANXA10	annexin A10	1.74566	0.00789717
ENSG00000077420	3.60513	4.04488	3.61717	16.4165	13.7478	20.1889	APBB1IP	amyloid beta (A4) precursor protein-binding, family B, member 1 interacting protein	1.74517	0.000291526
ENSG00000136425	97.8142	101.492	100.535	288.975	377.074	391.618	CIB2	calcium and integrin binding family member 2	1.74507	2.13924e-15
ENSG00000156234	86.9902	116.265	93.7121	163.453	647.099	1932.36	CXCL13	chemokine (C-X-C motif) ligand 13	1.73605	0.00819324
ENSG00000105835	2401.73	2228.38	2547.2	6420.11	6717.58	13319.2	NAMPT	nicotinamide phosphoribosyltransferase	1.73456	2.69286e-08
ENSG00000185950	450.376	428.343	380.038	1254.46	1574.18	1442.56	IRS2	insulin receptor substrate 2	1.73068	3.87409e-30
ENSG00000163898	68.8939	39.454	59.0435	550.838	131.072	140.66	LIPH	lipase, member H	1.72791	0.00157517
ENSG00000180875	18.3717	19.0381	15.3609	113.95	33.877	65.6411	GREM2	gremlin 2	1.72721	4.76289e-05
ENSG00000075618	85.0625	71.7881	80.8548	500.898	217	212.061	FSCN1	fascin homolog 1, actin-bundling protein (Strongylocentrotus purpuratus)	1.72622	1.15102e-05
ENSG00000125266	3.94793	5.16775	3.06087	10.2962	37.3134	10.8449	EFNB2	ephrin-B2	1.71929	0.00153966
ENSG00000065357	262.454	200.547	286.055	1192.46	647.619	829.069	DGKA	diacylglycerol kinase, alpha 80kDa	1.70801	3.78392e-09
ENSG00000223829	2.26068	2.95918	6.80471	37.4715	12.7044	25.8473	AC004870.4		1.70801	0.00586109
ENSG00000104967	2.15266	2.0127	0.92565	5.48937	5.47262	10.3807	NOVA2	neuro-oncological ventral antigen 2	1.70203	0.000284607
ENSG00000196275	10.3317	7.57342	11.1955	24.7655	47.6104	39.1506	GTF2IRD2	GTF2I repeat domain containing 2	1.69435	1.29927e-05
ENSG00000257410	8.92267	0.729972	5.03577	24.8863	26.6385	21.8607	RP11-2H8.2		1.69271	0.00239675
ENSG00000198074	0	2.54623	6.83097	58.2843	13.6644	19.0632	AKR1B10	aldo-keto reductase family 1, member B10 (aldose reductase)	1.68737	0.0112837
ENSG00000069482	5.45096	1.42704	3.28151	91.7413	13.7848	8.90331	GAL	galanin prepropeptide	1.68669	0.0117025
ENSG00000186088	128.746	101.65	161.983	500.279	292.853	634.199	PION	pigeon homolog (Drosophila)	1.68616	8.5785e-07
ENSG00000197461	56.6741	53.4569	57.6997	325.173	155.734	141.575	PDGFA	platelet-derived growth factor alpha polypeptide	1.67955	9.11089e-06
ENSG00000075223	934.244	794.421	945.525	2282.56	2622.25	4365.3	SEMA3C	sema domain, immunoglobulin domain (Ig), short basic domain, secreted, (semaphorin) 3C	1.67947	2.26365e-09
ENSG00000255509	4.98763	3.26435	8.75752	19.078	47.2992	26.4762	RP11-445F12.1		1.67254	0.00507328
ENSG00000214851	0.373169	3.90775	1.49766	11.4192	5.24277	23.771	LINC00612	long intergenic non-protein coding RNA 612	1.67136	0.0101859
ENSG00000237248	1.94718	2.54882	6.5123	12.8273	7.29511	54.0673	RP11-118B22.2		1.66965	0.00962447
ENSG00000264924	0	2.06034	1.57927	8.02757	30.9593	15.4254	RP11-799B12.2		1.66912	0.0129991
ENSG00000175899	130004	134472	133371	332760	219582	1.17876e+06	A2M	alpha-2-macroglobulin	1.66769	0.00129364
ENSG00000162894	949.949	930.851	908.195	3432.43	2435.56	3212.9	FAIM3	Fas apoptotic inhibitory molecule 3	1.66048	4.60332e-21
ENSG00000151468	378.415	333.76	351.766	1845.23	923.27	921.169	CCDC3	coiled-coil domain containing 3	1.65637	1.07444e-07
ENSG00000178498	191.265	186.777	181.025	585.059	495.385	751.606	DTX3	deltex homolog 3 (Drosophila)	1.65571	1.64726e-16
ENSG00000165566	1.24808	1.6337	1.0018	1.59133	11.5729	12.639	FAM123A	family with sequence similarity 123A	1.65314	0.0106459
ENSG00000260941	84.885	59.2156	69.8689	570.964	171.389	146.119	LINC00622	long intergenic non-protein coding RNA 622	1.65307	0.000913912
ENSG00000244242	74.5163	89.61	70.2064	155.26	364.289	304.772	IFITM10	interferon induced transmembrane protein 10	1.65119	1.1597e-06
ENSG00000234323	631.711	580.986	651.977	3362.92	1311.46	1905.4	RP11-308N19.1		1.64915	1.73111e-06
ENSG00000240875	27.8843	13.9047	14.6548	103.273	35.4446	112.777	RP11-392A22.2		1.64622	0.00217809
ENSG00000080007	8.40514	2.44492	8.43322	13.0982	40.6743	51.8632	DDX43	DEAD (Asp-Glu-Ala-Asp) box polypeptide 43	1.64607	0.00686787
ENSG00000134259	12.9574	12.9701	9.94168	57.3373	51.4002	27.3885	NGF	nerve growth factor (beta polypeptide)	1.64289	0.000189455
ENSG00000237686	1.07261	0.468007	1.43492	15.9553	3.01389	4.67185	RP5-1120P11.1		1.64196	0.0134793
ENSG00000006327	3940.29	4023.04	3508.12	19124.5	9269.67	10551.8	TNFRSF12A	tumor necrosis factor receptor superfamily, member 12A	1.63586	6.43995e-08
ENSG00000182103	6.45648	10.7051	10.3649	28.5381	32.6554	35.1522	FAM181B	family with sequence similarity 181, member B	1.63568	3.83495e-06
ENSG00000258325	5.82497	2.54158	3.89629	29.7079	19.0953	31.714	RP4-816N1.6		1.63433	0.01113
ENSG00000197959	171.513	117.474	143.786	643.699	293	555.628	DNM3	dynamin 3	1.63352	6.64129e-07
ENSG00000129437	2.81737	1.84394	2.82679	16.165	39.5822	3.45131	KLK14	kallikrein-related peptidase 14	1.63255	0.0144459
ENSG00000235086	0	0	3.10344	31.5502	26.0737	5.05211	FNDC1-IT1	FNDC1 intronic transcript 1 (non-protein coding)	1.63188	0.0155147
ENSG00000115380	137.59	162.092	182.225	1115.74	373.078	364.066	EFEMP1	EGF containing fibulin-like extracellular matrix protein 1	1.62737	0.0003894
ENSG00000221994	1.72545	1.69393	0.865608	16.4999	4.24225	6.34108	ZNF630	zinc finger protein 630	1.6254	0.0122647
ENSG00000170214	19.2847	33.0567	21.192	90.7432	69.0247	84.7464	ADRA1B	adrenoceptor alpha 1B	1.62501	4.93609e-08
ENSG00000205853	3.26389	8.54471	4.91219	10.4038	77.9544	34.6519	RFPL3-AS1	RFPL3 antisense RNA 1	1.62314	0.0147334
ENSG00000167601	3.04169	1.76956	2.71276	12.712	7.3597	8.28022	AXL	AXL receptor tyrosine kinase	1.62226	0.000190671
ENSG00000206559	16.7836	12.5539	12.8302	54.0082	30.317	79.6296	ZCWPW2	zinc finger, CW type with PWWP domain 2	1.62098	0.000470317
ENSG00000188816	0	0.64164	0.491823	4.37498	6.1981	3.20257	HMX2	H6 family homeobox 2	1.61972	0.0170747
ENSG00000184586	3.31588	0	2.21797	126.835	13.9758	3.61065	KRTAP7-1	keratin associated protein 7-1 (gene/pseudogene)	1.61933	0.0153768
ENSG00000206538	4.83649	4.22057	4.52914	60.0219	11.3249	7.37302	VGLL3	vestigial like 3 (Drosophila)	1.61562	0.0116672
ENSG00000099250	3.41928	5.47036	1.52476	33.9084	8.00643	12.4108	NRP1	neuropilin 1	1.61542	0.00909494
ENSG00000247157	7.94842	2.08086	6.37998	24.3226	42.4346	23.3685	RP11-434C1.1		1.61526	0.00895521
ENSG00000177106	31.402	23.233	23.2877	38.2975	209.08	107.041	EPS8L2	EPS8-like 2	1.61507	0.00446929
ENSG00000146090	6.46989	4.76378	3.65148	9.796	19.3158	37.647	RASGEF1C	RasGEF domain family, member 1C	1.6126	0.00388023
ENSG00000054356	36.2737	31.6543	18.8714	164.444	122.687	54.8588	PTPRN	protein tyrosine phosphatase, receptor type, N	1.61174	0.00108443
ENSG00000088340	15.3318	6.02069	16.5368	25.4129	51.158	78.2568	FER1L4	fer-1-like 4 (C. elegans) pseudogene	1.61048	0.00156962
ENSG00000197467	1.63557	1.7841	7.11114	20.8539	21.0638	8.90483	COL13A1	collagen, type XIII, alpha 1	1.60646	0.00690448
ENSG00000105825	350.739	354.034	338.85	1264.15	823.984	1226.08	TFPI2	tissue factor pathway inhibitor 2	1.60643	4.67473e-14
ENSG00000109667	15.1386	12.7389	17.3591	79.9657	47.0951	42.3885	SLC2A9	solute carrier family 2 (facilitated glucose transporter), member 9	1.60625	0.000354286
ENSG00000169297	1.31038	3.43051	2.62952	86.8797	8.28449	3.21046	NR0B1	nuclear receptor subfamily 0, group B, member 1	1.60516	0.0182061
ENSG00000257732	4.55361	2.98029	14.8487	104.507	25.5901	20.4535	RP11-818F20.5		1.60352	0.0155321
ENSG00000186567	10.6841	20.44	10.7198	29.3407	116.62	41.6136	CEACAM19	carcinoembryonic antigen-related cell adhesion molecule 19	1.60324	0.00511195
ENSG00000225649	2.22755	4.37372	8.93999	18.4612	17.2126	58.2139	AC064875.2		1.60179	0.0132327
ENSG00000177791	14.6505	7.89647	9.51141	63.7308	55.6951	18.2989	MYOZ1	myozenin 1	1.59843	0.00362603
ENSG00000259450	1.62778	1.59805	3.26645	31.6508	6.28906	5.31747	RP11-265N7.1		1.59816	0.0160103
ENSG00000151778	4.07154	2.66477	17.3618	28.5521	40.0417	54.8644	SERP2	stress-associated endoplasmic reticulum protein family member 2	1.59449	0.00932384
ENSG00000256824	1.32672	0	2.6623	6.76638	13.0477	30.3379	RP11-21A7A.2		1.59283	0.019675
ENSG00000152192	6.30847	10.4597	10.1273	37.2679	22.7483	29.8813	POU4F1	POU class 4 homeobox 1	1.59281	2.57225e-06
ENSG00000158856	87.9908	127.162	101.553	357.323	238.668	435.312	EPB49	erythrocyte membrane protein band 4.9 (dematin)	1.59276	3.48023e-08
ENSG00000134363	52.4348	79.4732	30.4584	306.128	174.476	123.207	FST	follistatin	1.5923	0.000560684
ENSG00000237062	1.33672	1.74973	2.68237	8.52173	20.658	17.4666	RP11-308N19.3		1.59208	0.0182061
ENSG00000056558	7.23282	9.22483	10.6064	16.0794	22.4077	76.9405	TRAF1	TNF receptor-associated factor 1	1.59201	0.00378101
ENSG00000130734	494.258	507.693	475.247	1561.25	1680.55	1297.84	ATG4D	autophagy related 4D, cysteine peptidase	1.58996	4.83934e-24
ENSG00000005513	31.4688	33.3596	28.6833	51.4257	81.262	236.727	SOX8	SRY (sex determining region Y)-box 8	1.58883	0.00171212
ENSG00000135218	8.98672	2.35268	17.1318	42.3956	35.3521	45.5031	CD36	CD36 molecule (thrombospondin receptor)	1.58803	0.00373763
ENSG00000199053	76.9177	62.9271	115.762	306.474	283.669	408.308	MIR324	microRNA 324	1.585	0.00111905
ENSG00000251102	0	0	0.870312	23.2254	2.43732	7.08394	CTD-2341D24.1		1.58443	0.0181692
ENSG00000180787	11.0368	8.82866	7.84385	27.1671	27.3508	33.8004	ZFP3	zinc finger protein 3 homolog (mouse)	1.58202	4.66347e-10
ENSG00000177465	8.78431	5.30698	5.08481	34.0314	17.0881	19.3144	ACOT4	acyl-CoA thioesterase 4	1.57985	0.000480176
ENSG00000137273	248.492	214.459	200.996	637.853	897.651	551.297	FOXF2	forkhead box F2	1.57805	4.69504e-11
ENSG00000104369	175.942	177.789	179.439	843.701	355.161	556.589	JPH1	junctophilin 1	1.57713	1.35815e-06
ENSG00000140564	8324.16	8979.56	7515.82	23879.1	22730.9	29044.4	FURIN	furin (paired basic amino acid cleaving enzyme)	1.57594	3.40992e-23
ENSG00000157613	7.30215	9.55834	9.41985	30.5913	42.5018	27.2616	CREB3L1	cAMP responsive element binding protein 3-like 1	1.57446	0.00147182
ENSG00000267231	149.223	178.345	195.29	394.314	516.527	826.575	AC005786.5		1.57438	3.70513e-06
ENSG00000117289	613.984	586.327	591.628	1023.56	2155.4	2849.61	TXNIP	thioredoxin interacting protein	1.57421	1.345e-05
ENSG00000260647	0	0	2.13802	5.43388	11.9751	15.6622	RP1-178F10.1		1.5706	0.0218488
ENSG00000149596	12.3687	5.91571	11.2168	30.9343	25.3975	45.4555	JPH2	junctophilin 2	1.56884	4.7867e-05
ENSG00000260704	0.865063	1.13235	0	2.20595	10.3305	6.35827	LINC00543	long intergenic non-protein coding RNA 543	1.56858	0.0220895
ENSG00000253404	17.6734	23.134	23.1886	110.936	43.9299	82.1592	AC034243.1		1.56841	0.000949082
ENSG00000144645	1569.06	1520.42	1510.19	6544.92	3501.15	4425.22	OSBPL10	oxysterol binding protein-like 10	1.56589	1.61843e-09
ENSG00000234518	5.4659	4.76982	7.31221	39.4918	25.5974	23.8072	PTGES3P1	prostaglandin E synthase 3 (cytosolic) pseudogene 1	1.56574	0.011989
ENSG00000062282	4.80116	3.1423	4.8172	17.053	12.0452	16.8042	DGAT2	diacylglycerol O-acyltransferase 2	1.56359	0.000318973
ENSG00000261255	5.00327	9.16882	8.03197	22.9654	32.3346	31.0539	CTD-2012K14.1		1.56265	0.00247266
ENSG00000118432	4.34652	2.2758	0.872209	68.1655	4.2746	6.38944	CNR1	cannabinoid receptor 1 (brain)	1.56253	0.0230007
ENSG00000125430	3.70946	0.766672	2.54653	8.71249	9.8745	8.9288	HS3ST3B1	heparan sulfate (glucosamine) 3-O-sulfotransferase 3B1	1.56133	0.00190353
ENSG00000245904	3.36142	3.30001	1.26474	5.08948	10.9209	18.53	RP11-796E2.4		1.55913	0.00704285
ENSG00000256069	0	0.953964	2.19366	4.64609	5.11948	46.4241	A2MP1	alpha-2-macroglobulin pseudogene 1	1.55908	0.0221034
ENSG00000249992	30.8116	17.285	29.148	94.8464	64.9325	91.3058	TMEM158	transmembrane protein 158 (gene/pseudogene)	1.55894	8.16041e-07
ENSG00000231581	16.3697	13.3922	12.3183	52.1792	66.1201	46.7903	RP5-997D24.5		1.55819	0.00269062
ENSG00000168477	2.90295	1.89995	3.78644	4.07146	26.1021	12.8021	TNXB	tenascin XB	1.55599	0.0131097
ENSG00000130234	0	0	0.802292	12.2344	13.481	1.30606	ACE2	angiotensin I converting enzyme (peptidyl-dipeptidase A) 2	1.55092	0.0216283
ENSG00000118495	0.25664	0.67187	0.514994	4.25388	2.8845	2.09591	PLAGL1	pleiomorphic adenoma gene-like 1	1.54675	0.0213452
ENSG00000112333	0.510081	2.67073	0.511785	3.25182	12.1827	10.8308	NR2E1	nuclear receptor subfamily 2, group E, member 1	1.54655	0.0233018
ENSG00000255248	17.8697	19.6976	33.9714	239.834	66.0676	33.7959	RP11-166D19.1		1.54356	0.0129982
ENSG00000127920	2447.04	2562.71	2534.13	12557.2	4233.45	8177.63	GNG11	guanine nucleotide binding protein (G protein), gamma 11	1.54275	3.67451e-05
ENSG00000115353	5.0269	13.1602	8.19601	47.2694	20.3046	31.8164	TACR1	tachykinin receptor 1	1.54129	0.00288832
ENSG00000245105	3.28404	0.955273	2.56279	5.58296	6.15181	30.3958	A2M-AS1	A2M antisense RNA 1	1.54115	0.0212248
ENSG00000259448	5.25014	2.29077	5.26768	15.6194	22.1283	40.018	RP11-16E12.1		1.53972	0.0199466
ENSG00000259976	4.75295	6.2215	11.4452	43.6329	26.7104	16.3028	RP11-553L6.5		1.53866	0.0035054
ENSG00000183090	0.447447	0	0.224471	3.42303	1.8859	1.46167	FREM3	FRAS1 related extracellular matrix 3	1.53837	0.0259826
ENSG00000214362	4.11882	5.39144	16.5303	56.4545	34.72	25.228	RP11-7D5.2		1.53765	0.0102814
ENSG00000261311	2.58846	5.42116	3.63595	10.8911	23.2743	9.72405	RP5-1014C4.3		1.53714	0.00302292
ENSG00000005379	2.00256	2.62131	2.679	11.0644	10.3161	11.9932	BZRAP1	benzodiazapine receptor (peripheral) associated protein 1	1.5352	0.0113966
ENSG00000110025	273.762	313.023	284.448	842.968	971.425	765.277	SNX15	sorting nexin 15	1.53404	1.73169e-19
ENSG00000198835	4.26939	2.79427	2.4988	6.35084	18.4945	14.5279	GJC2	gap junction protein, gamma 2, 47kDa	1.53221	0.0063888
ENSG00000136826	31.2755	37.0399	36.3609	103.807	81.6028	139.467	KLF4	Kruppel-like factor 4 (gut)	1.52822	1.03496e-07
ENSG00000171889	1.07117	1.40213	1.07475	13.6576	7.52461	8.74795	MIR31HG	MIR31 host gene (non-protein coding)	1.5276	0.0269979
ENSG00000168256	716.762	669.301	686.084	2429.87	1653.21	2043.44	NKIRAS2	NFKB inhibitor interacting Ras-like 2	1.52101	3.66636e-16
ENSG00000182648	9.81425	11.2408	9.84704	45.361	22.4061	50.094	AC073871.2		1.51463	0.00441618
ENSG00000267010	6.50747	8.96644	7.90378	21.8346	25.0218	26.8521	RP11-108P20.1		1.51439	9.50029e-06
ENSG00000159871	2.56805	0.420189	0.966236	3.68361	6.76489	11.5349	LYPD5	LY6/PLAUR domain containing 5	1.51195	0.0218593
ENSG00000183783	0	0	0.524869	2.00097	3.67475	7.68994	KCTD8	potassium channel tetramerisation domain containing 8	1.51094	0.0276629
ENSG00000132854	0	0	1.56201	4.36693	4.37443	5.08562	KANK4	KN motif and ankyrin repeat domains 4	1.51038	0.0299248
ENSG00000161958	6.54963	2.25614	3.11282	12.3066	21.7937	11.8239	FGF11	fibroblast growth factor 11	1.5081	0.00493947
ENSG00000235332	0	0	0.937573	11.9145	7.87705	3.05256	RP11-366O20.5		1.50392	0.0286352
ENSG00000261597	5.45789	3.31697	9.58322	20.6283	31.4935	13.3719	RP11-353B9.1		1.50095	0.00224216
ENSG00000111729	6.48798	3.39704	14.3212	38.0526	47.3989	21.1942	CLEC4A	C-type lectin domain family 4, member A	1.50033	0.0136011
ENSG00000095752	19.3329	22.4945	20.116	188.983	42.2513	33.9165	IL11	interleukin 11	1.50003	0.0134102
ENSG00000225554	0	2.13836	1.63907	45.8237	4.59024	13.3413	RP11-527D7.1		1.49955	0.0299552
ENSG00000140284	4.17415	7.45072	6.85324	29.0298	13.8613	20.4535	SLC27A2	solute carrier family 27 (fatty acid transporter), member 2	1.49902	0.00135869
ENSG00000113721	21.2955	11.737	15.7439	75.7405	26.7694	82.3806	PDGFRB	platelet-derived growth factor receptor, beta polypeptide	1.49424	0.00544251
ENSG00000186446	7.15073	5.61608	2.86985	23.7051	18.0833	30.367	ZNF501	zinc finger protein 501	1.49328	0.0176265
ENSG00000260927	4.14916	0	8.32604	19.3976	27.2034	22.59	RP11-459F6.3		1.49176	0.0246316
ENSG00000150625	31.7003	36.0826	33.1891	131.8	61.9643	137.323	GPM6A	glycoprotein M6A	1.48302	0.000490703
ENSG00000132821	10.4888	1.52551	11.6931	17.0883	29.4721	66.6237	VSTM2L	V-set and transmembrane domain containing 2 like	1.48251	0.0213651
ENSG00000112238	2.25469	2.58242	1.97945	12.5772	9.50309	4.14304	PRDM13	PR domain containing 13	1.47604	0.00998527
ENSG00000170017	2224.25	2138.58	2382.02	7451.25	5922.9	5719.57	ALCAM	activated leukocyte cell adhesion molecule	1.47307	8.17162e-21
ENSG00000264350	3.53107	13.8662	3.54286	54.0263	19.8437	63.442	SNRPGP2	small nuclear ribonucleoprotein polypeptide G pseudogene 2	1.47289	0.034594
ENSG00000132141	20.4255	37.3068	28.596	69.0443	80.7507	113.276	CCT6B	chaperonin containing TCP1, subunit 6B (zeta 2)	1.47111	1.60943e-05
ENSG00000158604	749.731	634.79	691.876	2557.3	1446.59	2048.75	TMED4	transmembrane emp24 protein transport domain containing 4	1.47106	2.14541e-09
ENSG00000213949	696.37	682.884	722.143	1844.3	1495.44	2848.3	ITGA1	integrin, alpha 1	1.47048	4.84549e-08
ENSG00000156113	0.868594	0.284242	0.435748	2.76869	3.66095	2.12807	KCNMA1	potassium large conductance calcium-activated channel, subfamily M, alpha member 1	1.46967	0.0282865
ENSG00000160179	6.00632	5.36054	4.38283	18.7974	14.5756	15.6074	ABCG1	ATP-binding cassette, sub-family G (WHITE), member 1	1.46957	8.39456e-05
ENSG00000267131	6.79167	2.22253	5.11077	15.1542	26.2401	33.2794	RP11-332H18.5		1.46932	0.0269979
ENSG00000104435	20.9743	32.6843	16.0338	141.354	42.0964	68.5165	STMN2	stathmin-like 2	1.46924	0.00619874
ENSG00000229758	21.789	10.6955	27.3272	121.544	68.8772	48.9348	DYNLT3P2	dynein, light chain, Tctex-type 3 pseudogene 2	1.46767	0.0124083
ENSG00000099822	185.924	175.018	155.298	385.74	413.529	737.395	HCN2	hyperpolarization activated cyclic nucleotide-gated potassium channel 2	1.46702	7.90742e-07
ENSG00000174292	110.684	157.404	123.394	266.57	447.315	450.849	TNK1	tyrosine kinase, non-receptor, 1	1.46245	2.04901e-06
ENSG00000165985	11.5238	8.38019	6.74466	24.4884	21.5869	38.6903	C1QL3	complement component 1, q subcomponent-like 3	1.46087	0.000281983
ENSG00000174963	0	3.37327	0.861881	12.0478	4.82742	16.8367	ZIC4	Zic family member 4	1.45998	0.0388621
ENSG00000153832	20.2844	19.4713	26.797	56.8987	55.0965	86.6939	FBXO36	F-box protein 36	1.4599	1.57563e-06
ENSG00000162814	10.3639	14.7994	12.2892	62.4672	18.5317	56.9392	SPATA17	spermatogenesis associated 17	1.45795	0.00842428
ENSG00000165169	3215.5	2913.5	3482.12	12227.6	6005.56	10020.9	DYNLT3	dynein, light chain, Tctex-type 3	1.4579	3.72185e-07
ENSG00000112715	839.811	823.68	835.36	2565.77	1531.02	3286.83	VEGFA	vascular endothelial growth factor A	1.45775	8.95431e-07
ENSG00000260552	65.519	51.4577	52.5903	192.138	95.7318	256.836	RP11-49I11.1		1.4567	0.00057312
ENSG00000163659	193.89	172.938	212.33	829.447	358.358	542.137	TIPARP	TCDD-inducible poly(ADP-ribose) polymerase	1.45129	9.44681e-06
ENSG00000232346	39.2148	28.2322	29.5094	317.498	121.207	25.6205	SC22CB-1E7.1		1.44996	0.0291618
ENSG00000163879	97.511	82.1588	78.7193	180.062	223.604	382.612	DNALI1	dynein, axonemal, light intermediate chain 1	1.44975	4.42634e-05
ENSG00000144366	700.701	725.858	844.927	2235.55	1406.34	3053.27	GULP1	GULP, engulfment adaptor PTB domain containing 1	1.44827	2.23614e-06
ENSG00000073756	570.55	596.734	573.396	3843.8	531.979	1965.49	PTGS2	prostaglandin-endoperoxide synthase 2 (prostaglandin G/H synthase and cyclooxygenase)	1.44779	0.0087828
ENSG00000253608	0.336434	0	0.675116	3.43169	4.25401	1.64854	RP11-770E5.1		1.44757	0.0414224
ENSG00000167912	15.5315	12.5854	19.2937	86.7558	30.1333	44.6964	RP11-25K19.1		1.44467	0.00388744
ENSG00000258011	0	0	0	31.5992	6.96377	12.1439	HMGA1P3	high mobility group AT-hook 1 pseudogene 3	1.44151	0.0322219
ENSG00000178826	1.90458	6.64815	9.55474	29.9501	17.8388	20.739	TMEM139	transmembrane protein 139	1.44098	0.0133712
ENSG00000238741	0	0	9.7053	49.3331	16.9874	31.5987	SCARNA7	small Cajal body-specific RNA 7	1.44009	0.0427815
ENSG00000133665	2.23035	0	0.447561	7.96251	4.3869	5.82871	DYDC2	DPY30 domain containing 2	1.43991	0.040932
ENSG00000197632	4.12947	1.35135	1.03582	21.0607	4.35123	20.2346	SERPINB2	serpin peptidase inhibitor, clade B (ovalbumin), member 2	1.43908	0.0419644
ENSG00000112137	3533.38	3227.06	3403.17	8645.51	8519.46	10893.2	PHACTR1	phosphatase and actin regulator 1	1.4389	3.78993e-21
ENSG00000225978	2.12014	1.11009	1.27633	3.78452	7.74451	9.69619	HAR1A	highly accelerated region 1A (non-protein coding)	1.43539	0.0287725
ENSG00000050628	5.36832	3.24323	7.87222	27.9054	18.5653	11.4663	PTGER3	prostaglandin E receptor 3 (subtype EP3)	1.43396	0.00701152
ENSG00000259381	0	1.67941	1.28728	4.08961	8.11134	8.38228	RP11-192M23.1		1.43246	0.0435444
ENSG00000254427	1.31904	0	1.32345	18.4999	3.70634	12.9267	RP11-430H10.1		1.43204	0.0433429
ENSG00000114251	65.0292	39.7851	63.1189	440.704	84.4103	109.679	WNT5A	wingless-type MMTV integration site family, member 5A	1.43158	0.0147307
ENSG00000169184	51.4852	15.1634	42.6172	303.607	54.25	100.912	MN1	meningioma (disrupted in balanced translocation) 1	1.4314	0.0237678
ENSG00000242959	71.3315	40.8499	37.276	200.846	135.709	123.791	RP4-599G15.3		1.42932	0.000368481
ENSG00000259426	30.5893	31.2082	32.0456	234.012	64.464	44.8197	RP11-253M7.1		1.42797	0.0123871
ENSG00000177989	50.269	24.6754	48.3355	92.1353	110.351	186.451	ODF3B	outer dense fiber of sperm tails 3B	1.42231	0.000931116
ENSG00000231360	62.4732	71.0672	60.4433	148.879	212.113	182.215	AL592284.2	Uncharacterized protein	1.42216	3.76707e-09
ENSG00000226496	6.87949	3.60204	6.90248	14.0344	61.8575	15.7312	LINC00323	long intergenic non-protein coding RNA 323	1.42135	0.0395485
ENSG00000249693	21.5584	6.58454	12.2573	39.3987	40.3842	53.9923	THEGL	theg spermatid protein-like	1.42117	0.00295466
ENSG00000128683	404.186	398.738	367.95	1075.94	1015.21	1075.6	GAD1	glutamate decarboxylase 1 (brain, 67kDa)	1.4203	3.0903e-30
ENSG00000078114	5.77022	1.51062	8.1053	38.2572	17.8349	15.0796	NEBL	nebulette	1.41928	0.032279
ENSG00000256427	0	9.3267	3.5745	22.7119	15.0156	133.836	RP11-118B22.4		1.41839	0.0448939
ENSG00000214212	2.25855	0	0.755366	1.9198	19.0387	12.2966	C19orf38	chromosome 19 open reading frame 38	1.41762	0.0468695
ENSG00000166407	8.75503	3.43804	5.27057	25.6746	18.4504	20.02	LMO1	LIM domain only 1 (rhombotin 1)	1.41711	0.0123753
ENSG00000181019	18402	18283.7	18476.5	98976.7	28239.1	44685.3	NQO1	NAD(P)H dehydrogenase, quinone 1	1.41554	0.00115983
ENSG00000008441	1081.96	1084.34	1010.21	2051.97	3126.99	3711.95	NFIX	nuclear factor I/X (CCAAT-binding transcription factor)	1.4132	1.99136e-08
ENSG00000261589	5.47499	3.25756	4.66097	13.7499	20.7451	8.12959	CTC-462L7.1		1.41153	0.00223788
ENSG00000136928	2.22256	2.26277	1.48665	3.14868	9.71459	10.0839	GABBR2	gamma-aminobutyric acid (GABA) B receptor, 2	1.41094	0.0195758
ENSG00000204860	3.20674	2.3986	4.59637	23.3638	6.43609	11.2237	FAM201A	family with sequence similarity 201, member A	1.41001	0.0242364
ENSG00000264043	6.80844	9.8502	6.83119	40.6632	10.5723	29.2646	RP11-423G4.9		1.40738	0.00943123
ENSG00000086991	137.146	140.812	129.004	692.902	196.897	370.313	NOX4	NADPH oxidase 4	1.40728	0.00127919
ENSG00000132702	7.16919	4.69215	2.69743	6.85566	28.9577	32.2019	HAPLN2	hyaluronan and proteoglycan link protein 2	1.40517	0.0372099
ENSG00000181690	42.4435	24.7533	44.6935	100.731	109.224	106.39	PLAG1	pleiomorphic adenoma gene 1	1.40417	3.51579e-07
ENSG00000131831	6.54398	2.70503	7.94813	20.2006	11.1294	28.1279	RAI2	retinoic acid induced 2	1.39865	0.00949588
ENSG00000147003	3.54002	0	7.10369	25.1472	15.631	11.5641	TMEM27	transmembrane protein 27	1.39813	0.0423347
ENSG00000081189	3503.86	3505.39	3737.23	8583.55	8007.72	12881	MEF2C	myocyte enhancer factor 2C	1.39789	7.40586e-10
ENSG00000150594	6.39407	5.12981	4.13899	162.789	26.3702	5.72721	ADRA2A	adrenoceptor alpha 2A	1.39729	0.0488791
ENSG00000145721	1.4025	0	2.11078	5.8117	5.91125	5.15422	LIX1	Lix1 homolog (chicken)	1.39471	0.0395758
ENSG00000116157	39.5022	27.8425	30.4879	85.2352	71.5071	129.042	GPX7	glutathione peroxidase 7	1.39327	8.7953e-05
ENSG00000146477	1.06699	0.465556	0.713705	3.85458	4.49716	1.45231	SLC22A3	solute carrier family 22 (extraneuronal monoamine transporter), member 3	1.39316	0.0355232
ENSG00000175170	19.3769	21.359	29.674	48.1116	88.8337	76.6242	FAM182B	family with sequence similarity 182, member B	1.39262	0.000876823
ENSG00000259840	0	0	0	9.12551	7.54148	11.6901	LA16c-380A1.1		1.392	0.0411885
ENSG00000151012	121.514	127.047	133.116	966.825	216.245	171.263	SLC7A11	solute carrier family 7 (anionic amino acid transporter light chain, xc- system), member 11	1.39088	0.0160541
ENSG00000213123	98.8145	119.522	95.3797	357.24	216.15	298.28	TCTEX1D2	Tctex1 domain containing 2	1.39069	8.93401e-07
ENSG00000133639	1661.46	1494.7	1656.16	4791.05	3658.23	4392.5	BTG1	B-cell translocation gene 1, anti-proliferative	1.39061	1.90211e-19
ENSG00000104881	110.836	124.126	98.8503	348.586	325.277	239.367	PPP1R13L	protein phosphatase 1, regulatory subunit 13 like	1.38974	3.59089e-08
ENSG00000198732	43.4011	14.6609	40.7367	44.627	161.291	155.499	SMOC1	SPARC related modular calcium binding 1	1.38953	0.0186415
ENSG00000140563	580.518	590.91	582.074	2049.11	1018.95	1813.41	MCTP2	multiple C2 domains, transmembrane 2	1.38576	1.34964e-06
ENSG00000173991	20.0537	9.26466	9.46859	19.5527	77.0647	42.3885	TCAP	titin-cap (telethonin)	1.38486	0.017797
ENSG00000244607	21.3875	12.2481	17.4354	40.9043	35.682	106.983	CCDC13	coiled-coil domain containing 13	1.38385	0.0168176
ENSG00000264278	10.476	2.4199	13.6024	37.7141	16.4496	47.3065	RP11-162A12.2		1.38329	0.0246393
ENSG00000181085	12.0983	7.30909	10.2712	40.3438	13.0748	59.282	MAPK15	mitogen-activated protein kinase 15	1.38323	0.023924
ENSG00000068078	24.4395	25.1167	19.2522	61.8068	68.1043	55.0937	FGFR3	fibroblast growth factor receptor 3	1.38156	1.52096e-10
ENSG00000165698	60.1273	67.5281	67.1107	191.432	135.46	198.742	C9orf9	chromosome 9 open reading frame 9	1.37865	5.67721e-10
ENSG00000006128	2.45545	0	5.74853	1820.01	101.193	276.731	TAC1	tachykinin, precursor 1	1.37833	0.0373676
ENSG00000215218	0	0	0	0.942779	3.11652	0.301933	UBE2QL1	ubiquitin-conjugating enzyme E2Q family-like 1	1.37644	0.0417141
ENSG00000138119	16911.6	16663.8	16864.2	44434.3	33236.9	59065.1	MYOF	myoferlin	1.37559	9.81106e-09
ENSG00000139211	14.8431	14.1304	14.3512	113.896	23.5077	21.5992	AMIGO2	adhesion molecule with Ig-like domain 2	1.37293	0.0245177
ENSG00000170558	620.084	671.926	698.979	2408.99	1392.37	1604.65	CDH2	cadherin 2, type 1, N-cadherin (neuronal)	1.37181	6.46279e-08
ENSG00000183111	14.929	31.9773	29.9577	43.2608	51.4822	208.374	ARHGEF37	Rho guanine nucleotide exchange factor (GEF) 37	1.3717	0.0329369
ENSG00000087495	20.5758	24.6114	29.543	120.317	44.8567	58.5232	PHACTR3	phosphatase and actin regulator 3	1.37042	0.00170318
ENSG00000144031	2.39502	5.01604	2.88363	12.8256	16.1513	7.04142	ANKRD53	ankyrin repeat domain 53	1.36983	0.021524
ENSG00000184302	2.57703	3.37327	2.01106	4.38103	17.7005	7.95069	SIX6	SIX homeobox 6	1.36937	0.029157
ENSG00000204947	106.403	148.818	122.845	260.181	501.71	302.352	ZNF425	zinc finger protein 425	1.36791	7.44641e-05
ENSG00000115461	0	0	0	1.41712	18.7382	7.26153	IGFBP5	insulin-like growth factor binding protein 5	1.36706	0.0431575
ENSG00000064961	20101.6	20677.3	18777.7	50960.2	45912.5	58881	HMG20B	high mobility group 20B	1.36544	2.8245e-21
ENSG00000266208	31.6312	42.4022	26.7661	80.661	75.4941	123.871	CTD-2267D19.3		1.36454	2.19501e-05
ENSG00000162892	1432.26	1356.83	1456.13	4518.61	2308.39	4880.69	IL24	interleukin 24	1.36097	9.50029e-06
ENSG00000137434	15.4356	10.1024	17.0359	78.723	45.5406	25.2117	C6orf52	chromosome 6 open reading frame 52	1.35827	0.021847
ENSG00000244245	0	0	0	19.8397	9.36909	7.26153	RP11-120B7.1		1.35603	0.0471191
ENSG00000101665	373.581	398.227	382.252	1377.1	966.568	761.224	SMAD7	SMAD family member 7	1.35591	2.40406e-07
ENSG00000099860	1380.04	1402.54	1154.06	2218.14	2934.47	6225.25	GADD45B	growth arrest and DNA-damage-inducible, beta	1.35591	0.000705359
ENSG00000257242	1.68359	4.40756	3.37843	12.8797	11.8267	12.3745	RP11-24B21.1	uncharacterized protein LOC256021 isoform 1	1.35548	0.0385026
ENSG00000173918	144.037	153.734	142.851	317.857	282.529	640.638	C1QTNF1	C1q and tumor necrosis factor related protein 1	1.35511	0.000144082
ENSG00000223838	0	0	0	12.5839	3.96172	6.90872	AC007091.1		1.35391	0.0474247
ENSG00000072506	1662.95	1693.18	1562.46	5703.16	3539.24	3816.89	HSD17B10	hydroxysteroid (17-beta) dehydrogenase 10	1.35216	4.90143e-09
ENSG00000260257	11.2003	4.88697	14.5154	76.7584	30.1601	12.196	RP5-1085F17.3		1.35055	0.0383979
ENSG00000259462	2.61279	1.95433	1.87252	8.56637	8.3904	5.48691	RP11-752G15.3		1.34958	0.0230007
ENSG00000117114	0	0	0	2.14867	0.430473	0.500459	LPHN2	latrophilin 2	1.34916	0.0472092
ENSG00000054598	47.2284	49.3961	42.2759	96.5247	244.595	74.8715	FOXC1	forkhead box C1	1.34876	0.00352444
ENSG00000162545	337.156	345.1	332.687	905.014	836.958	857.094	CAMK2N1	calcium/calmodulin-dependent protein kinase II inhibitor 1	1.34707	3.1014e-35
ENSG00000176692	8.06082	4.3447	4.7575	11.4869	41.3027	11.6172	FOXC2	forkhead box C2 (MFH-1, mesenchyme forkhead 1)	1.34447	0.0352381
ENSG00000250588	72.4915	70.7652	62.8715	269.452	120.834	188.643	IQCJ-SCHIP1	IQCJ-SCHIP1 readthrough	1.34322	0.000322623
ENSG00000267280	81.7677	37.0495	48.909	152.374	156.853	166.944	RP11-332H18.4		1.34298	0.000298876
ENSG00000235863	22.2461	32.8371	25.1699	93.5419	51.8689	74.9906	B3GALT4	UDP-Gal:betaGlcNAc beta 1,3-galactosyltransferase, polypeptide 4	1.34223	8.43076e-05
ENSG00000168234	522.543	549.784	534.205	2531.14	938.934	1117.81	TTC39C	tetratricopeptide repeat domain 39C	1.34152	0.000847259
ENSG00000132481	34.3592	36.2705	27.8016	91.8572	126.131	61.5516	TRIM47	tripartite motif containing 47	1.34127	0.000888093
ENSG00000260412	1.27572	1.21446	0.814535	4.14036	1.7923	5.30395	RP11-438B23.2		1.33928	0.021847
ENSG00000131459	102.197	67.7126	89.8795	255.781	269.435	177.227	GFPT2	glutamine-fructose-6-phosphate transaminase 2	1.33692	8.73118e-06
ENSG00000184838	31.3552	33.8003	20.3565	119.152	95.8779	40.1678	PRR16	proline rich 16	1.3367	0.00498246
ENSG00000112977	2671.97	2640.51	2552.99	7153.02	5868.76	7046.1	DAP	death-associated protein	1.33444	4.12587e-24
ENSG00000260211	3.46966	2.89017	2.8483	6.83692	7.09039	17.5167	RP13-395E19.2		1.33273	0.0226161
ENSG00000212664	23.9055	20.2476	9.87632	150.607	29.6344	36.7491	RP11-592N21.1		1.33242	0.0487418
ENSG00000204052	23.4965	27.7557	34.5	76.7231	57.1654	102.029	LRRC73	leucine rich repeat containing 73	1.33115	0.000109286
ENSG00000235587	21.4181	24.9206	19.1019	158.794	51.2661	24.6177	GAPDHP65	glyceraldehyde 3 phosphate dehydrogenase pseudogene 65	1.33106	0.034594
ENSG00000169918	40.3995	43.2671	37.3759	62.2137	121.626	151.683	OTUD7A	OTU domain containing 7A	1.33005	0.000267649
ENSG00000230024	21.2334	13.897	23.0797	42.8656	39.7753	124.275	RP11-95P13.1		1.32972	0.029621
ENSG00000237863	3.49396	13.7205	11.218	16.0376	50.0696	34.2411	RP6-24A23.3		1.32939	0.032778
ENSG00000118971	11.597	13.2827	23.2716	48.0561	79.4287	30.7807	CCND2	cyclin D2	1.32512	0.020752
ENSG00000254690	28.7575	16.4688	37.8704	93.9578	75.7545	76.3279	GS1-393G12.12		1.32494	0.00350955
ENSG00000064195	40.8765	24.9291	38.2167	69.8861	92.6692	122.151	DLX3	distal-less homeobox 3	1.32382	8.72225e-05
ENSG00000155966	5.84869	5.95451	4.10776	3.97718	32.6855	18.6813	AFF2	AF4/FMR2 family, member 2	1.3217	0.032279
ENSG00000126603	18.3543	24.0253	23.9011	59.2522	55.1394	55.4929	GLIS2	GLIS family zinc finger 2	1.32066	8.51673e-11
ENSG00000140557	23.9886	14.6536	36.9054	65.2502	58.4175	96.6482	ST8SIA2	ST8 alpha-N-acetyl-neuraminide alpha-2,8-sialyltransferase 2	1.32045	0.00275482
ENSG00000261652	38.3146	48.5856	30.0333	160.295	67.2869	107.561	RP11-178D12.1	uncharacterized protein LOC145788	1.31775	0.00316812
ENSG00000139645	7836.79	8220.33	7663.72	19388.7	18073	22200.6	ANKRD52	ankyrin repeat domain 52	1.3147	4.12587e-24
ENSG00000125845	52.9936	63.2467	49.8196	84.3181	355.996	86.5569	BMP2	bone morphogenetic protein 2	1.31218	0.0191315
ENSG00000140526	13748.2	14610.1	14039.3	42727.9	22572.1	46795.4	ABHD2	abhydrolase domain containing 2	1.30966	1.33169e-05
ENSG00000120262	7.61704	7.1218	8.18838	23.2392	12.9946	28.4372	CCDC170	coiled-coil domain containing 170	1.3078	0.00176331
ENSG00000130311	297.221	306.31	271.82	837.274	610.643	762.187	DDA1	DET1 and DDB1 associated 1	1.30642	4.38992e-14
ENSG00000213999	3.90913	8.04093	6.72376	17.0888	20.3991	17.3306	MEF2B	myocyte enhancer factor 2B	1.30332	0.00925207
ENSG00000257511	8.73456	9.35454	12.7473	30.373	40.1612	20.7514	RP11-278C7.1		1.30277	0.00891766
ENSG00000187140	421.778	440.466	371.692	915.155	1053.4	1118.77	FOXD3	forkhead box D3	1.30078	1.46789e-17
ENSG00000115318	30.8116	41.7552	40.3708	83.1928	73.8448	143.873	LOXL3	lysyl oxidase-like 3	1.29246	0.000184529
ENSG00000179855	252.569	267.232	246.209	454.176	743.048	759.817	GIPC3	GIPC PDZ domain containing family, member 3	1.29243	1.72639e-07
ENSG00000084764	484.448	536.572	474.211	1155.4	1306.33	1235.16	MAPRE3	microtubule-associated protein, RP/EB family, member 3	1.29109	4.5516e-22
ENSG00000151773	26.4104	22.4241	37.9575	101.931	73.2068	59.4595	CCDC122	coiled-coil domain containing 122	1.2902	0.000616993
ENSG00000182158	2248.54	2118.06	2246.69	5719.82	5270.26	5253.97	CREB3L2	cAMP responsive element binding protein 3-like 2	1.28861	1.50317e-37
ENSG00000158113	40.0635	36.8512	31.506	80.0742	74.5416	143.255	LRRC43	leucine rich repeat containing 43	1.28738	0.00140506
ENSG00000174808	28.7659	40.6904	36.3102	159.131	48.8881	92.4536	BTC	betacellulin	1.28557	0.0060181
ENSG00000196345	9.994	4.57867	14.5397	33.7678	22.4655	29.3826	ZNF167	zinc finger protein 167	1.28536	0.00895521
ENSG00000235297	53.9724	42.8938	54.1528	331.792	102.909	66.1168	FAUP1	FBR-MuSV-associated ubiquitously expressed (fox derived) pseudogene 1	1.28292	0.0382004
ENSG00000251580	15.4207	12.6158	17.4062	56.5275	32.4976	53.5231	RP11-539L10.3		1.28277	0.0232316
ENSG00000103021	111.752	80.6416	94.875	221.036	142.914	463.343	CCDC113	coiled-coil domain containing 113	1.28241	0.00763051
ENSG00000159840	2668.11	2663.37	2481.61	7761.97	6835.97	4975.89	ZYX	zyxin	1.28203	1.12913e-09
ENSG00000159263	2.14234	3.73903	4.29899	12.7471	8.52789	9.33115	SIM2	single-minded homolog 2 (Drosophila)	1.28189	0.0181956
ENSG00000198816	409.073	423.792	383.224	1029.21	996.388	948.285	ZNF358	zinc finger protein 358	1.2804	2.77216e-29
ENSG00000003436	299.754	301.424	369.471	1321.22	490.859	797.63	TFPI	tissue factor pathway inhibitor (lipoprotein-associated coagulation inhibitor)	1.27913	0.0009378
ENSG00000013619	185.404	191.075	181.308	332.95	709.901	408.18	MAMLD1	mastermind-like domain containing 1	1.27825	7.45965e-05
ENSG00000259623	58.5579	38.8602	53.5613	195.859	145.025	70.733	RP11-156E6.1		1.27698	0.00210181
ENSG00000267352	29.175	15.725	25.8286	103.938	88.0056	26.6295	SH3GL1P3	SH3-domain GRB2-like 1 pseudogene 3	1.27657	0.0244602
ENSG00000126368	130.413	132.646	120.739	231.249	529.845	255.328	NR1D1	nuclear receptor subfamily 1, group D, member 1	1.2747	0.000512086
ENSG00000166546	74.7682	90.1177	62.3912	122.703	205.929	275.682	BEAN1	brain expressed, associated with NEDD4, 1	1.27441	0.000614001
ENSG00000179299	9.38848	12.2893	18.8397	38.5717	33.7083	44.3001	NSUN7	NOP2/Sun domain family, member 7	1.27378	0.00891766
ENSG00000083067	3.73462	6.66618	3.91742	12.3372	7.87035	21.0725	TRPM3	transient receptor potential cation channel, subfamily M, member 3	1.27125	0.0117025
ENSG00000136451	523.685	460.131	528.526	1190.1	1275.77	1214.83	VEZF1	vascular endothelial zinc finger 1	1.27078	5.23967e-27
ENSG00000102554	1082.68	1060.51	1170.92	4013.11	2213.85	2228.04	KLF5	Kruppel-like factor 5 (intestinal)	1.26961	1.19334e-05
ENSG00000106571	705.048	633.853	691.856	984.566	2683.18	1727.38	GLI3	GLI family zinc finger 3	1.26949	0.000851069
ENSG00000249264	96.9396	88.371	98.4215	612.851	266.713	64.0884	EEF1A1P9	eukaryotic translation elongation factor 1 alpha 1 pseudogene 9	1.26791	0.0450616
ENSG00000106327	17.0086	26.9238	16.6686	56.9898	51.1263	45.8709	TFR2	transferrin receptor 2	1.26756	4.92735e-05
ENSG00000176183	4.39681	3.83688	6.61725	25.2271	13.384	10.7723	CH17-12M21.1		1.2673	0.0442948
ENSG00000048052	1415.83	1341.31	1522.73	4175.08	2290.02	4420.49	HDAC9	histone deacetylase 9	1.26535	1.15806e-05
ENSG00000261050	9.9283	10.5372	13.7307	56.4515	29.4052	14.4632	RP11-145F16.2		1.26506	0.0173879
ENSG00000090554	47.0554	30.1687	44.322	107.749	87.6966	119.208	FLT3LG	fms-related tyrosine kinase 3 ligand	1.26008	7.45254e-05
ENSG00000151322	3.61402	2.95667	3.17283	5.18395	11.4243	16.2331	NPAS3	neuronal PAS domain protein 3	1.25956	0.0472105
ENSG00000164056	264.149	231.258	238.356	1194.09	266.285	635.963	SPRY1	sprouty homolog 1, antagonist of FGF signaling (Drosophila)	1.25835	0.0126484
ENSG00000188641	70.0964	60.4975	92.7437	224.91	151.509	188.723	DPYD	dihydropyrimidine dehydrogenase	1.25769	1.00376e-05
ENSG00000240849	282.876	311.449	288.369	1020.87	525.298	673.621	TMEM189	transmembrane protein 189	1.25274	1.14641e-05
ENSG00000170745	562.025	519.617	610.439	1000.1	1006.18	2511.08	KCNS3	potassium voltage-gated channel, delayed-rectifier, subfamily S, member 3	1.25062	0.00250232
ENSG00000171862	4875.99	5132.45	5010.8	12623.2	11023.5	12319.2	PTEN	phosphatase and tensin homolog	1.25049	2.01794e-30
ENSG00000137462	0.950025	3.23326	1.9064	5.81426	4.53806	8.06894	TLR2	toll-like receptor 2	1.24984	0.0331776
ENSG00000150630	102.223	84.2769	74.7988	339.885	153.139	187.261	VEGFC	vascular endothelial growth factor C	1.2493	0.000787409
ENSG00000152763	54.8348	99.2666	90.1359	166.607	198.335	261.07	WDR78	WD repeat domain 78	1.24733	0.000302519
ENSG00000168539	6.01429	5.41239	5.28009	9.10617	16.8994	22.1027	CHRM1	cholinergic receptor, muscarinic 1	1.24628	0.0157374
ENSG00000106546	1281.03	1398.9	1415.25	4874.75	1976.79	3654.98	AHR	aryl hydrocarbon receptor	1.24446	0.000342875
ENSG00000087510	266.96	237.747	242.024	769.503	432.661	646.272	TFAP2C	transcription factor AP-2 gamma (activating enhancer binding protein 2 gamma)	1.24359	1.58085e-06
ENSG00000156265	4.90788	3.21215	5.4167	21.9018	8.96382	11.2228	C21orf7	chromosome 21 open reading frame 7	1.24161	0.0393184
ENSG00000166073	676.158	655.324	623.213	2395.61	1218.27	1306.42	GPR176	G protein-coupled receptor 176	1.24147	6.07329e-05
ENSG00000078269	151.059	143.711	147.582	792.678	213.343	243.707	SYNJ2	synaptojanin 2	1.23954	0.0157939
ENSG00000163083	6.97397	2.28219	3.74854	16.1961	11.1977	10.1705	INHBB	inhibin, beta B	1.23885	0.0189703
ENSG00000104047	578.917	492.036	607.07	1961.95	1006.79	1229.57	DTWD1	DTW domain containing 1	1.23772	4.01503e-05
ENSG00000147408	13.3174	16.0913	19.529	50.94	51.8126	30.1181	CSGALNACT1	chondroitin sulfate N-acetylgalactosaminyltransferase 1	1.2369	0.00864785
ENSG00000224023	6.10575	9.59073	6.12615	18.6839	27.4502	21.9402	RP11-383C5.4		1.23556	0.0469107
ENSG00000198719	16.3426	11.1897	12.361	19.5549	51.5723	36.1384	DLL1	delta-like 1 (Drosophila)	1.23465	0.00561072
ENSG00000207870	72.5474	75.9702	72.7898	221.999	173.271	225.14	MIR221	microRNA 221	1.23281	0.0156978
ENSG00000211448	81.2418	33.653	55.7179	317.311	101.136	94.063	DIO2	deiodinase, iodothyronine, type II	1.23195	0.0355539
ENSG00000204682	5.24876	6.8705	5.47695	14.4553	10.9138	20.5753	C10orf114	chromosome 10 open reading frame 114	1.23175	0.00235299
ENSG00000244300	24.7023	29.6401	22.031	71.7408	47.2375	73.9702	RP11-475N22.4		1.22997	0.000414974
ENSG00000161714	1298.21	1555.69	1152.42	2507.4	3379.52	3845.16	PLCD3	phospholipase C, delta 3	1.22841	2.19812e-07
ENSG00000109680	509.331	475.059	633.102	1791.79	877.813	1364.07	TBC1D19	TBC1 domain family, member 19	1.22691	9.07242e-05
ENSG00000174482	6.74004	4.41128	11.4964	16.328	12.3101	41.8335	LINGO2	leucine rich repeat and Ig domain containing 2	1.22369	0.046563
ENSG00000117480	36.0538	23.0213	41.4681	39.2422	119.838	127.831	FAAH	fatty acid amide hydrolase	1.22231	0.0228704
ENSG00000176788	16.1474	16.1305	19.1858	73.6844	61.4911	15.2693	BASP1	brain abundant, membrane attached signal protein 1	1.21977	0.0346286
ENSG00000133169	999.374	932.152	925.795	4899.05	1663.58	1289.87	BEX1	brain expressed, X-linked 1	1.21705	0.0161024
ENSG00000260329	3.80269	4.97763	5.45056	12.4676	8.3954	23.0698	RP11-412D9.4		1.21641	0.0484169
ENSG00000144560	2932.12	3020.34	2915.63	6183.34	4624.81	11601	VGLL4	vestigial like 4 (Drosophila)	1.21483	0.000884438
ENSG00000126790	624.736	626.754	600.516	2005.92	1138.79	1342.55	L3HYPDH	L-3-hydroxyproline dehydratase (trans-)	1.21469	3.28656e-06
ENSG00000261128	10.5503	5.2071	6.76784	13.2314	21.1403	24.8598	RP11-18F14.2		1.21445	0.00444255
ENSG00000183323	28.7891	14.7061	18.3175	67.1466	51.2985	39.5678	CCDC125	coiled-coil domain containing 125	1.2138	0.00173808
ENSG00000006638	30.3962	24.6306	30.9819	51.6745	81.3422	80.3817	TBXA2R	thromboxane A2 receptor	1.2129	0.000107613
ENSG00000261534	9.29159	11.8861	5.50883	13.7317	31.1518	26.2138	RP11-244O19.1		1.20945	0.0110534
ENSG00000184730	1.87	1.22389	1.87624	3.57643	4.59764	7.25409	APOBR	apolipoprotein B receptor	1.20902	0.0498767
ENSG00000145194	104.09	121.571	99.5145	305.204	226.991	236.418	ECE2	endothelin converting enzyme 2	1.20677	3.05242e-09
ENSG00000237438	9.26797	15.3241	13.2143	23.0118	39.748	34.2592	CECR7	cat eye syndrome chromosome region, candidate 7 (non-protein coding)	1.20408	0.00443126
ENSG00000197375	256.678	257.484	287.221	602.544	572.941	700.047	SLC22A5	solute carrier family 22 (organic cation/carnitine transporter), member 5	1.20269	3.84754e-14
ENSG00000220032	6.53171	8.54985	6.93903	20.0854	12.9552	24.4749	RP11-17M16.1	Uncharacterized protein	1.20182	0.0079254
ENSG00000176769	29.3624	28.6026	25.5782	33.0845	91.1388	92.5721	TCERG1L	transcription elongation regulator 1-like	1.20031	0.00635862
ENSG00000197956	20498.3	20562.8	20557.3	56501.9	29903.3	64085.7	S100A6	S100 calcium binding protein A6	1.2	0.000121396
ENSG00000131373	893.037	928.126	888.857	2950.24	1557.91	1997.78	HACL1	2-hydroxyacyl-CoA lyase 1	1.19618	1.26506e-05
ENSG00000230798	437.624	459.114	448.772	1035.96	895.125	1216.72	RP4-792G4.2		1.19578	5.87134e-11
ENSG00000147437	10.7357	14.9896	13.644	25.5514	55.3042	25.7182	GNRH1	gonadotropin-releasing hormone 1 (luteinizing-releasing hormone)	1.19456	0.0217659
ENSG00000266753	47.3444	49.8337	49.9511	179.851	91.202	92.4768	RP11-690G19.3		1.19309	0.00095065
ENSG00000104946	381.565	389.668	356.972	671.463	1161.49	836.024	TBC1D17	TBC1 domain family, member 17	1.18735	2.23303e-06
ENSG00000204428	27.5941	46.2336	28.7937	84.4394	68.2315	100.958	LY6G5C	lymphocyte antigen 6 complex, locus G5C	1.18521	0.00229346
ENSG00000065361	2522.23	2527.59	2459.08	2384.95	7678.3	9696.84	ERBB3	v-erb-b2 erythroblastic leukemia viral oncogene homolog 3 (avian)	1.18383	0.0152729
ENSG00000213859	105.299	91.1481	112.041	267.975	185.519	268.387	KCTD11	potassium channel tetramerisation domain containing 11	1.17769	3.16204e-07
ENSG00000220201	13.9731	11.1775	14.7987	29.6934	57.8034	21.555	ZGLP1	zinc finger, GATA-like protein 1	1.17599	0.0314914
ENSG00000115902	9228.72	9759.24	9022.7	26026.8	14893	24895	SLC1A4	solute carrier family 1 (glutamate/neutral amino acid transporter), member 4	1.17402	5.05982e-06
ENSG00000141526	855.715	838.572	756.694	1643.06	1468.09	2701.88	SLC16A3	solute carrier family 16, member 3 (monocarboxylic acid transporter 4)	1.1739	3.89893e-05
ENSG00000106278	1240.77	1120.34	1254.37	2016.12	2034.36	4971.99	PTPRZ1	protein tyrosine phosphatase, receptor-type, Z polypeptide 1	1.17368	0.00405357
ENSG00000124171	5.28182	6.50709	9.04027	19.8072	17.4603	14.7167	PARD6B	par-6 partitioning defective 6 homolog beta (C. elegans)	1.17339	0.00463467
ENSG00000102271	9.85092	2.52836	8.13963	24.1352	10.8548	22.7152	KLHL4	kelch-like 4 (Drosophila)	1.17257	0.0424217
ENSG00000198598	7282.08	7739.27	6582.56	17397.9	12521.5	20362	MMP17	matrix metallopeptidase 17 (membrane-inserted)	1.1723	3.14369e-07
ENSG00000011028	189.949	180.031	189.397	463.777	260.222	634.021	MRC2	mannose receptor, C type 2	1.17111	0.000898591
ENSG00000171174	60.8704	56.0446	57.4507	185.477	90.592	142.393	RBKS	ribokinase	1.16921	0.000397015
ENSG00000068028	436.282	408.258	395.985	656.561	1153.29	1099.52	RASSF1	Ras association (RalGDS/AF-6) domain family member 1	1.16796	1.26506e-05
ENSG00000138083	12.0093	10.611	11.1458	18.3746	33.7447	30.8943	SIX3	SIX homeobox 3	1.16776	0.00207366
ENSG00000174939	297.539	328.279	268.183	617.79	567.924	893.816	ASPHD1	aspartate beta-hydroxylase domain containing 1	1.16645	1.47985e-06
ENSG00000197747	6526.62	6359.77	7017.16	20535.4	10236.8	16126.7	S100A10	S100 calcium binding protein A10	1.16461	5.44786e-05
ENSG00000167034	19.63	25.1709	27.3327	81.7265	53.4693	39.9147	NKX3-1	NK3 homeobox 1	1.16234	0.00237226
ENSG00000177374	16.3124	13.4858	12.0598	20.7987	45.8358	44.8738	HIC1	hypermethylated in cancer 1	1.16201	0.0264105
ENSG00000221821	195.878	191.825	177.607	357.048	468.852	476.35	C6orf226	chromosome 6 open reading frame 226	1.16111	1.10365e-07
ENSG00000175294	31.07	36.2901	32.6126	99.9516	36.9357	119.453	CATSPER1	cation channel, sperm associated 1	1.15864	0.0160281
ENSG00000157216	870.879	834.48	781.27	1602.45	1682.55	2435.82	SSBP3	single stranded DNA binding protein 3	1.158	2.39454e-07
ENSG00000261712	19.6111	35.5437	28.7582	78.8606	72.0599	56.6715	RP11-358L4.1		1.15625	0.0103497
ENSG00000105419	423.252	462.591	412.217	853.723	898.742	1203.24	MEIS3	Meis homeobox 3	1.15454	3.12344e-09
ENSG00000135441	382.938	439.057	420.676	1165.4	622.434	1129.96	BLOC1S1	biogenesis of lysosomal organelles complex-1, subunit 1	1.15446	0.000125264
ENSG00000196843	235.667	210.599	214.477	415.569	487.095	603.915	ARID5A	AT rich interactive domain 5A (MRF1-like)	1.15399	6.93408e-09
ENSG00000101166	1809.24	1647.75	1765.69	4548.15	3179.02	4127.97	SLMO2	slowmo homolog 2 (Drosophila)	1.15334	5.10705e-10
ENSG00000172399	12.5987	18.5026	17.8821	66.2136	33.6739	24.0914	MYOZ2	myozenin 2	1.15206	0.0165073
ENSG00000047365	189.595	150.409	184.464	476.149	271.211	487.971	ARAP2	ArfGAP with RhoGAP domain, ankyrin repeat and PH domain 2	1.15162	0.000204689
ENSG00000140416	1806.33	1776.27	1851.14	8243.08	3065.53	2465.98	TPM1	tropomyosin 1 (alpha)	1.14859	0.0165779
ENSG00000121578	920.147	910.105	873.949	2404.09	1672.22	2041.18	B4GALT4	UDP-Gal:betaGlcNAc beta 1,4- galactosyltransferase, polypeptide 4	1.14829	1.04879e-09
ENSG00000183397	2729.14	3191.12	2530.36	3201.94	6911.65	10903.3	C19orf71	chromosome 19 open reading frame 71	1.14642	0.0105537
ENSG00000177406	7.63831	7.6178	7.29888	11.5941	14.8194	34.4575	RP11-218M22.1		1.14543	0.0414391
ENSG00000161091	101893	104714	91691.6	213319	191018	268479	MFSD12	major facilitator superfamily domain containing 12	1.14513	3.93751e-10
ENSG00000172382	15.8082	21.4589	17.0359	33.593	41.9512	54.5094	PRSS27	protease, serine 27	1.14164	0.00268439
ENSG00000197279	11.7412	13.8816	9.88034	30.4234	22.881	30.3127	ZNF165	zinc finger protein 165	1.14024	0.00133666
ENSG00000174428	18.36	19.5616	16.7078	31.5755	55.1885	42.5415	GTF2IRD2B	GTF2I repeat domain containing 2B	1.14007	0.00135062
ENSG00000175550	2917.66	2819.64	2466.58	7615.84	5115.43	5802.67	DRAP1	DR1-associated protein 1 (negative cofactor 2 alpha)	1.13902	5.65169e-08
ENSG00000172986	53.9775	47.1036	39.291	117.403	83.2697	129.653	GXYLT2	glucoside xylosyltransferase 2	1.13766	0.000767516
ENSG00000104885	1761.65	1862.98	1657.96	2925.49	4370.02	4694.36	DOT1L	DOT1-like, histone H3 methyltransferase (S. cerevisiae)	1.13713	1.10747e-06
ENSG00000203780	100.917	98.5654	101.254	215.772	158.141	333.469	FANK1	fibronectin type III and ankyrin repeat domains 1	1.13573	0.000820842
ENSG00000179104	165.013	155.075	157.074	432.283	252.508	404.134	TMTC2	transmembrane and tetratricopeptide repeat containing 2	1.13557	8.66684e-06
ENSG00000177822	122.684	127.572	113.891	232.445	227.133	385.79	AC108142.1		1.13355	0.000232681
ENSG00000007372	32.6556	10.6863	23.5496	66.3583	60.2161	45.0039	PAX6	paired box 6	1.12966	0.02632
ENSG00000267454	15.6598	9.01923	9.42725	21.5639	31.6813	32.7396	ZNF582-AS1	ZNF582 antisense RNA 1 (head to head)	1.12935	0.0181549
ENSG00000184378	7.97622	4.69831	8.00287	15.2548	17.9297	18.2391	ACTRT3	actin-related protein T3	1.12779	0.0121069
ENSG00000204314	133.862	168.482	138.183	201.858	515.375	338.475	PRRT1	proline-rich transmembrane protein 1	1.12739	0.00593887
ENSG00000125895	15.4246	15.9398	21.1779	22.772	49.0439	64.9733	TMEM74B	transmembrane protein 74B	1.12672	0.0363394
ENSG00000137166	207.895	194.884	166.556	343.185	539.224	401.371	FOXP4	forkhead box P4	1.12647	2.58093e-06
ENSG00000261087	7.34462	9.24416	7.65259	21.9707	32.1467	8.76653	KB-1460A1.5		1.12576	0.043424
ENSG00000239523	23.1113	10.6772	17.7324	36.401	40.1099	59.954	MYLK-AS1	MYLK antisense RNA 1	1.12486	0.0397253
ENSG00000261468	7.08056	5.99713	4.17895	10.621	15.7993	17.6877	RP11-1024P17.1		1.12475	0.0300529
ENSG00000131408	1139.09	1214.98	986.326	2648.64	2224.43	2499.64	NR1H2	nuclear receptor subfamily 1, group H, member 2	1.12392	1.7527e-13
ENSG00000166289	191.772	199.403	196.293	442.689	512.782	353.648	PLEKHF1	pleckstrin homology domain containing, family F (with FYVE domain) member 1	1.12317	7.2653e-08
ENSG00000230733	103.097	121.778	105.905	288.88	207.266	238.156	AC092171.4		1.12061	1.44214e-08
ENSG00000185049	589.115	613.629	524.01	1197.55	1757.47	963.594	WHSC2	Wolf-Hirschhorn syndrome candidate 2	1.1201	6.52324e-05
ENSG00000091129	1000.97	1009.47	1080.93	2312.17	1532.91	3235.02	NRCAM	neuronal cell adhesion molecule	1.11836	0.000274048
ENSG00000156103	665.709	595.076	721.64	1914.83	1213.85	1313.91	MMP16	matrix metallopeptidase 16 (membrane-inserted)	1.11702	3.62386e-06
ENSG00000118271	271.294	250.221	263.825	564.092	341.276	963.949	TTR	transthyretin	1.11589	0.00637689
ENSG00000024422	244.015	235.417	236.216	500.681	437.42	647.294	EHD2	EH-domain containing 2	1.11296	4.12209e-08
ENSG00000166033	2164.76	2217.64	2143.17	4828.06	3220.25	6826.08	HTRA1	HtrA serine peptidase 1	1.11261	0.000280507
ENSG00000112419	769.286	762.822	810.298	2072.27	1170.04	2042.04	PHACTR2	phosphatase and actin regulator 2	1.11253	4.97268e-05
ENSG00000224138	17.0121	38.4636	18.6206	65.0723	69.5297	47.9951	AC000123.4		1.1059	0.0380113
ENSG00000188171	9.42313	9.25099	12.4092	17.2711	24.8229	35.5922	ZNF626	zinc finger protein 626	1.10495	0.0275295
ENSG00000157514	515.074	507.013	486.476	1348.49	841.358	1146.4	TSC22D3	TSC22 domain family, member 3	1.10217	2.09941e-06
ENSG00000111799	259.527	267.303	259.125	546.13	581.346	560.205	COL12A1	collagen, type XII, alpha 1	1.09617	3.45121e-25
ENSG00000162458	344.271	416.394	359.239	898.977	797.102	731.009	FBLIM1	filamin binding LIM protein 1	1.0955	1.05906e-09
ENSG00000140470	18.6164	9.74735	16.1881	33.2308	45.3349	34.4612	ADAMTS17	ADAM metallopeptidase with thrombospondin type 1 motif, 17	1.09497	0.0418326
ENSG00000136379	576.707	597.891	608.215	1652.91	910.665	1387.88	FAM108C1	family with sequence similarity 108, member C1	1.09369	3.12919e-05
ENSG00000004799	3455.4	3040.05	3665.09	10571	6392.76	5738.18	PDK4	pyruvate dehydrogenase kinase, isozyme 4	1.0934	0.00018445
ENSG00000074047	14.5562	12.7025	18.3276	68.4152	21.2525	25.1738	GLI2	GLI family zinc finger 2	1.09224	0.0491098
ENSG00000141933	365.736	361.925	291.194	667.632	783.879	753.101	TPGS1	tubulin polyglutamylase complex subunit 1	1.09208	9.69636e-11
ENSG00000260804	78.3318	73.3337	77.8305	157.085	200.514	141.607	RP11-566E18.3		1.08935	1.03588e-07
ENSG00000104722	220.254	232.735	223.232	726.898	464.612	332.118	NEFM	neurofilament, medium polypeptide	1.08892	0.000993075
ENSG00000204261	39.2068	28.8679	52.4504	68.7356	86.0671	128.076	XXbac-BPG246D15.8		1.08736	0.0086016
ENSG00000133121	595.706	534.556	593.937	1613.25	797.826	1446.82	STARD13	StAR-related lipid transfer (START) domain containing 13	1.08724	0.000441548
ENSG00000228288	115.801	102.152	106.085	199.005	265.26	248.765	KDM5B-AS1	KDM5B antisense RNA 1	1.08704	8.00785e-06
ENSG00000143878	1008.15	1031.79	920.148	2805.64	1402.17	2388.73	RHOB	ras homolog family member B	1.08638	0.000274857
ENSG00000196358	90.865	82.6534	79.837	162.982	113.235	314.437	NTNG2	netrin G2	1.08532	0.0096647
ENSG00000132005	549.581	588.814	478.713	842.313	1811.32	1006.79	RFX1	regulatory factor X, 1 (influences HLA class II expression)	1.08524	0.00209669
ENSG00000166704	54.2804	33.8962	67.4526	115.559	111.242	122.821	ZNF606	zinc finger protein 606	1.08477	0.000513792
ENSG00000267009	20.9271	25.5669	20.997	32.0191	58.8025	77.4775	RP11-120M18.2		1.08379	0.0460722
ENSG00000181610	1921.21	2094.05	2124.37	6114.46	3309.45	4108.99	MRPS23	mitochondrial ribosomal protein S23	1.08163	8.76101e-05
ENSG00000104897	1601.57	1765.4	1486.3	3620.7	4896.25	2308.96	SF3A2	splicing factor 3a, subunit 2, 66kDa	1.08024	0.000786347
ENSG00000184897	1136.09	1014.07	908.084	2167.41	2340.6	2017.48	H1FX	H1 histone family, member X	1.07609	3.07215e-12
ENSG00000261088	118.854	91.2826	95.5227	253.6	241.102	172.34	RP11-61A14.3		1.07598	2.81124e-05
ENSG00000162444	43.7418	53.0674	39.6062	164.595	91.4321	64.4752	RBP7	retinol binding protein 7, cellular	1.07514	0.0232218
ENSG00000070831	3036.72	3057	3262.22	8616.49	5718.04	5869.07	CDC42	cell division cycle 42 (GTP binding protein, 25kDa)	1.07398	9.77322e-07
ENSG00000115414	18296	17879.4	17733	59049.1	26260.8	35091.1	FN1	fibronectin 1	1.07333	0.00147321
ENSG00000102781	1136.45	1127.16	1139.25	2366.92	1941.29	3030.47	KATNAL1	katanin p60 subunit A-like 1	1.07329	4.5115e-07
ENSG00000051620	787.946	714.902	671.407	2363.56	1142.77	1338.95	HEBP2	heme binding protein 2	1.07216	0.00135399
ENSG00000008516	49.172	40.2281	25.696	58.777	103.625	107.087	MMP25	matrix metallopeptidase 25	1.07171	0.0177894
ENSG00000182809	688.768	719.488	625.026	1087.58	1355.7	2015.02	CRIP2	cysteine-rich protein 2	1.07153	0.000144082
ENSG00000125968	692.146	543.979	560.048	2255.39	602.071	1408.14	ID1	inhibitor of DNA binding 1, dominant negative helix-loop-helix protein	1.07008	0.0280454
ENSG00000116711	626.604	599.829	704.986	1864.47	825.496	1619.47	PLA2G4A	phospholipase A2, group IVA (cytosolic, calcium-dependent)	1.0685	0.0019614
ENSG00000124702	631.785	696.203	655.784	1710.1	1273.19	1248.57	KLHDC3	kelch domain containing 3	1.06717	1.31283e-08
ENSG00000079313	1348.19	1412.67	1223.33	2229.14	3041.83	3247.72	REXO1	REX1, RNA exonuclease 1 homolog (S. cerevisiae)	1.06401	2.66671e-07
ENSG00000120688	300.284	239.012	280.496	725.856	510.87	520.484	WBP4	WW domain binding protein 4 (formin binding protein 21)	1.06243	1.83664e-06
ENSG00000021355	184.307	207.15	211.064	648.391	246.738	469.681	SERPINB1	serpin peptidase inhibitor, clade B (ovalbumin), member 1	1.06241	0.00796066
ENSG00000213015	539.562	476.301	496.708	935.856	1310.95	979.497	ZNF580	zinc finger protein 580	1.06221	1.68169e-07
ENSG00000124074	233.999	217.651	185.086	360.215	514.075	488.689	C16orf48	chromosome 16 open reading frame 48	1.05972	2.35467e-06
ENSG00000108381	472.901	409.35	386.473	618.763	754.142	1482.53	ASPA	aspartoacylase	1.05696	0.00693369
ENSG00000261609	24.9799	25.21	30.6117	66.3742	69.9223	39.8664	MIR4720	microRNA 4720	1.05686	0.000616993
ENSG00000168453	103.371	147.488	88.1586	266.236	185.893	290.405	HR	hairless homolog (mouse)	1.05516	0.00146157
ENSG00000109832	58.0128	53.3369	59.5925	145.293	86.3556	142.132	DDX25	DEAD (Asp-Glu-Ala-Asp) box helicase 25	1.05444	0.00072002
ENSG00000152102	1289.85	1278.53	1325.52	2465.25	2941.78	2720.31	FAM168B	family with sequence similarity 168, member B	1.05231	4.63842e-18
ENSG00000179085	648.597	756.576	640.879	1735.6	1045.04	1611.87	DPM3	dolichyl-phosphate mannosyltransferase polypeptide 3	1.05195	5.67482e-05
ENSG00000221883	13.9828	15.6885	15.0317	30.563	49.8141	22.0232	C3orf71	chromosome 3 open reading frame 71	1.04871	0.023944
ENSG00000166912	853.523	833.713	896.002	1399.95	1836.39	2242.24	MTMR10	myotubularin related protein 10	1.04792	2.35467e-06
ENSG00000132031	87.9316	82.5248	93.7742	244.678	93.2364	265.567	MATN3	matrilin 3	1.04672	0.0193074
ENSG00000263146	85.6935	95.8126	82.3974	136.576	253.329	192.455	RP11-849I19.1		1.04601	0.00450419
ENSG00000172361	15.9518	9.59375	11.6794	26.9353	23.0169	34.505	CCDC11	coiled-coil domain containing 11	1.0451	0.0109916
ENSG00000137460	48.6278	40.6225	44.1319	85.992	78.9615	118.341	FHDC1	FH2 domain containing 1	1.04464	6.14915e-06
ENSG00000124570	1363.89	1268.7	1327.1	3244.14	2407.86	2625.85	SERPINB6	serpin peptidase inhibitor, clade B (ovalbumin), member 6	1.04365	5.13804e-10
ENSG00000163803	80.4486	73.9644	82.6392	149.587	139.263	218.218	PLB1	phospholipase B1	1.04276	6.27487e-05
ENSG00000008283	700.657	722.995	697.52	1255.34	1261.79	1994.55	CYB561	cytochrome b-561	1.04202	3.04212e-05
ENSG00000181938	410.807	321.552	391.292	693.666	971.028	716.328	GINS3	GINS complex subunit 3 (Psf3 homolog)	1.04191	8.73118e-06
ENSG00000103489	405.397	383.816	434.611	407.848	1231.18	1150.15	XYLT1	xylosyltransferase I	1.04126	0.0225413
ENSG00000261799	20.1393	28.339	29.8048	56.1708	57.6499	51.8089	RP11-283I3.6		1.04036	3.21996e-05
ENSG00000228630	27.9028	29.2193	33.5953	51.5863	66.6428	88.8712	HOTAIR	HOX transcript antisense RNA	1.03783	0.0204043
ENSG00000198431	7074.02	6867.39	7091.45	30591.7	8498.95	10288	TXNRD1	thioredoxin reductase 1	1.03653	0.0486096
ENSG00000254198	35.6436	62.2089	45.6968	141.389	72.3334	113.202	RP11-598P20.3		1.03524	0.0340298
ENSG00000144868	385.314	482.854	393.931	664.748	823.558	1213.96	TMEM108	transmembrane protein 108	1.03489	0.000469139
ENSG00000128709	190.359	209.463	177.267	451.293	437.101	317.724	HOXD9	homeobox D9	1.0323	2.37011e-06
ENSG00000166963	11.7984	9.85559	11.059	14.7463	22.2467	35.2454	MAP1A	microtubule-associated protein 1A	1.03161	0.00836108
ENSG00000113319	13.919	9.86895	17.1659	31.7967	30.1477	26.9972	RASGRF2	Ras protein-specific guanine nucleotide-releasing factor 2	1.03117	0.00199626
ENSG00000233368	72.5474	85.6527	41.3903	112.45	157.883	171.934	RP11-277L2.3		1.03093	0.0136447
ENSG00000044115	40638.4	40363.8	40360.7	105744	71365.5	75973.5	CTNNA1	catenin (cadherin-associated protein), alpha 1, 102kDa	1.03015	4.7091e-07
ENSG00000214706	1217.38	1226.41	1164.64	2856.2	2338.04	2242.73	IFRD2	interferon-related developmental regulator 2	1.02754	3.21526e-11
ENSG00000003249	810.304	833.06	745.614	1257.31	1734.33	2002.5	DBNDD1	dysbindin (dystrobrevin binding protein 1) domain containing 1	1.02675	5.97547e-06
ENSG00000116285	190.883	196.32	194.74	332.348	450.72	425.748	ERRFI1	ERBB receptor feedback inhibitor 1	1.02591	2.21665e-07
ENSG00000165030	327.431	278.686	328.893	551.338	686.418	692.493	NFIL3	nuclear factor, interleukin 3 regulated	1.02369	3.21378e-09
ENSG00000248275	67.7753	92.1953	97.3359	184.691	233.382	134.577	CTC-338M12.3		1.02327	0.00372532
ENSG00000176125	48.1703	58.8502	55.5809	112.6	126.329	100.971	UFSP1	UFM1-specific peptidase 1 (non-functional)	1.02288	8.40239e-05
ENSG00000139278	35.2309	66.4934	46.0354	177.591	71.3679	88.3238	GLIPR1	GLI pathogenesis-related 1	1.02186	0.0450625
ENSG00000204103	689.186	663.353	612.128	1008.9	1780.17	1326.98	MAFB	v-maf musculoaponeurotic fibrosarcoma oncogene homolog B (avian)	1.01906	0.000103232
ENSG00000112936	49.7084	42.2057	55.2663	166.157	94.3743	70.2193	C7	complement component 7	1.01879	0.0321997
ENSG00000105520	2200.08	2195.62	1911.39	4064.05	4489.56	4314.46	LPPR2	Lipid phosphate phosphatase-related protein type 2	1.01852	2.63974e-15
ENSG00000113070	113.011	109.087	101.353	265.643	190.705	213.46	HBEGF	heparin-binding EGF-like growth factor	1.01823	3.25332e-06
ENSG00000235989	20.0488	19.0393	18.1437	40.0983	68.4851	21.8311	MORC2-AS1	MORC2 antisense RNA 1	1.01557	0.047765
ENSG00000251615	17.3819	11.1234	14.3395	36.9371	39.6153	18.9271	RP11-774O3.3		1.0154	0.0261589
ENSG00000236432	18.764	12.2808	21.5953	33.7758	34.8911	47.775	AC097662.2		1.01425	0.0124311
ENSG00000212747	161.029	151.225	174.667	429.295	263.477	319.884	FAM127C	family with sequence similarity 127, member C	1.01345	4.2357e-05
ENSG00000079102	72.9156	70.6999	79.9333	106.742	161.251	218.344	RUNX1T1	runt-related transcription factor 1; translocated to, 1 (cyclin D-related)	1.01261	0.00856349
ENSG00000174738	656.537	621.123	667.032	1258.55	1379.81	1302.77	NR1D2	nuclear receptor subfamily 1, group D, member 2	1.01248	4.99061e-21
ENSG00000111276	3274.38	3098.34	3136.48	7760.3	4813.26	7109.7	CDKN1B	cyclin-dependent kinase inhibitor 1B (p27, Kip1)	1.01187	1.10487e-05
ENSG00000156535	1168.79	1149.1	1271.73	2375.34	1862.25	3204.28	CD109	CD109 molecule	1.00857	4.65645e-05
ENSG00000219891	11.5321	11.0698	16.9703	32.3481	31.3236	25.1145	ZSCAN12P1	zinc finger and SCAN domain containing 12 pseudogene 1	1.00811	0.0362889
ENSG00000163449	103.238	134.702	105.915	300.508	152.971	274.895	TMEM169	transmembrane protein 169	1.00725	0.00256953
ENSG00000175898	138.916	123.181	105.659	254.255	216.154	287.892	S1PR2	sphingosine-1-phosphate receptor 2	1.00601	1.02721e-05
ENSG00000171703	602.884	649.374	551.325	963.03	1209.82	1552.4	TCEA2	transcription elongation factor A (SII), 2	1.00548	3.00798e-05
ENSG00000183741	807.024	858.98	714.371	1541.71	1811.58	1480.72	CBX6	chromobox homolog 6	1.00531	3.79307e-10
ENSG00000006459	70.9044	57.3785	68.055	92.5619	182.81	137.667	JHDM1D	jumonji C domain containing histone demethylase 1 homolog D (S. cerevisiae)	1.00463	0.00152624
ENSG00000140993	30.8998	54.5157	28.3071	65.0923	98.1493	85.5797	TIGD7	tigger transposable element derived 7	1.00346	0.0301284
ENSG00000236824	61.3725	59.3006	60.6257	178.655	81.4758	122.325	BCYRN1	brain cytoplasmic RNA 1	1.0025	0.00246139
ENSG00000164692	2822.92	3193.69	2850.33	4496.26	4827.17	9520.67	COL1A2	collagen, type I, alpha 2	1.00156	0.00495572
ENSG00000235241	28.2763	57.5759	45.7085	98.1442	79.4528	107.765	RP11-108M9.5		1.00081	0.0232801
ENSG00000170469	59.7582	91.2591	76.1965	171.434	122.436	183.011	SPATA24	spermatogenesis associated 24	1.00024	0.00274945

## Sheet: MITF-up-ontology
Category	Term	Count	%	PValue	Genes	List Total	Pop Hits	Pop Total	Fold Enrichment	Bonferroni	Benjamini	FDR
GOTERM_BP_FAT	GO:0042127~regulation of cell proliferation	58	11.068702290076336	6.829536924698455E-11	NAMPT, S100A6, HMX2, NRP1, FGF7, PTGS2, PDGFA, TACR1, BTC, PAX6, FOXO1, GLI2, PTEN, GLI3, NR2E1, IL11, FLT3LG, S1PR2, BDNF, TGFA, PTGER2, IRS2, GAL, PTHLH, VEGFC, DDR1, CCND2, BTG1, CHRM1, VEGFA, PDGFRA, PDGFRB, NGFR, NGF, FGFR3, ERBB3, TAC1, ARX, ADRA2A, NKX3-1, THBS1, RUNX2, NOX4, TXNIP, KLF5, IL6, BMP2, FLT1, GNRH1, CRIP2, PLA2G4A, ATF3, CDKN1B, ACE2, HBEGF, KCTD11, KLF4, IGFBP5	388	787	13528	2.56953850587511	1.7319704170848382E-7	1.7319704170848382E-7	1.2067600252407829E-7
GOTERM_BP_FAT	GO:0001944~vasculature development	30	5.7251908396946565	1.521545042749948E-10	NRP1, LMO2, PDGFA, TNFRSF12A, TIPARP, FOXO1, ANPEP, CDH2, PTEN, PLCD3, TGFA, SEMA3C, RHOB, SOX17, VEZF1, THBS1, ANGPTL4, KLF5, FLT1, SMAD7, TBX4, EFNB2, DLX3, VEGFC, ID1, VEGFA, COL1A2, ADRA1B, FOXC2, FOXC1	388	251	13528	4.167248531646609	3.858637660503206E-7	1.929319015658848E-7	2.6885275117294327E-7
GOTERM_BP_FAT	GO:0001568~blood vessel development	29	5.534351145038168	4.11011995971199E-10	NRP1, LMO2, PDGFA, TNFRSF12A, TIPARP, FOXO1, ANPEP, CDH2, PTEN, PLCD3, TGFA, SEMA3C, RHOB, SOX17, VEZF1, THBS1, ANGPTL4, KLF5, FLT1, SMAD7, TBX4, DLX3, VEGFC, ID1, VEGFA, COL1A2, ADRA1B, FOXC2, FOXC1	388	245	13528	4.1269934778034925	1.0423258945957414E-6	3.474420855464899E-7	7.262466628077391E-7
GOTERM_BP_FAT	GO:0008284~positive regulation of cell proliferation	38	7.251908396946565	7.54386041530243E-10	NAMPT, HMX2, S100A6, FGF7, FGFR3, NRP1, PTGS2, PDGFA, TACR1, BTC, PAX6, TAC1, GLI2, NR2E1, IL11, FLT3LG, S1PR2, ADRA2A, TGFA, RUNX2, KLF5, IRS2, IL6, FLT1, CRIP2, PTHLH, VEGFC, PLA2G4A, CDKN1B, ATF3, CCND2, CHRM1, VEGFA, PDGFRA, PDGFRB, HBEGF, NGFR, NGF	388	414	13528	3.200258977040689	1.9131210619027783E-6	4.782806085623648E-7	1.3329788606242232E-6
GOTERM_BP_FAT	GO:0051270~regulation of cell motion	24	4.580152671755725	6.995690492959976E-9	PARD6B, IL6, IRS2, NRP1, FLT1, SMAD7, PDGFA, TACR1, PAX6, TAC1, ABHD2, GREM1, FURIN, PTEN, TPM1, VEGFC, CDKN1B, VEGFA, PDGFRA, PDGFRB, HBEGF, THBS1, HDAC9, IGFBP5	388	193	13528	4.335665829816784	1.7740913725527996E-5	3.548207924586322E-6	1.2361187817777619E-5
GOTERM_BP_FAT	GO:0048514~blood vessel morphogenesis	25	4.770992366412214	8.319105889635459E-9	NRP1, PDGFA, TNFRSF12A, TIPARP, ANPEP, CDH2, PTEN, PLCD3, TGFA, SEMA3C, RHOB, SOX17, VEZF1, THBS1, ANGPTL4, KLF5, FLT1, SMAD7, TBX4, VEGFC, ID1, VEGFA, ADRA1B, FOXC2, FOXC1	388	211	13528	4.131040211071481	2.1097029974437298E-5	3.5162025714408074E-6	1.4699625316971776E-5
GOTERM_BP_FAT	GO:0030334~regulation of cell migration	22	4.198473282442748	1.519593341992891E-8	PARD6B, IL6, IRS2, FLT1, SMAD7, PDGFA, TACR1, PAX6, TAC1, ABHD2, GREM1, FURIN, PTEN, TPM1, VEGFC, VEGFA, PDGFRA, PDGFRB, HBEGF, THBS1, HDAC9, IGFBP5	388	169	13528	4.538766546696761	3.853614486015733E-5	5.505254474069687E-6	2.6850784029530672E-5
GOTERM_BP_FAT	GO:0007267~cell-cell signaling	44	8.396946564885496	2.5815762708602817E-8	WNT5A, NAMPT, NRP1, EFNA1, GRIK2, PDGFA, FGF11, OXTR, TAC1, GABBR2, GJC2, GREM1, GLI2, IL11, SLC1A4, PCSK1, SPRY1, BDNF, ECE2, NPTX1, SLC22A3, ZYX, NQO1, GAD1, GJD2, KCNMA1, HCN2, BMP2, IL6, GPR176, GNRH1, NPBWR1, EFNB2, GRIN1, SIX3, GAL, PTHLH, INHBA, CXCL14, CXCL13, CHRM1, ADRA1B, STC1, TFAP2C	388	600	13528	2.5568384879725086	6.5466632144906E-5	8.183563411812145E-6	4.56157177364247E-5
GOTERM_BP_FAT	GO:0040012~regulation of locomotion	23	4.3893129770992365	3.080100408767348E-8	PARD6B, IL6, IRS2, FLT1, SMAD7, PDGFA, TACR1, PAX6, TAC1, ABHD2, GREM1, FURIN, PTEN, TPM1, VEGFC, CHRM1, VEGFA, PDGFRA, PDGFRB, HBEGF, THBS1, HDAC9, IGFBP5	388	192	13528	4.176653780068729	7.810829693943866E-5	8.679000954026073E-6	5.442449496628754E-5
GOTERM_BP_FAT	GO:0009719~response to endogenous stimulus	33	6.297709923664121	2.0114161841866108E-7	A2M, PTGS2, STAR, ADCY8, PDGFA, ERBB3, TACR1, FOXO1, TAC1, OXTR, GNG11, PTEN, PCSK1, THBS1, TXNIP, KCNMA1, IRS2, IL6, GNRH1, GRIN1, NR4A2, GAL, NR0B1, PTPRN, ABCG1, PLA2G4A, CCND2, MAPK15, ADRA1B, PDGFRA, FOXC2, HDAC9, NGF	388	405	13528	2.8409316533027873	5.099651193097854E-4	5.100821861114824E-5	3.5541099345781646E-4
GOTERM_BP_FAT	GO:0001525~angiogenesis	19	3.6259541984732824	2.2849518959869046E-7	KLF5, NRP1, FLT1, TNFRSF12A, PDGFA, TBX4, ANPEP, PTEN, VEGFC, ID1, VEGFA, PLCD3, TGFA, FOXC2, RHOB, SOX17, THBS1, VEZF1, ANGPTL4	388	148	13528	4.476037893563666	5.792960101309585E-4	5.267714586443262E-5	4.0374381203855947E-4
GOTERM_BP_FAT	GO:0006357~regulation of transcription from RNA polymerase II promoter	47	8.969465648854962	3.25732522455099E-7	MEF2C, FST, GLIS1, PAX6, FOXO1, GLI2, NR2E1, SOX8, IL11, PLAGL1, NR1H2, GATA6, DRAP1, BCL3, POU4F1, TCEA2, VEZF1, NFATC2, RUNX2, FOXD3, SIM2, IL6, BMP2, FOXL2, IKZF2, KLF9, MAFB, SMAD7, GRIN1, SIX3, NR4A2, NR0B1, FOXP4, AHR, HOXD9, MED19, INHBA, DLX2, ID1, VEGFA, ZGLP1, FOXC2, FOXC1, ID3, TFAP2C, HDAC9, KLF4	388	727	13528	2.254059189721919	8.257167197960325E-4	6.883578167748983E-5	5.755586540701074E-4
GOTERM_BP_FAT	GO:0006355~regulation of transcription, DNA-dependent	87	16.603053435114504	3.900197154548561E-7	MEF2C, MEF2B, HMX2, ZNF630, FST, HR, PAX6, DMRTA2, FOXO1, GLI2, NR2E1, IL11, GATA6, FOXF2, CREB3L2, CREB3L1, POU4F1, NFIL3, ARID5A, SIX3, RUNX1T1, HMG20B, TMEM189, NR0B1, SIX6, AHR, HOXD9, MED19, INHBA, HOXC12, ZGLP1, VEGFA, FOXC2, FOXC1, TFAP2C, MAPRE3, HMX3, GLIS1, NFIX, SOX8, HIC1, ARX, PLAGL1, NR1H2, FOXQ1, MEIS3, TSC22D3, ZNF167, NPAS3, NR1D1, DRAP1, NR1D2, NKX3-1, BCL3, ZNF425, TCEA2, VEZF1…	388	1773	13528	1.7108517801385037	9.886012026971702E-4	7.608096655564722E-5	6.891516402873776E-4
GOTERM_BP_FAT	GO:0060284~regulation of cell development	22	4.198473282442748	4.3188386329393135E-7	BMP2, NRP1, STAR, SMAD7, TNFRSF12A, EFNA1, GRIN1, PAX6, DLL1, CDH2, GLI2, NR2E1, NRCAM, DLX2, VEGFC, BDNF, CCND2, BTG1, NGFR, HDAC9, NEFM, NGF	388	205	13528	3.7417148604475736	0.0010946581381260367	7.822963375536673E-5	7.631239068661699E-4
GOTERM_BP_FAT	GO:0007169~transmembrane receptor protein tyrosine kinase signaling pathway	23	4.3893129770992365	4.754601059007847E-7	TXNIP, IRS2, FGF7, NRP1, FGFR3, FLT1, ERBB3, EFNA1, PDGFA, GRIK2, TIPARP, AXL, FOXO1, PTEN, DDR1, VEGFC, VEGFA, PDGFRA, FOXC2, HBEGF, PDGFRB, FOXC1, NGF	388	224	13528	3.579988954344624	0.0012050404702602657	8.038124361098298E-5	8.401213210995628E-4
GOTERM_BP_FAT	GO:0007167~enzyme linked receptor protein signaling pathway	29	5.534351145038168	5.865842774997379E-7	FGF7, FGFR3, NRP1, EFNA1, GRIK2, PDGFA, ERBB3, TIPARP, FST, FOXO1, GREM2, PTEN, TXNIP, BMP2, IRS2, FLT1, SMAD7, AXL, DDR1, VEGFC, ID1, VEGFA, COL1A2, PDGFRA, PDGFRB, HBEGF, FOXC2, FOXC1, NGF	388	342	13528	2.9564719358533793	0.0014864722680352216	9.296931333524494E-5	0.0010364728723399885
GOTERM_BP_FAT	GO:0009725~response to hormone stimulus	30	5.7251908396946565	7.642895980483046E-7	A2M, STAR, PTGS2, ADCY8, PDGFA, ERBB3, TACR1, FOXO1, TAC1, OXTR, GNG11, PTEN, PCSK1, THBS1, TXNIP, KCNMA1, IRS2, IL6, GNRH1, GAL, NR0B1, PTPRN, ABCG1, PLA2G4A, CCND2, MAPK15, PDGFRA, FOXC2, HDAC9, NGF	388	367	13528	2.850080058428608	0.0019363619888291828	1.140075689580744E-4	0.0013504696462107724
GOTERM_BP_FAT	GO:0045944~positive regulation of transcription from RNA polymerase II promoter	30	5.7251908396946565	9.583921970988009E-7	MEF2C, GLIS1, PAX6, FOXO1, GLI2, SOX8, IL11, PLAGL1, NR1H2, GATA6, BCL3, NFATC2, RUNX2, FOXD3, FOXL2, IL6, BMP2, IKZF2, MAFB, GRIN1, SIX3, NR4A2, AHR, HOXD9, INHBA, DLX2, VEGFA, FOXC2, FOXC1, KLF4	388	371	13528	2.819351432461722	0.0024275325421583283	1.3501776074786864E-4	0.001693438561334304
GOTERM_BP_FAT	GO:0048729~tissue morphogenesis	20	3.816793893129771	9.744935503445504E-7	BMP2, FGF7, TCAP, SMAD7, TBX4, FST, GLI2, GREM1, TPM1, GLI3, PSPN, VEGFC, FOXQ1, COL1A2, FOXC2, TXNRD1, FOXC1, NGFR, KLK14, KLF4	388	180	13528	3.8739977090492554	0.0024682656582207807	1.3006084912792204E-4	0.0017218887418568585
GOTERM_BP_FAT	GO:0051252~regulation of RNA metabolic process	87	16.603053435114504	1.0030897768899033E-6	MEF2C, MEF2B, HMX2, ZNF630, FST, HR, PAX6, DMRTA2, FOXO1, GLI2, NR2E1, IL11, GATA6, FOXF2, CREB3L2, CREB3L1, POU4F1, NFIL3, ARID5A, SIX3, RUNX1T1, HMG20B, TMEM189, NR0B1, SIX6, AHR, HOXD9, MED19, INHBA, HOXC12, ZGLP1, VEGFA, FOXC2, FOXC1, TFAP2C, MAPRE3, HMX3, GLIS1, NFIX, SOX8, HIC1, ARX, PLAGL1, NR1H2, FOXQ1, MEIS3, TSC22D3, ZNF167, NPAS3, NR1D1, DRAP1, NR1D2, NKX3-1, BCL3, ZNF425, TCEA2, VEZF1…	388	1813	13528	1.673105463974389	0.0025406041387012746	1.271837589642555E-4	0.0017724166380905793
GOTERM_BP_FAT	GO:0045449~regulation of transcription	114	21.755725190839694	1.0559371306509289E-6	MEF2C, MEF2B, HMX2, ZNF630, ZNF580, FST, TLR2, FOXO1, NR2E1, CBX6, GTF2IRD2B, IL11, GATA6, FOXF2, CREB3L2, CREB3L1, TIGD7, SIX3, GTF2IRD2, ZNF501, HMG20B, NR0B1, SIX6, AHR, HOXD9, MED19, PTHLH, ZGLP1, VEGFA, VGLL3, TFAP2C, VGLL4, HMX3, SOX8, ARX, PLAGL1, NR1H2, FOXQ1, MEIS3, DRAP1, NKX3-1, ZNF425, VEZF1, RUNX2, KLF5, PLAG1, BMP2, IKZF2, KLF9, SMAD7, MAFB, GRIN1, NR4A2, WHSC2, ZNF626, FOXP4, ABCG1…	388	2601	13528	1.5281513454381146	0.002674275713723029	1.2750891657486996E-4	0.0018657948249511946
GOTERM_BP_FAT	GO:0001763~morphogenesis of a branching structure	13	2.480916030534351	1.1218188096063586E-6	BMP2, FLT1, NRP1, COL13A1, SPINT1, GREM1, GLI2, GLI3, PSPN, DLX2, VEGFA, FOXC2, NKX3-1	388	74	13528	6.125104485929228	0.002840891106871357	1.293068253770402E-4	0.001982203787986858
GOTERM_BP_FAT	GO:0050767~regulation of neurogenesis	19	3.6259541984732824	1.2716978072184477E-6	BMP2, NRP1, STAR, TNFRSF12A, EFNA1, GRIN1, PAX6, DLL1, CDH2, GLI2, NR2E1, NRCAM, DLX2, VEGFC, BDNF, CCND2, NGFR, NEFM, NGF	388	166	13528	3.9906843870326667	0.0032198328737906845	1.402087650328454E-4	0.0022470304829380616
GOTERM_BP_FAT	GO:0030335~positive regulation of cell migration	14	2.6717557251908395	1.3789208246946396E-6	IRS2, IL6, FLT1, PDGFA, TACR1, TAC1, FURIN, VEGFC, VEGFA, PDGFRA, HBEGF, PDGFRB, HDAC9, THBS1	388	89	13528	5.484536082474227	0.00349083842913378	1.4569545299325526E-4	0.0024364863572379214
GOTERM_BP_FAT	GO:0051094~positive regulation of developmental process	25	4.770992366412214	1.5040092462312038E-6	STAR, TNFRSF12A, BTC, FST, PAX6, OXTR, GLI2, GLI3, NRCAM, BDNF, GATA6, RHOB, THBS1, RUNX2, ANGPTL4, IL6, BMP2, VEGFC, INHBA, PLA2G4A, CD36, BTG1, NGFR, HDAC9, NGF	388	278	13528	3.135429800489505	0.003806905608390143	1.5255517494683346E-4	0.0026575087730407176
GOTERM_BP_FAT	GO:0051960~regulation of nervous system development	20	3.816793893129771	2.585654745768867E-6	BMP2, NRP1, STAR, TNFRSF12A, EFNA1, GRIN1, PAX6, OXTR, DLL1, CDH2, GLI2, NR2E1, NRCAM, DLX2, VEGFC, BDNF, CCND2, NGFR, NEFM, NGF	388	192	13528	3.6318728522336765	0.006535777200640913	2.5216931199634196E-4	0.004568680837824246
GOTERM_BP_FAT	GO:0007423~sensory organ development	22	4.198473282442748	2.6436870929894064E-6	KCNMA1, FOXL2, HMX2, TCAP, ERBB3, MAFB, PDGFA, SIX3, PAX6, DLL1, NR2E1, GLI3, DDR1, BDNF, CDKN1B, VEGFA, PDGFRA, FOXC2, FOXC1, COL8A1, HMX3, KLF4	388	229	13528	3.3495700715797057	0.006681974986779471	2.482802596525113E-4	0.004671217895901858
GOTERM_BP_FAT	GO:0007507~heart development	21	4.007633587786259	3.679241052506606E-6	BMP2, NRP1, TCAP, ERBB3, SMAD7, OXTR, GLI2, FOXP4, PTEN, TPM1, GLI3, ECE2, ID1, GATA6, ADRA1B, NKX3-1, FOXC2, SEMA3C, FOXC1, ID3, HDAC9	388	215	13528	3.4055142651642294	0.009287177753231846	3.3317921468234424E-4	0.006500916222040853
GOTERM_BP_FAT	GO:0040017~positive regulation of locomotion	14	2.6717557251908395	4.17636915127931E-6	IRS2, IL6, FLT1, PDGFA, TACR1, TAC1, FURIN, VEGFC, VEGFA, PDGFRA, HBEGF, PDGFRB, HDAC9, THBS1	388	98	13528	4.980854197349042	0.010535404017733674	3.651503606583173E-4	0.007379270094531876
GOTERM_BP_FAT	GO:0051272~positive regulation of cell motion	14	2.6717557251908395	4.17636915127931E-6	IRS2, IL6, FLT1, PDGFA, TACR1, TAC1, FURIN, VEGFC, VEGFA, PDGFRA, HBEGF, PDGFRB, HDAC9, THBS1	388	98	13528	4.980854197349042	0.010535404017733674	3.651503606583173E-4	0.007379270094531876
GOTERM_BP_FAT	GO:0035295~tube development	21	4.007633587786259	5.221918135504476E-6	WNT5A, BMP2, FGF7, NRP1, FLT1, PDGFA, TBX4, GLI2, GREM1, GLI3, PTHLH, PSPN, BDNF, SPRY1, GATA6, VEGFA, PDGFRA, NKX3-1, FOXC2, FOXC1, SIM2	388	220	13528	3.328116213683224	0.01315551863330866	4.413298842377289E-4	0.00922658106546903
GOTERM_BP_FAT	GO:0042981~regulation of apoptosis	47	8.969465648854962	5.239300020203183E-6	TRAF1, MEF2C, PTGS2, GRIK2, ERBB3, BTC, TLR2, FOXO1, GLI3, NR2E1, PTEN, PLAGL1, BDNF, CLCF1, BCL3, POU4F1, DAP, THBS1, NQO1, BMF, ANGPTL4, KCNMA1, TXNIP, IL6, FOXL2, GNRH1, GRIN1, ITGA1, NR4A2, PDE3A, GAL, FURIN, PLEKHF1, INHBA, AMIGO2, PLA2G4A, CDKN1B, RASGRF2, BTG1, VEGFA, SERPINB2, FOXC2, FAIM3, FOXC1, ID3, NGFR, NGF	388	804	13528	2.038185361850541	0.013199018460400946	4.28517826392083E-4	0.00925729168957945
GOTERM_BP_FAT	GO:0043067~regulation of programmed cell death	47	8.969465648854962	6.805326366962966E-6	TRAF1, MEF2C, PTGS2, GRIK2, ERBB3, BTC, TLR2, FOXO1, GLI3, NR2E1, PTEN, PLAGL1, BDNF, CLCF1, BCL3, POU4F1, DAP, THBS1, NQO1, BMF, ANGPTL4, KCNMA1, TXNIP, IL6, FOXL2, GNRH1, GRIN1, ITGA1, NR4A2, PDE3A, GAL, FURIN, PLEKHF1, INHBA, AMIGO2, PLA2G4A, CDKN1B, RASGRF2, BTG1, VEGFA, SERPINB2, FOXC2, FAIM3, FOXC1, ID3, NGFR, NGF	388	812	13528	2.0181047178914224	0.01711029383971263	5.391785407042882E-4	0.012024138471822265
GOTERM_BP_FAT	GO:0010941~regulation of cell death	47	8.969465648854962	7.453183686139958E-6	TRAF1, MEF2C, PTGS2, GRIK2, ERBB3, BTC, TLR2, FOXO1, GLI3, NR2E1, PTEN, PLAGL1, BDNF, CLCF1, BCL3, POU4F1, DAP, THBS1, NQO1, BMF, ANGPTL4, KCNMA1, TXNIP, IL6, FOXL2, GNRH1, GRIN1, ITGA1, NR4A2, PDE3A, GAL, FURIN, PLEKHF1, INHBA, AMIGO2, PLA2G4A, CDKN1B, RASGRF2, BTG1, VEGFA, SERPINB2, FOXC2, FAIM3, FOXC1, ID3, NGFR, NGF	388	815	13528	2.0106761115678955	0.018723834011652896	5.726040077678185E-4	0.013168748117819984
GOTERM_BP_FAT	GO:0048010~vascular endothelial growth factor receptor signaling pathway	6	1.1450381679389312	7.4835805763197105E-6	VEGFC, NRP1, PDGFRA, FOXC2, PDGFRB, FOXC1	388	11	13528	19.017806935332707	0.0187994748196173	5.580333989143593E-4	0.013222451882599628
GOTERM_BP_FAT	GO:0009891~positive regulation of biosynthetic process	42	8.015267175572518	8.5889834919077E-6	MEF2C, PDGFA, GLIS2, GLIS1, PAX6, FOXO1, GLI2, GLI3, SOX8, IL11, PLAGL1, NR1H2, GATA6, FOXF2, BCL3, THBS1, NFATC2, RUNX2, FOXD3, KLF5, IL6, BMP2, IRS2, FOXL2, IKZF2, MAFB, GRIN1, SIX3, NR4A2, ABCG1, AHR, HOXD9, PTHLH, INHBA, DLX2, PLA2G4A, VEGFA, PDGFRA, FOXC2, FOXC1, MAPRE3, KLF4	388	695	13528	2.1070088259289474	0.021546246272284852	6.221422656826903E-4	0.015175406139644743
GOTERM_BP_FAT	GO:0010033~response to organic substance	43	8.206106870229007	9.01406610361538E-6	A2M, CYP1B1, PTGS2, STAR, ADCY8, PDGFA, ERBB3, TACR1, TLR2, FOXO1, TAC1, OXTR, GNG11, PTEN, PCSK1, CREB3L2, CREB3L1, THBS1, KCNMA1, TXNIP, IRS2, IL6, GNRH1, GRIN1, NR4A2, PDE3A, GAL, NR0B1, PTPRN, ABCG1, DDR1, PLA2G4A, CCND2, ID1, MAPK15, HSPB7, ADRA1B, PDGFRA, FOXC2, ID3, HSPB3, HDAC9, NGF	388	721	13528	2.079385732873872	0.022600469662767853	6.347921749405572E-4	0.015926404978749975
GOTERM_BP_FAT	GO:0030182~neuron differentiation	31	5.916030534351145	9.092946829288318E-6	S100A6, NRP1, EFNA1, ERBB3, PAX6, GLI2, PTEN, NR2E1, GLI3, ARX, NRCAM, ALCAM, CDC42, BDNF, POU4F1, KCNMA1, PARD6B, IL6, STMN2, PTPRZ1, ITGA1, NTN4, NR4A2, NTNG2, HOXD9, DLX2, VEGFA, ID3, NGFR, NTM, NGF	388	438	13528	2.4676834722026078	0.022795972365631356	6.230441516615892E-4	0.01606576397131798
GOTERM_BP_FAT	GO:0048008~platelet-derived growth factor receptor signaling pathway	7	1.3358778625954197	1.0429744409795817E-5	TXNIP, PDGFA, VEGFA, TIPARP, PDGFRA, PDGFRB, PTEN	388	19	13528	12.845360824742267	0.02610323309107121	6.958096478181242E-4	0.01842746341607082
GOTERM_BP_FAT	GO:0031328~positive regulation of cellular biosynthetic process	41	7.8244274809160315	1.4200649770958414E-5	MEF2C, PDGFA, GLIS2, GLIS1, PAX6, FOXO1, GLI2, GLI3, SOX8, IL11, PLAGL1, NR1H2, GATA6, FOXF2, BCL3, THBS1, NFATC2, RUNX2, FOXD3, KLF5, IL6, BMP2, IRS2, FOXL2, IKZF2, MAFB, GRIN1, SIX3, NR4A2, AHR, HOXD9, PTHLH, INHBA, DLX2, PLA2G4A, VEGFA, PDGFRA, FOXC2, FOXC1, MAPRE3, KLF4	388	685	13528	2.086868838889307	0.03537234662182276	9.229866963844646E-4	0.025089179518300586
GOTERM_BP_FAT	GO:0045596~negative regulation of cell differentiation	20	3.816793893129771	1.4383282177611844E-5	NRP1, LMO2, MAFB, SMAD7, FST, PAX6, DLL1, GLI2, NR0B1, ZNF358, NR2E1, GLI3, ABCG1, NR1H2, PTHLH, INHBA, DLX2, BDNF, NGFR, KLF4	388	216	13528	3.228331424207713	0.03581902243381063	9.114909876721811E-4	0.025411808976327777
GOTERM_BP_FAT	GO:0001501~skeletal system development	25	4.770992366412214	1.5935107794762336E-5	WNT5A, CYP24A1, FGFR3, PTGS2, TIPARP, GLI2, GLI3, COL12A1, RUNX2, MATN3, BMP2, COL13A1, TBX4, PTHLH, HOXD9, DLX2, INHBA, PDGFRA, COL1A2, PDGFRB, FOXC2, STC1, FOXC1, CDH11, IGFBP5	388	319	13528	2.7324435251914805	0.039606089604451444	9.851669736025137E-4	0.02815314841942973
GOTERM_BP_FAT	GO:0048511~rhythmic process	15	2.8625954198473282	1.750810339030486E-5	KCNMA1, BMP2, FOXL2, FGF7, GNRH1, ERBB3, OXTR, INHBB, INHBA, PLA2G4A, NR1D1, CCND2, VEGFA, FOXC1, NFIL3	388	128	13528	4.085856958762887	0.04342964567576113	0.0010566066093161686	0.030931812795920166
GOTERM_BP_FAT	GO:0043062~extracellular structure organization	17	3.2442748091603053	1.7706788671637982E-5	DNM3, TNXB, TNC, OLFML2A, CDH2, CSGALNACT1, NRCAM, SMOC1, TGFBI, FOXF2, COL1A2, PDGFRA, COL12A1, BCL3, FOXC2, POU4F1, FOXC1	388	163	13528	3.6363291379419387	0.043911515908208854	0.001043752902066819	0.03128278107735749
GOTERM_BP_FAT	GO:0045893~positive regulation of transcription, DNA-dependent	32	6.106870229007633	1.8184752842940177E-5	MEF2C, GLIS1, PAX6, FOXO1, GLI2, SOX8, IL11, PLAGL1, NR1H2, GATA6, FOXF2, BCL3, NFATC2, RUNX2, FOXD3, FOXL2, IL6, BMP2, IKZF2, MAFB, GRIN1, SIX3, NR4A2, AHR, HOXD9, INHBA, DLX2, VEGFA, FOXC2, FOXC1, MAPRE3, KLF4	388	477	13528	2.339017484708984	0.04506972584585056	0.0010475634792407318	0.032127077728794085
GOTERM_BP_FAT	GO:0042698~ovulation cycle	11	2.099236641221374	1.8924343872641967E-5	INHBB, INHBA, PLA2G4A, FOXL2, BMP2, FGF7, GNRH1, CCND2, VEGFA, OXTR, FOXC1	388	67	13528	5.724265271580244	0.046859150343249834	0.001065933492785387	0.03343351015667739
GOTERM_BP_FAT	GO:0045935~positive regulation of nucleobase, nucleoside, nucleotide and nucleic acid metabolic process	38	7.251908396946565	2.159549168043137E-5	MEF2C, PDGFA, GLIS2, GLIS1, PAX6, FOXO1, GLI2, GLI3, SOX8, IL11, PLAGL1, NR1H2, GATA6, FOXF2, BCL3, NFATC2, RUNX2, FOXD3, KLF5, FOXL2, IL6, BMP2, IKZF2, MAFB, GRIN1, SIX3, NR4A2, AHR, HOXD9, PTHLH, INHBA, DLX2, VEGFA, PDGFRA, FOXC2, FOXC1, MAPRE3, KLF4	388	624	13528	2.123248744382765	0.053294066457756806	0.0011898732401272039	0.038151759528493034
GOTERM_BP_FAT	GO:0051254~positive regulation of RNA metabolic process	32	6.106870229007633	2.19306089226667E-5	MEF2C, GLIS1, PAX6, FOXO1, GLI2, SOX8, IL11, PLAGL1, NR1H2, GATA6, FOXF2, BCL3, NFATC2, RUNX2, FOXD3, FOXL2, IL6, BMP2, IKZF2, MAFB, GRIN1, SIX3, NR4A2, AHR, HOXD9, INHBA, DLX2, VEGFA, FOXC2, FOXC1, MAPRE3, KLF4	388	481	13528	2.3195661958548555	0.05409830714050645	0.001182632778086834	0.0387436874979219
GOTERM_BP_FAT	GO:0009611~response to wounding	34	6.488549618320611	2.292417071448801E-5	C7, A2M, FGF7, NRP1, PDGFA, ERBB3, TACR1, TNC, TLR2, TAC1, ABHD2, TPM1, MMP25, IL11, PCSK1, THBS1, TFPI2, FN1, NOX4, INA, BMP2, IL6, PTGER3, GAL, CD36, CXCL13, PDGFRA, SERPINB2, TFPI, HBEGF, ID3, NGFR, HDAC9, NGF	388	530	13528	2.2366854697529663	0.05647872300942547	0.0012104410599005355	0.04049862704390561
GOTERM_BP_FAT	GO:0010557~positive regulation of macromolecule biosynthetic process	39	7.442748091603053	2.620338610159902E-5	MEF2C, PDGFA, GLIS2, GLIS1, PAX6, FOXO1, GLI2, GLI3, SOX8, IL11, PLAGL1, NR1H2, GATA6, FOXF2, BCL3, THBS1, NFATC2, RUNX2, FOXD3, KLF5, FOXL2, IL6, BMP2, IRS2, IKZF2, MAFB, GRIN1, SIX3, NR4A2, AHR, HOXD9, INHBA, DLX2, VEGFA, PDGFRA, FOXC2, FOXC1, MAPRE3, KLF4	388	654	13528	2.0791639080677196	0.0642927867540074	0.0013552574977603316	0.04629053637735803
GOTERM_BP_FAT	GO:0045664~regulation of neuron differentiation	15	2.8625954198473282	2.7072046526830072E-5	NRP1, TNFRSF12A, EFNA1, GRIN1, PAX6, DLL1, CDH2, GLI2, NR2E1, NRCAM, BDNF, CCND2, NGFR, NEFM, NGF	388	133	13528	3.932253313696613	0.0663518635668825	0.0013721704983890026	0.04782475352694826
GOTERM_BP_FAT	GO:0044057~regulation of system process	24	4.580152671755725	2.8377844043667542E-5	KCNMA1, FLT1, STAR, PTGS2, SMAD7, GRIK2, TACR1, BTC, GRIN1, FST, OXTR, TAC1, CDH2, TPM1, INHBB, INHBA, BDNF, HSPB7, ADRA1B, TBXA2R, ACE2, HBEGF, SLC22A5, NGF	388	309	13528	2.7080372335101592	0.06943861357611014	0.001410127063358968	0.050130994926289585
GOTERM_BP_FAT	GO:0031327~negative regulation of cellular biosynthetic process	35	6.679389312977099	3.0320885187854217E-5	MEF2C, PDGFA, GLIS2, GLIS1, FST, HR, GLI2, GLI3, NR2E1, NR1H2, DRAP1, FOXF2, BCL3, RUNX2, SIM2, FOXD3, IL6, BMP2, SMAD7, ARID5A, SIX3, NR0B1, FOXP4, INHBB, INHBA, DLX2, CDKN1B, ID1, MAPK15, ZGLP1, HBEGF, ID3, HDAC9, KLF4, IGFBP5	388	561	13528	2.1752393553485128	0.07401285859440465	0.0014776558553730723	0.053562614703095424
GOTERM_BP_FAT	GO:0043066~negative regulation of apoptosis	26	4.961832061068702	3.0986827609676284E-5	MEF2C, ERBB3, GRIK2, BTC, FOXO1, PTEN, NR2E1, BDNF, CLCF1, BCL3, THBS1, ANGPTL4, IL6, GNRH1, GRIN1, NR4A2, PDE3A, FURIN, AMIGO2, VEGFA, SERPINB2, FAIM3, FOXC2, FOXC1, NGFR, NGF	388	354	13528	2.5607781466596773	0.07557542151726138	0.0014816147641810717	0.054738715114921455
GOTERM_BP_FAT	GO:0045941~positive regulation of transcription	35	6.679389312977099	3.3838364173604525E-5	MEF2C, GLIS2, GLIS1, PAX6, FOXO1, GLI2, SOX8, GLI3, IL11, PLAGL1, NR1H2, GATA6, FOXF2, BCL3, NFATC2, RUNX2, FOXD3, KLF5, FOXL2, IL6, BMP2, IKZF2, MAFB, GRIN1, SIX3, NR4A2, AHR, HOXD9, INHBA, DLX2, VEGFA, FOXC2, FOXC1, MAPRE3, KLF4	388	564	13528	2.1636689332455945	0.08223649693113289	0.0015879146584328874	0.059774578416382784
GOTERM_BP_FAT	GO:0006350~transcription	91	17.36641221374046	3.458632021735435E-5	MEF2C, MEF2B, HMX2, ZNF630, ZNF580, HR, PAX6, FOXO1, GLI2, NR2E1, GLI3, CBX6, GTF2IRD2B, GATA6, FOXF2, CREB3L2, CREB3L1, POU4F1, SOX17, NFIL3, SSBP3, KHDRBS3, PTGER3, ARID5A, GTF2IRD2, RUNX1T1, ZNF501, TLE4, HMG20B, NR0B1, AHR, HOXD9, MED19, HOXC12, ZGLP1, FOXC2, VGLL3, FOXC1, TFAP2C, VGLL4, HMX3, STON1, GLIS2, GLIS1, NFIX, SOX8, HIC1, ARX, PLAGL1, PRDM13, NR1H2, FOXQ1, ZNF167, NPAS3, NR1D1, DRAP…	388	2101	13528	1.5101399922471872	0.08397573538543779	0.0015935003897865618	0.06109544220412877
GOTERM_BP_FAT	GO:0007517~muscle organ development	19	3.6259541984732824	3.6353505740459245E-5	MEF2C, MEF2B, FOXL2, TCAP, ERBB3, SMAD7, TNC, TIPARP, CSRP2, PTEN, TPM1, HOXD9, GATA6, HBEGF, PDGFRB, FOXC2, FOXC1, JPH1, IGFBP5	388	211	13528	3.1395905604143253	0.0880719333981479	0.0016449699506365656	0.06421616360100524
GOTERM_BP_FAT	GO:0048545~response to steroid hormone stimulus	18	3.435114503816794	3.725072579947537E-5	KCNMA1, TXNIP, A2M, IL6, PTGS2, GNRH1, PDGFA, OXTR, GAL, PTPRN, PTEN, PCSK1, PLA2G4A, CCND2, MAPK15, PDGFRA, THBS1, NGF	388	192	13528	3.2686855670103094	0.0901446063442708	0.0016559887414981933	0.065800553930917
GOTERM_BP_FAT	GO:0043069~negative regulation of programmed cell death	26	4.961832061068702	3.915907495812973E-5	MEF2C, ERBB3, GRIK2, BTC, FOXO1, PTEN, NR2E1, BDNF, CLCF1, BCL3, THBS1, ANGPTL4, IL6, GNRH1, GRIN1, NR4A2, PDE3A, FURIN, AMIGO2, VEGFA, SERPINB2, FAIM3, FOXC2, FOXC1, NGFR, NGF	388	359	13528	2.525112712862189	0.09453744787964347	0.0017107652895583803	0.06917040641868377
GOTERM_BP_FAT	GO:0060548~negative regulation of cell death	26	4.961832061068702	4.1031055671540193E-5	MEF2C, ERBB3, GRIK2, BTC, FOXO1, PTEN, NR2E1, BDNF, CLCF1, BCL3, THBS1, ANGPTL4, IL6, GNRH1, GRIN1, NR4A2, PDE3A, FURIN, AMIGO2, VEGFA, SERPINB2, FAIM3, FOXC2, FOXC1, NGFR, NGF	388	360	13528	2.518098510882016	0.09882597361165912	0.001762121772426073	0.07247593364155813
GOTERM_BP_FAT	GO:0006928~cell motion	31	5.916030534351145	4.207921835005698E-5	NRP1, PTGS2, TNFRSF12A, PAX6, CDH2, GLI2, PTEN, NR2E1, TPM1, ARX, NRCAM, ALCAM, BDNF, DNALI1, ADRA2A, SEMA3C, POU4F1, THBS1, FN1, IL6, FLT1, ITGA1, NR4A2, VEGFC, ID1, BTG1, CATSPER1, PDGFRB, HBEGF, FOXC1, NGFR	388	475	13528	2.275463917525773	0.10121833922066781	0.001777004970335394	0.07432672511206162
GOTERM_BP_FAT	GO:0051173~positive regulation of nitrogen compound metabolic process	38	7.251908396946565	4.289324057323878E-5	MEF2C, PDGFA, GLIS2, GLIS1, PAX6, FOXO1, GLI2, GLI3, SOX8, IL11, PLAGL1, NR1H2, GATA6, FOXF2, BCL3, NFATC2, RUNX2, FOXD3, KLF5, FOXL2, IL6, BMP2, IKZF2, MAFB, GRIN1, SIX3, NR4A2, AHR, HOXD9, PTHLH, INHBA, DLX2, VEGFA, PDGFRA, FOXC2, FOXC1, MAPRE3, KLF4	388	644	13528	2.0573093423833004	0.10307191332230714	0.0017816828999182022	0.07576406116085455
GOTERM_BP_FAT	GO:0010558~negative regulation of macromolecule biosynthetic process	34	6.488549618320611	4.378240767086224E-5	MEF2C, GLIS2, GLIS1, FST, HR, GLI2, NR2E1, GLI3, NR1H2, DRAP1, FOXF2, BCL3, RUNX2, SIM2, FOXD3, IL6, BMP2, SMAD7, ARID5A, SIX3, NR0B1, FOXP4, INHBB, INHBA, DLX2, CDKN1B, ID1, MAPK15, ZGLP1, HBEGF, ID3, HDAC9, KLF4, IGFBP5	388	547	13528	2.1671723929964757	0.10509223022898895	0.0017892782417903152	0.07733405979606367
GOTERM_BP_FAT	GO:0016477~cell migration	22	4.198473282442748	4.586408243827056E-5	IL6, NRP1, FLT1, TNFRSF12A, NR4A2, ITGA1, PAX6, CDH2, PTEN, NR2E1, ARX, NRCAM, VEGFC, ID1, BTG1, HBEGF, PDGFRB, SEMA3C, FOXC1, POU4F1, THBS1, FN1	388	276	13528	2.7791722695353354	0.10980432458140643	0.0018445503792601237	0.08100957323287084
GOTERM_BP_FAT	GO:0009890~negative regulation of biosynthetic process	35	6.679389312977099	4.648981172404041E-5	MEF2C, PDGFA, GLIS2, GLIS1, FST, HR, GLI2, GLI3, NR2E1, NR1H2, DRAP1, FOXF2, BCL3, RUNX2, SIM2, FOXD3, IL6, BMP2, SMAD7, ARID5A, SIX3, NR0B1, FOXP4, INHBB, INHBA, DLX2, CDKN1B, ID1, MAPK15, ZGLP1, HBEGF, ID3, HDAC9, KLF4, IGFBP5	388	573	13528	2.1296846044511617	0.11121587604121097	0.001840505799813985	0.08211436853204912
GOTERM_BP_FAT	GO:0001657~ureteric bud development	8	1.5267175572519083	4.996385640282147E-5	PSPN, SPRY1, BDNF, BMP2, FOXC2, FOXC1, GREM1, GLI3	388	35	13528	7.9693667157584684	0.11901220380547617	0.0019475089135416734	0.08824797480792013
GOTERM_BP_FAT	GO:0010604~positive regulation of macromolecule metabolic process	46	8.778625954198473	5.613563035268299E-5	MEF2C, PDGFA, GLIS2, GLIS1, PAX6, FOXO1, GLI2, GLI3, SOX8, IL11, PLAGL1, NR1H2, GATA6, CLCF1, FOXF2, BCL3, THBS1, NFATC2, RUNX2, FOXD3, KLF5, IL6, BMP2, IRS2, FOXL2, IKZF2, SMAD7, MAFB, GRIN1, SIX3, NR4A2, FURIN, AHR, HOXD9, INHBA, DLX2, VEGFC, CCND2, MAPK15, VEGFA, ADRA1B, PDGFRA, FOXC2, FOXC1, MAPRE3, KLF4	388	857	13528	1.8714528022711687	0.13269446068048496	0.0021547048964025706	0.09914368614218905
GOTERM_BP_FAT	GO:0048730~epidermis morphogenesis	7	1.3358778625954197	5.885395811437742E-5	FOXQ1, FGF7, FST, COL1A2, NGFR, KLK14, KLF4	388	25	13528	9.762474226804123	0.1386531671300677	0.0022252522386855267	0.10394229350497719
GOTERM_BP_FAT	GO:0060537~muscle tissue development	14	2.6717557251908395	5.9303761550735414E-5	FOXL2, TCAP, SMAD7, ERBB3, TNC, TIPARP, PTEN, TPM1, HOXD9, GATA6, PDGFRB, FOXC2, FOXC1, IGFBP5	388	125	13528	3.904989690721649	0.13963520457234546	0.002209302933051771	0.10473630117175947
GOTERM_BP_FAT	GO:0010628~positive regulation of gene expression	35	6.679389312977099	6.116227920184703E-5	MEF2C, GLIS2, GLIS1, PAX6, FOXO1, GLI2, SOX8, GLI3, IL11, PLAGL1, NR1H2, GATA6, FOXF2, BCL3, NFATC2, RUNX2, FOXD3, KLF5, FOXL2, IL6, BMP2, IKZF2, MAFB, GRIN1, SIX3, NR4A2, AHR, HOXD9, INHBA, DLX2, VEGFA, FOXC2, FOXC1, MAPRE3, KLF4	388	581	13528	2.1003602037014035	0.14368097850964034	0.002245479241442694	0.10801695390078025
GOTERM_BP_FAT	GO:0048870~cell motility	23	4.3893129770992365	7.452780640073055E-5	IL6, NRP1, FLT1, TNFRSF12A, NR4A2, ITGA1, PAX6, CDH2, PTEN, NR2E1, ARX, NRCAM, VEGFC, ID1, BTG1, CATSPER1, SEMA3C, HBEGF, PDGFRB, FOXC1, POU4F1, THBS1, FN1	388	307	13528	2.6121092044729504	0.1722214071991982	0.0026964944864993345	0.13160676995296328
GOTERM_BP_FAT	GO:0051674~localization of cell	23	4.3893129770992365	7.452780640073055E-5	IL6, NRP1, FLT1, TNFRSF12A, NR4A2, ITGA1, PAX6, CDH2, PTEN, NR2E1, ARX, NRCAM, VEGFC, ID1, BTG1, CATSPER1, SEMA3C, HBEGF, PDGFRB, FOXC1, POU4F1, THBS1, FN1	388	307	13528	2.6121092044729504	0.1722214071991982	0.0026964944864993345	0.13160676995296328
GOTERM_BP_FAT	GO:0048754~branching morphogenesis of a tube	10	1.9083969465648856	9.06373406749443E-5	PSPN, BMP2, FLT1, NRP1, VEGFA, NKX3-1, FOXC2, GLI2, GREM1, GLI3	388	65	13528	5.363996827914353	0.20536048972677157	0.003232324099216366	0.1600327040299776
GOTERM_BP_FAT	GO:0007613~memory	8	1.5267175572519083	1.0355997692899701E-4	PTGS2, ADCY8, TACR1, GRIN1, OXTR, TAC1, PTEN, NGF	388	39	13528	7.151995770552472	0.2309826141241913	0.0036411562620563	0.18282970823262357
GOTERM_BP_FAT	GO:0048666~neuron development	24	4.580152671755725	1.169432451353052E-4	PARD6B, S100A6, IL6, NRP1, ERBB3, PTPRZ1, NR4A2, ITGA1, NTN4, PAX6, NTNG2, GLI2, PTEN, NR2E1, HOXD9, ARX, NRCAM, ALCAM, BDNF, VEGFA, POU4F1, NGFR, NTM, NGF	388	339	13528	2.468387920810145	0.25664786651458416	0.004054571798238649	0.2064341432194916
GOTERM_BP_FAT	GO:0009266~response to temperature stimulus	11	2.099236641221374	1.2366434056433365E-4	PLA2G4A, TRPM8, DIO2, XYLT1, TACR1, HSPB7, NGFR, HSPB3, THBS1, MYOF, SCARA5	388	83	13528	4.620792448143088	0.2692122087522324	0.0042293036394924766	0.21828633600680103
GOTERM_BP_FAT	GO:0042476~odontogenesis	9	1.717557251908397	1.3720524149840938E-4	DLX2, BMP2, ERBB3, FST, COL1A2, PDGFRA, FOXC1, GLI2, GLI3	388	54	13528	5.810996563573884	0.29388443499547023	0.004628938156725715	0.2421607573156792
GOTERM_BP_FAT	GO:0031175~neuron projection development	20	3.816793893129771	1.4550088417339215E-4	PARD6B, S100A6, IL6, NRP1, ERBB3, PTPRZ1, NR4A2, ITGA1, PAX6, NTNG2, GLI2, PTEN, NR2E1, ARX, ALCAM, NRCAM, BDNF, POU4F1, NGFR, NGF	388	256	13528	2.7239046391752573	0.3085864052668248	0.004843719187670903	0.2567844238417494
GOTERM_BP_FAT	GO:0030030~cell projection organization	25	4.770992366412214	1.5423597874933051E-4	S100A6, NRP1, ERBB3, PDGFA, PAX6, GLI2, PTEN, NR2E1, TPM1, NRCAM, ALCAM, ARX, CDC42, BDNF, POU4F1, KLF5, PARD6B, DNM3, IL6, PTPRZ1, NR4A2, ITGA1, NTNG2, NGFR, NGF	388	368	13528	2.3686127297176154	0.32373658341006994	0.005067281549424041	0.27218057594209366
GOTERM_BP_FAT	GO:0045165~cell fate commitment	14	2.6717557251908395	1.7586696075992927E-4	BMP2, SIX3, PAX6, DLL1, GLI2, SOX8, NR2E1, GLI3, DLX2, CDC42, SPRY1, FOXC2, RUNX2, KLF4	388	139	13528	3.5116813765482457	0.3598404490226804	0.005702114664787317	0.3102968888410551
GOTERM_BP_FAT	GO:0030198~extracellular matrix organization	12	2.2900763358778624	1.8731908902253403E-4	CSGALNACT1, TNXB, SMOC1, TGFBI, FOXF2, COL1A2, PDGFRA, FOXC2, OLFML2A, BCL3, COL12A1, FOXC1	388	104	13528	4.022997620935765	0.37816824144049344	0.0059956967727056165	0.33047130961995075
GOTERM_BP_FAT	GO:0007610~behavior	29	5.534351145038168	2.011104575753716E-4	PTGS2, ADCY8, GRIK2, PDGFA, TACR1, TAC1, OXTR, PTEN, NR2E1, S1PR2, BDNF, NPAS3, CNR1, POU4F1, KCNMA1, IL6, GRIN1, ITGA1, NR4A2, AFF2, GAL, HOXD9, CXCL14, CXCL13, ADRA1B, ACE2, PDGFRB, DYNLRB1, NGF	388	469	13528	2.1558921152704813	0.39954490047687674	0.006355560095215651	0.354761495756839
GOTERM_BP_FAT	GO:0050770~regulation of axonogenesis	9	1.717557251908397	2.0222507179979145E-4	NRCAM, NRP1, TNFRSF12A, EFNA1, GRIN1, NGFR, CDH2, NEFM, NGF	388	57	13528	5.505154639175258	0.4012401287186179	0.00631202756871474	0.35672437730024376
GOTERM_BP_FAT	GO:0001656~metanephros development	8	1.5267175572519083	2.2816921163341334E-4	PSPN, SPRY1, BDNF, BMP2, FOXC2, FOXC1, GREM1, GLI3	388	44	13528	6.3392689784442355	0.43937505503331686	0.007032510766150191	0.4024027709329969
GOTERM_BP_FAT	GO:0001655~urogenital system development	12	2.2900763358778624	3.073494743860172E-4	PSPN, SPRY1, BDNF, BMP2, TIPARP, NKX3-1, FOXC2, PDGFRB, FOXC1, GLI2, GREM1, GLI3	388	110	13528	3.8035613870665417	0.5413913612722939	0.009348296358481	0.5416889073371345
GOTERM_BP_FAT	GO:0045597~positive regulation of cell differentiation	18	3.435114503816794	3.2178387807696267E-4	BMP2, IL6, STAR, TNFRSF12A, BTC, PAX6, GLI2, GLI3, NRCAM, INHBA, VEGFC, BDNF, CD36, GATA6, BTG1, NGFR, RUNX2, NGF	388	229	13528	2.7405573312924867	0.5578805735725014	0.00966932045111124	0.5670606798179767
GOTERM_BP_FAT	GO:0016481~negative regulation of transcription	28	5.343511450381679	3.264466122428186E-4	MEF2C, GLIS2, GLIS1, FST, HR, GLI2, NR2E1, GLI3, NR1H2, DRAP1, FOXF2, BCL3, RUNX2, SIM2, FOXD3, BMP2, SMAD7, ARID5A, SIX3, NR0B1, FOXP4, DLX2, CDKN1B, ID1, ZGLP1, ID3, HDAC9, KLF4	388	459	13528	2.1269007030074345	0.5630793876594234	0.009693928764900828	0.5752551988184251
GOTERM_BP_FAT	GO:0010769~regulation of cell morphogenesis involved in differentiation	10	1.9083969465648856	3.383613108812844E-4	NRCAM, NRP1, TNFRSF12A, SMAD7, EFNA1, GRIN1, NGFR, CDH2, NEFM, NGF	388	77	13528	4.528049270317311	0.5760880406747313	0.009929783544466608	0.596191783924982
GOTERM_BP_FAT	GO:0022602~ovulation cycle process	9	1.717557251908397	3.6543005428669073E-4	INHBB, INHBA, PLA2G4A, FOXL2, FGF7, CCND2, VEGFA, OXTR, FOXC1	388	62	13528	5.061190555370802	0.6042212700094888	0.010597469750033506	0.6437416965133447
GOTERM_BP_FAT	GO:0022604~regulation of cell morphogenesis	13	2.480916030534351	3.7552197219832496E-4	NRP1, TNFRSF12A, EFNA1, SMAD7, GRIN1, FBLIM1, CDH2, NRCAM, VEGFA, NGFR, NEFM, NGF, FN1	388	131	13528	3.459982686708113	0.6142256151132597	0.0107655253526171	0.6614640245819814
GOTERM_BP_FAT	GO:0043583~ear development	11	2.099236641221374	3.7923201896024973E-4	KCNMA1, DDR1, BDNF, HMX2, CDKN1B, TCAP, PDGFA, MAFB, PDGFRA, DLL1, HMX3	388	95	13528	4.0371134020618555	0.6178395781563973	0.010749834609424469	0.6679784552575896
GOTERM_BP_FAT	GO:0048839~inner ear development	10	1.9083969465648856	4.1056100870373233E-4	KCNMA1, BDNF, HMX2, CDKN1B, TCAP, PDGFA, MAFB, PDGFRA, DLL1, HMX3	388	79	13528	4.413415111575101	0.6470385769287281	0.011504384950715929	0.7229726181452456
GOTERM_BP_FAT	GO:0001822~kidney development	11	2.099236641221374	4.127691927705451E-4	PSPN, SPRY1, BDNF, BMP2, TIPARP, FOXC2, PDGFRB, FOXC1, GLI2, GREM1, GLI3	388	96	13528	3.9950601374570445	0.6490104303847609	0.011439546079316965	0.7268477280657826
GOTERM_BP_FAT	GO:0048812~neuron projection morphogenesis	17	3.2442748091603053	4.2009580409834633E-4	PARD6B, S100A6, NRP1, ERBB3, PTPRZ1, NR4A2, PAX6, ITGA1, NTNG2, GLI2, NR2E1, ALCAM, NRCAM, ARX, BDNF, POU4F1, NGFR	388	213	13528	2.78273074875369	0.6554743719022837	0.01151564668111682	0.7397040689555046
GOTERM_BP_FAT	GO:0048568~embryonic organ development	15	2.8625954198473282	4.272119950215315E-4	HMX2, FOXL2, LMO2, TCAP, MAFB, SPINT1, GLI2, GLI3, HOXD9, DLX2, FOXF2, VEGFA, FOXC2, HMX3, FOXD3	388	172	13528	3.040637736753776	0.6616387299812316	0.011584432634848874	0.7521896717880949
GOTERM_BP_FAT	GO:0007409~axonogenesis	16	3.0534351145038165	4.410973665037475E-4	PARD6B, S100A6, NRP1, PTPRZ1, ERBB3, NR4A2, PAX6, NTNG2, GLI2, NR2E1, ALCAM, NRCAM, ARX, BDNF, POU4F1, NGFR	388	193	13528	2.890443886544522	0.6733512044032286	0.011832310281472358	0.776547769850211
GOTERM_BP_FAT	GO:0001503~ossification	12	2.2900763358778624	4.5171159495860136E-4	PTHLH, CYP24A1, BMP2, PTGS2, COL13A1, FOXC2, STC1, FOXC1, GLI2, RUNX2, CDH11, IGFBP5	388	115	13528	3.6381891528462575	0.6820303718551174	0.01198860353612663	0.7951637359589925
GOTERM_BP_FAT	GO:0008585~female gonad development	9	1.717557251908397	4.5521019523677255E-4	INHBB, INHBA, PLA2G4A, FOXL2, FGF7, CCND2, FST, VEGFA, FOXC1	388	64	13528	4.903028350515464	0.6848403317299419	0.011955828071468777	0.8012991004176073
GOTERM_BP_FAT	GO:0048732~gland development	13	2.480916030534351	4.941956499568221E-4	IRS2, ERBB3, PAX6, OXTR, NR0B1, GLI2, GLI3, PTHLH, HOXD9, PCSK1, DDR1, NKX3-1, FOXC1	388	135	13528	3.357464681176021	0.7145218979452095	0.012840456535786138	0.869642219679867
GOTERM_BP_FAT	GO:0030324~lung development	11	2.099236641221374	5.285097163234547E-4	PTHLH, WNT5A, FGF7, PDGFA, GATA6, TBX4, VEGFA, PDGFRA, GLI2, GLI3, SIM2	388	99	13528	3.8739977090492554	0.7383257701482462	0.013587004471413255	0.9297594437232437
GOTERM_BP_FAT	GO:0010605~negative regulation of macromolecule metabolic process	38	7.251908396946565	5.692020721006765E-4	MEF2C, A2M, GLIS2, GLIS1, FST, HR, GLI2, GLI3, NR2E1, NR1H2, DRAP1, FOXF2, BCL3, THBS1, RUNX2, SIM2, FOXD3, IL6, BMP2, SMAD7, ARID5A, SIX3, NR0B1, FURIN, FOXP4, INHBB, INHBA, DLX2, CDKN1B, ID1, MAPK15, ZGLP1, ADRA1B, HBEGF, ID3, HDAC9, KLF4, IGFBP5	388	734	13528	1.8050507036714514	0.7639962139248037	0.01447907875618204	1.0010066624997038
GOTERM_BP_FAT	GO:0014706~striated muscle tissue development	12	2.2900763358778624	6.046609473278749E-4	HOXD9, FOXL2, TCAP, ERBB3, GATA6, SMAD7, TNC, FOXC2, FOXC1, TPM1, PTEN, IGFBP5	388	119	13528	3.515897080481677	0.7843037150652645	0.01522179867942075	1.0630512967600092
GOTERM_BP_FAT	GO:0000904~cell morphogenesis involved in differentiation	18	3.435114503816794	6.650380708420102E-4	PARD6B, S100A6, BMP2, NRP1, ERBB3, PTPRZ1, NR4A2, PAX6, NTNG2, GLI2, NR2E1, ALCAM, NRCAM, ARX, BDNF, POU4F1, NGFR, FN1	388	244	13528	2.5720804461720466	0.8149441489547077	0.016565199462701297	1.168612561668192
GOTERM_BP_FAT	GO:0030323~respiratory tube development	11	2.099236641221374	6.699338545455977E-4	PTHLH, WNT5A, FGF7, PDGFA, GATA6, TBX4, VEGFA, PDGFRA, GLI2, GLI3, SIM2	388	102	13528	3.7600565999595714	0.8172290596506542	0.016523933515222966	1.1771675209053534
GOTERM_BP_FAT	GO:0046545~development of primary female sexual characteristics	9	1.717557251908397	7.596743165634757E-4	INHBB, INHBA, PLA2G4A, FOXL2, FGF7, CCND2, FST, VEGFA, FOXC1	388	69	13528	4.547736441057822	0.8544544534787848	0.01853735236324916	1.333857514086445
GOTERM_BP_FAT	GO:0046660~female sex differentiation	9	1.717557251908397	7.596743165634757E-4	INHBB, INHBA, PLA2G4A, FOXL2, FGF7, CCND2, FST, VEGFA, FOXC1	388	69	13528	4.547736441057822	0.8544544534787848	0.01853735236324916	1.333857514086445
GOTERM_BP_FAT	GO:0042475~odontogenesis of dentine-containing tooth	7	1.3358778625954197	7.732807862452658E-4	DLX2, BMP2, FST, PDGFRA, FOXC1, GLI2, GLI3	388	39	13528	6.257996299233413	0.8593947109110895	0.01868664745704396	1.3575944146671293
GOTERM_BP_FAT	GO:0051781~positive regulation of cell division	7	1.3358778625954197	7.732807862452658E-4	VEGFC, S100A6, FGF7, PDGFA, BTC, VEGFA, TGFA	388	39	13528	6.257996299233413	0.8593947109110895	0.01868664745704396	1.3575944146671293
GOTERM_BP_FAT	GO:0060348~bone development	12	2.2900763358778624	7.98549154419483E-4	PTHLH, CYP24A1, BMP2, PTGS2, COL13A1, FOXC2, STC1, FOXC1, GLI2, RUNX2, CDH11, IGFBP5	388	123	13528	3.401558964043249	0.8681288099149459	0.019109619473531403	1.4016615605251026
GOTERM_BP_FAT	GO:0045934~negative regulation of nucleobase, nucleoside, nucleotide and nucleic acid metabolic process	29	5.534351145038168	8.025280656104374E-4	MEF2C, GLIS2, GLIS1, FST, HR, GLI2, NR2E1, GLI3, NR1H2, DRAP1, FOXF2, BCL3, RUNX2, SIM2, FOXD3, BMP2, SMAD7, ARID5A, SIX3, NR0B1, FOXP4, DLX2, CDKN1B, ID1, MAPK15, ZGLP1, ID3, HDAC9, KLF4	388	512	13528	1.9748308634020617	0.8694538230726307	0.01902451923739701	1.408598949037898
GOTERM_BP_FAT	GO:0048609~reproductive process in a multicellular organism	28	5.343511450381679	8.082535436781296E-4	FGF7, PTGS2, TACR1, FST, OXTR, TAC1, CCT6B, NPAS3, DDX25, KLK14, SPATA24, FOXL2, BMP2, KHDRBS3, GNRH1, GRIN1, PDE3A, NR0B1, PTHLH, INHBB, INHBA, PLA2G4A, CCND2, ZGLP1, CATSPER1, VEGFA, FOXC1, HMX3	388	487	13528	2.004614830965939	0.8713371400559761	0.01898164602385144	1.4185807376971504
GOTERM_BP_FAT	GO:0032504~multicellular organism reproduction	28	5.343511450381679	8.082535436781296E-4	FGF7, PTGS2, TACR1, FST, OXTR, TAC1, CCT6B, NPAS3, DDX25, KLK14, SPATA24, FOXL2, BMP2, KHDRBS3, GNRH1, GRIN1, PDE3A, NR0B1, PTHLH, INHBB, INHBA, PLA2G4A, CCND2, ZGLP1, CATSPER1, VEGFA, FOXC1, HMX3	388	487	13528	2.004614830965939	0.8713371400559761	0.01898164602385144	1.4185807376971504
GOTERM_BP_FAT	GO:0032355~response to estradiol stimulus	8	1.5267175572519083	8.2530485090665E-4	TXNIP, PTGS2, CCND2, PDGFA, MAPK15, PDGFRA, OXTR, PTEN	388	54	13528	5.165330278732341	0.8767865729240167	0.019200655295821822	1.4483023101069303
GOTERM_BP_FAT	GO:0010975~regulation of neuron projection development	9	1.717557251908397	8.367151336664255E-4	NRCAM, NRP1, TNFRSF12A, EFNA1, GRIN1, NGFR, CDH2, NEFM, NGF	388	70	13528	4.4827687776141385	0.8803037256017466	0.019286792345096115	1.4681864769580666
GOTERM_BP_FAT	GO:0043627~response to estrogen stimulus	11	2.099236641221374	8.412235199504311E-4	TXNIP, KCNMA1, PTGS2, CCND2, PDGFA, MAPK15, PDGFRA, OXTR, PTPRN, GAL, PTEN	388	105	13528	3.652626411389298	0.8816655875861719	0.019215176792524602	1.4760419879542686
GOTERM_BP_FAT	GO:0014072~response to isoquinoline alkaloid	5	0.9541984732824428	9.132748330439316E-4	PCSK1, TACR1, GRIN1, ADRA1B, TAC1	388	16	13528	10.895618556701029	0.9014432961551742	0.020658609730238142	1.6015056264125471
GOTERM_BP_FAT	GO:0043278~response to morphine	5	0.9541984732824428	9.132748330439316E-4	PCSK1, TACR1, GRIN1, ADRA1B, TAC1	388	16	13528	10.895618556701029	0.9014432961551742	0.020658609730238142	1.6015056264125471
GOTERM_BP_FAT	GO:0050678~regulation of epithelial cell proliferation	9	1.717557251908397	9.19905375464081E-4	VEGFC, CDKN1B, FGF7, CCND2, TACR1, VEGFA, PAX6, NKX3-1, TGFA	388	71	13528	4.419631189197038	0.9030881721520377	0.020623243484750198	1.613043876410225
GOTERM_BP_FAT	GO:0003013~circulatory system process	15	2.8625954198473282	9.295776784677025E-4	KCNMA1, PTGS2, TCAP, TACR1, ITGA1, TAC1, OXTR, TPM1, VEGFA, COL1A2, ADRA1B, ACE2, FOXC2, FOXC1, MYOF	388	186	13528	2.8117725307615564	0.9054385479403009	0.020655421913461036	1.629873008257532
GOTERM_BP_FAT	GO:0008015~blood circulation	15	2.8625954198473282	9.295776784677025E-4	KCNMA1, PTGS2, TCAP, TACR1, ITGA1, TAC1, OXTR, TPM1, VEGFA, COL1A2, ADRA1B, ACE2, FOXC2, FOXC1, MYOF	388	186	13528	2.8117725307615564	0.9054385479403009	0.020655421913461036	1.629873008257532
GOTERM_BP_FAT	GO:0048608~reproductive structure development	12	2.2900763358778624	9.756337577837862E-4	INHBB, HSD17B10, INHBA, PLA2G4A, FOXL2, FGF7, CCND2, FST, VEGFA, NKX3-1, FOXC1, NR0B1	388	126	13528	3.320569464899362	0.9158719263839781	0.021480110933409513	1.7099701243418863
GOTERM_BP_FAT	GO:0051172~negative regulation of nitrogen compound metabolic process	29	5.534351145038168	9.852851670052744E-4	MEF2C, GLIS2, GLIS1, FST, HR, GLI2, NR2E1, GLI3, NR1H2, DRAP1, FOXF2, BCL3, RUNX2, SIM2, FOXD3, BMP2, SMAD7, ARID5A, SIX3, NR0B1, FOXP4, DLX2, CDKN1B, ID1, MAPK15, ZGLP1, ID3, HDAC9, KLF4	388	519	13528	1.9481953796952902	0.9179080197849755	0.021503814897182894	1.7267472976785103
GOTERM_BP_FAT	GO:0031344~regulation of cell projection organization	10	1.9083969465648856	9.872218470415438E-4	NRCAM, CDC42, NRP1, TNFRSF12A, EFNA1, GRIN1, NGFR, CDH2, NEFM, NGF	388	89	13528	3.917525773195876	0.9183106156181517	0.0213619047643393	1.730113528941557
GOTERM_BP_FAT	GO:0048667~cell morphogenesis involved in neuron differentiation	16	3.0534351145038165	0.001007482365591743	PARD6B, S100A6, NRP1, PTPRZ1, ERBB3, NR4A2, PAX6, NTNG2, GLI2, NR2E1, ALCAM, NRCAM, ARX, BDNF, POU4F1, NGFR	388	209	13528	2.669165885660731	0.922405846064575	0.021611455752953646	1.7653227326313692
GOTERM_BP_FAT	GO:0001541~ovarian follicle development	7	1.3358778625954197	0.001015675691333347	INHBB, INHBA, FOXL2, FGF7, CCND2, VEGFA, FOXC1	388	41	13528	5.952728187075684	0.9240030829572282	0.021602757267132344	1.7795579061681388
GOTERM_BP_FAT	GO:0009408~response to heat	8	1.5267175572519083	0.0010291941761254313	PLA2G4A, XYLT1, TACR1, HSPB7, HSPB3, THBS1, MYOF, SCARA5	388	56	13528	4.980854197349042	0.9265668984383004	0.02170534754856801	1.8030408148756782
GOTERM_BP_FAT	GO:0045137~development of primary sexual characteristics	12	2.2900763358778624	0.0010414188956030706	INHBB, HSD17B10, INHBA, PLA2G4A, FOXL2, FGF7, CCND2, FST, VEGFA, PDGFRA, FOXC1, NR0B1	388	127	13528	3.294423248640312	0.9288108235579247	0.021779447664800222	1.8242717681279275
GOTERM_BP_FAT	GO:0060541~respiratory system development	11	2.099236641221374	0.0010469720168369662	PTHLH, WNT5A, FGF7, PDGFA, GATA6, TBX4, VEGFA, PDGFRA, GLI2, GLI3, SIM2	388	108	13528	3.551164566628484	0.929807367549855	0.021715394880984396	1.8339145718634375
GOTERM_BP_FAT	GO:0032989~cellular component morphogenesis	24	4.580152671755725	0.0010981513515750988	NOX4, PARD6B, S100A6, BMP2, NRP1, TCAP, ERBB3, PTPRZ1, NR4A2, ITGA1, PAX6, NTNG2, MYOZ1, GLI2, TPM1, NR2E1, ARX, NRCAM, ALCAM, CDC42, BDNF, POU4F1, NGFR, FN1	388	397	13528	2.1077670155028696	0.9383598648113917	0.022580837881273852	1.9227436682601406
GOTERM_BP_FAT	GO:0007611~learning or memory	11	2.099236641221374	0.0012921878798398236	BDNF, PTGS2, ADCY8, TACR1, GRIN1, ADRA1B, OXTR, TAC1, AFF2, PTEN, NGF	388	111	13528	3.4551871459087957	0.9623381461632501	0.02630718571058277	2.2588337014472604
GOTERM_BP_FAT	GO:0010629~negative regulation of gene expression	28	5.343511450381679	0.0013303594748143438	MEF2C, GLIS2, GLIS1, FST, HR, GLI2, NR2E1, GLI3, NR1H2, DRAP1, FOXF2, BCL3, RUNX2, SIM2, FOXD3, BMP2, SMAD7, ARID5A, SIX3, NR0B1, FOXP4, DLX2, CDKN1B, ID1, ZGLP1, ID3, HDAC9, KLF4	388	504	13528	1.9369988545246275	0.965817374773578	0.02685882154845276	2.324822569047269
GOTERM_BP_FAT	GO:0007548~sex differentiation	13	2.480916030534351	0.001331239391564506	HSD17B10, FOXL2, FGF7, FST, DMRTA2, NR0B1, INHBB, INHBA, PLA2G4A, CCND2, VEGFA, PDGFRA, FOXC1	388	151	13528	3.0017068341639925	0.9658936686143936	0.026664238721056166	2.3263432230234637
GOTERM_BP_FAT	GO:0048598~embryonic morphogenesis	20	3.816793893129771	0.0013671976244335042	WNT5A, HMX2, FOXL2, TCAP, MAFB, TBX4, GLI2, GREM1, ZNF358, FOXP4, GLI3, HOXD9, VEGFC, DLX2, DKK1, FOXC2, TXNRD1, FOXC1, HMX3, KLF4	388	307	13528	2.2713993082373483	0.9688700693077466	0.027160722653223557	2.388466397290989
GOTERM_BP_FAT	GO:0048705~skeletal system morphogenesis	11	2.099236641221374	0.0013836225228930372	HOXD9, PTHLH, DLX2, COL13A1, TBX4, TIPARP, PDGFRA, FOXC2, PDGFRB, RUNX2, GLI3	388	112	13528	3.4243372606774667	0.970141819796891	0.027269295561881957	2.4168304387916506
GOTERM_BP_FAT	GO:0008406~gonad development	11	2.099236641221374	0.0013836225228930372	INHBB, HSD17B10, INHBA, PLA2G4A, FOXL2, FGF7, CCND2, FST, VEGFA, FOXC1, NR0B1	388	112	13528	3.4243372606774667	0.970141819796891	0.027269295561881957	2.4168304387916506
GOTERM_BP_FAT	GO:0045892~negative regulation of transcription, DNA-dependent	22	4.198473282442748	0.0014320493397832095	MEF2C, BMP2, SMAD7, GLIS1, ARID5A, FST, SIX3, GLI2, NR0B1, FOXP4, NR2E1, DLX2, CDKN1B, DRAP1, ID1, FOXF2, ZGLP1, ID3, HDAC9, KLF4, FOXD3, SIM2	388	356	13528	2.154639175257732	0.9735970618469738	0.027993524351694887	2.5004131156509346
GOTERM_BP_FAT	GO:0003006~reproductive developmental process	18	3.435114503816794	0.0014544646003743444	HSD17B10, FOXL2, FGF7, PTGS2, FST, DMRTA2, PDE3A, NR0B1, INHBB, INHBA, PLA2G4A, CCND2, DDX25, ZGLP1, VEGFA, PDGFRA, NKX3-1, FOXC1	388	262	13528	2.3953726292594633	0.9750581270390634	0.028208505763130165	2.5390780553016246
GOTERM_BP_FAT	GO:0043434~response to peptide hormone stimulus	13	2.480916030534351	0.0015758775182027685	IRS2, STAR, ERBB3, FOXO1, OXTR, GAL, NR0B1, PTPRN, PCSK1, CCND2, FOXC2, HDAC9, NGF	388	154	13528	2.9432320257062523	0.9816766236248614	0.0302975254675365	2.7482565869941022
GOTERM_BP_FAT	GO:0032844~regulation of homeostatic process	11	2.099236641221374	0.001582294530738661	INHBA, PLA2G4A, LMO2, SMAD7, MAFB, TACR1, BTC, VEGFA, TAC1, SLC22A5, CDH2	388	114	13528	3.3642611683848798	0.9819728607149499	0.03019043257078291	2.7593004649381747
GOTERM_BP_FAT	GO:0043536~positive regulation of blood vessel endothelial cell migration	4	0.7633587786259541	0.0017161143670129985	VEGFC, VEGFA, HDAC9, THBS1	388	9	13528	15.49599083619702	0.9871678897247346	0.03246000840977159	2.989339131595925
GOTERM_BP_FAT	GO:0051253~negative regulation of RNA metabolic process	22	4.198473282442748	0.0017767887856584034	MEF2C, BMP2, SMAD7, GLIS1, ARID5A, FST, SIX3, GLI2, NR0B1, FOXP4, NR2E1, DLX2, CDKN1B, DRAP1, ID1, FOXF2, ZGLP1, ID3, HDAC9, KLF4, FOXD3, SIM2	388	362	13528	2.118926923734123	0.9890009256207937	0.03334087609636294	3.0934702851290075
GOTERM_BP_FAT	GO:0051240~positive regulation of multicellular organismal process	17	3.2442748091603053	0.0017857458547076354	IL6, BMP2, PTGS2, GRIK2, TACR1, BTC, FST, TLR2, OXTR, TAC1, TPM1, PLA2G4A, ADRA1B, TBXA2R, BCL3, SLC22A5, THBS1	388	244	13528	2.429187088051377	0.9892483905366417	0.03326041140711655	3.1088337249773224
GOTERM_BP_FAT	GO:0048858~cell projection morphogenesis	17	3.2442748091603053	0.0018626961645534198	PARD6B, S100A6, NRP1, ERBB3, PTPRZ1, NR4A2, PAX6, ITGA1, NTNG2, GLI2, NR2E1, ALCAM, NRCAM, ARX, BDNF, POU4F1, NGFR	388	245	13528	2.419272038712392	0.9911576486152831	0.034417489376155075	3.240726624272583
GOTERM_BP_FAT	GO:0048660~regulation of smooth muscle cell proliferation	7	1.3358778625954197	0.0018766727822646253	IL6, FLT1, PTGS2, VEGFA, HBEGF, KLF4, IGFBP5	388	46	13528	5.3056925145674585	0.9914661403558652	0.03442094967159792	3.2646643759116856
GOTERM_BP_FAT	GO:0042325~regulation of phosphorylation	26	4.961832061068702	0.001964002404824083	EFNA1, ADCY8, PDGFA, PTEN, IL11, DGKA, S1PR2, CDC42, SPRY1, CLCF1, ADRA2A, TGFA, THBS1, IL6, BMP2, FLT1, SMAD7, ITGA1, VEGFC, INHBA, CDKN1B, CCND2, CHRM1, MAPK15, PDGFRB, GADD45B	388	466	13528	1.9453121543294543	0.9931643763914111	0.03573709273040859	3.4141073444277414
GOTERM_BP_FAT	GO:0051046~regulation of secretion	15	2.8625954198473282	0.002039061017610644	IL6, ERBB3, TACR1, BTC, FST, TAC1, OXTR, IL11, INHBB, PCSK1, VEGFC, KCNN4, INHBA, RAB27B, NGF	388	202	13528	2.589057874859651	0.9943513458767719	0.03681492082590443	3.5423774527860385
GOTERM_BP_FAT	GO:0051271~negative regulation of cell motion	8	1.5267175572519083	0.0020698841800432257	CDKN1B, SMAD7, ABHD2, GREM1, THBS1, TPM1, PTEN, IGFBP5	388	63	13528	4.427425953199149	0.9947769117544117	0.03709772842481962	3.5950055965944916
GOTERM_BP_FAT	GO:0030879~mammary gland development	8	1.5267175572519083	0.0020698841800432257	HOXD9, PTHLH, DDR1, IRS2, ERBB3, OXTR, GLI2, GLI3	388	63	13528	4.427425953199149	0.9947769117544117	0.03709772842481962	3.5950055965944916
GOTERM_BP_FAT	GO:0051302~regulation of cell division	7	1.3358778625954197	0.0021003973271920256	VEGFC, S100A6, FGF7, PDGFA, BTC, VEGFA, TGFA	388	47	13528	5.192805439789427	0.9951666209681432	0.037371014079428666	3.6470777306339297
GOTERM_BP_FAT	GO:0009628~response to abiotic stimulus	22	4.198473282442748	0.0021405652739656805	KCNMA1, TXNIP, BMP2, TRPM8, TCAP, TACR1, GRIN1, TAC1, ABCA4, PLA2G4A, DIO2, XYLT1, HSPB7, ADRA1B, BCL3, HSPB3, NGFR, THBS1, MYOF, DYNLRB1, SCARA5, NGF	388	368	13528	2.0843792021515015	0.9956356754337294	0.03780781992551829	3.7155857828038763
GOTERM_BP_FAT	GO:0040007~growth	14	2.6717557251908395	0.002345972132955191	INA, BMP2, FGFR3, PTGS2, CSRP2, GLI2, GLI3, INHBB, INHBA, ADRA1B, FOXC2, FOXC1, ODF3B, IGFBP5	388	183	13528	2.6673426849191593	0.9974107183807412	0.04107872814792479	4.065197717498259
GOTERM_BP_FAT	GO:0043129~surfactant homeostasis	4	0.7633587786259541	0.0023998296878984067	PTHLH, PLA2G4A, FGF7, VEGFA	388	10	13528	13.946391752577318	0.9977420149550783	0.041715303024076	4.156667385467639
GOTERM_BP_FAT	GO:0048875~chemical homeostasis within a tissue	4	0.7633587786259541	0.0023998296878984067	PTHLH, PLA2G4A, FGF7, VEGFA	388	10	13528	13.946391752577318	0.9977420149550783	0.041715303024076	4.156667385467639
GOTERM_BP_FAT	GO:0021700~developmental maturation	10	1.9083969465648856	0.0024044445914505456	KCNMA1, NRCAM, PTGS2, VEGFA, GRIN1, NR4A2, NTN4, PDE3A, SOX8, RUNX2	388	101	13528	3.452077166479534	0.9977683499015783	0.041509790210147335	4.164501337727488
GOTERM_BP_FAT	GO:0051101~regulation of DNA binding	11	2.099236641221374	0.0024673041187591588	PTHLH, IL6, ID1, SMAD7, RUNX1T1, TLR2, HR, BCL3, ID3, TMEM189, NR0B1	388	121	13528	3.169634489222118	0.9980979347875545	0.04228555627767683	4.271147341450121
GOTERM_BP_FAT	GO:0014070~response to organic cyclic substance	11	2.099236641221374	0.0024673041187591588	PCSK1, PTGS2, STAR, CCND2, TACR1, GRIN1, ADRA1B, OXTR, TAC1, PTEN, NGF	388	121	13528	3.169634489222118	0.9980979347875545	0.04228555627767683	4.271147341450121
GOTERM_BP_FAT	GO:0021537~telencephalon development	8	1.5267175572519083	0.0024808084097142453	ARX, DLX2, GRIN1, SIX3, PAX6, OXTR, NR2E1, GLI3	388	65	13528	4.291197462331483	0.9981621279109159	0.042227345148429074	4.294043790971913
GOTERM_BP_FAT	GO:0032990~cell part morphogenesis	17	3.2442748091603053	0.002894930074492699	PARD6B, S100A6, NRP1, ERBB3, PTPRZ1, NR4A2, PAX6, ITGA1, NTNG2, GLI2, NR2E1, ALCAM, NRCAM, ARX, BDNF, POU4F1, NGFR	388	256	13528	2.3153189432989687	0.9993588132801039	0.048784745792289974	4.9936814903419275
GOTERM_BP_FAT	GO:0051705~behavioral interaction between organisms	6	1.1450381679389312	0.0029886049931076787	NPAS3, TACR1, GRIN1, OXTR, POU4F1, NR2E1	388	35	13528	5.977025036818852	0.9994947465379542	0.04999385566386316	5.151269982715445
GOTERM_BP_FAT	GO:0043524~negative regulation of neuron apoptosis	7	1.3358778625954197	0.0032014907865946726	BDNF, GRIK2, ERBB3, GRIN1, NR4A2, FURIN, NGF	388	51	13528	4.785526581766726	0.9997060217758962	0.05311460661506473	5.508489342412615
GOTERM_BP_FAT	GO:0007320~insemination	4	0.7633587786259541	0.003230196330936005	TACR1, OXTR, TAC1, KLK14	388	11	13528	12.678537956888471	0.9997267263766431	0.053231097324815124	5.556559617304668
GOTERM_BP_FAT	GO:0000902~cell morphogenesis	21	4.007633587786259	0.003240854558808662	NOX4, PARD6B, S100A6, BMP2, NRP1, ERBB3, PTPRZ1, NR4A2, ITGA1, PAX6, NTNG2, GLI2, NR2E1, ARX, ALCAM, NRCAM, CDC42, BDNF, POU4F1, NGFR, FN1	388	356	13528	2.0567010309278353	0.9997340371671336	0.05305813479517496	5.574402000702672
GOTERM_BP_FAT	GO:0019220~regulation of phosphate metabolic process	26	4.961832061068702	0.0033404389103305096	EFNA1, ADCY8, PDGFA, PTEN, IL11, DGKA, S1PR2, CDC42, SPRY1, CLCF1, ADRA2A, TGFA, THBS1, IL6, BMP2, FLT1, SMAD7, ITGA1, VEGFC, INHBA, CDKN1B, CCND2, CHRM1, MAPK15, PDGFRB, GADD45B	388	485	13528	1.8691040493144861	0.9997935667998308	0.05429621202676116	5.740957375347245
GOTERM_BP_FAT	GO:0051174~regulation of phosphorus metabolic process	26	4.961832061068702	0.0033404389103305096	EFNA1, ADCY8, PDGFA, PTEN, IL11, DGKA, S1PR2, CDC42, SPRY1, CLCF1, ADRA2A, TGFA, THBS1, IL6, BMP2, FLT1, SMAD7, ITGA1, VEGFC, INHBA, CDKN1B, CCND2, CHRM1, MAPK15, PDGFRB, GADD45B	388	485	13528	1.8691040493144861	0.9997935667998308	0.05429621202676116	5.740957375347245
GOTERM_BP_FAT	GO:0042060~wound healing	14	2.6717557251908395	0.003399540361417827	INA, IL6, FGF7, PDGFA, ERBB3, TPM1, IL11, CD36, SERPINB2, TFPI, PDGFRA, HBEGF, TFPI2, FN1	388	191	13528	2.5556215253413934	0.9998223902393059	0.054880527106877075	5.83967378189354
GOTERM_BP_FAT	GO:0043010~camera-type eye development	10	1.9083969465648856	0.0035559277020675677	FOXL2, VEGFA, SIX3, PAX6, FOXC2, FOXC1, COL8A1, NR2E1, GLI3, KLF4	388	107	13528	3.25850274592928	0.9998807041652557	0.056974273543013876	6.100415297485107
GOTERM_BP_FAT	GO:0042493~response to drug	15	2.8625954198473282	0.00375387806072623	TXNIP, PTGS2, STAR, PDGFA, ERBB3, TLR2, OXTR, PDE3A, GAL, PTEN, PCSK1, BDNF, SEMA3C, SLC22A5, NGF	388	216	13528	2.421248568155785	0.9999279209953897	0.05967889076156385	6.4294773011150275
GOTERM_BP_FAT	GO:0001974~blood vessel remodeling	5	0.9541984732824428	0.003793547587441943	VEGFA, ADRA1B, FOXC2, SEMA3C, FOXC1	388	23	13528	7.579560735096369	0.9999348442991575	0.05991664828145815	6.49529079476393
GOTERM_BP_FAT	GO:0009954~proximal/distal pattern formation	5	0.9541984732824428	0.003793547587441943	HOXD9, DLX2, GLI2, GREM1, GLI3	388	23	13528	7.579560735096369	0.9999348442991575	0.05991664828145815	6.49529079476393
GOTERM_BP_FAT	GO:0021536~diencephalon development	6	1.1450381679389312	0.0038300451568137077	ARX, PCSK1, SIX3, PAX6, GLI2, NR0B1	388	37	13528	5.653942602396211	0.9999406253239981	0.06010300140458413	6.555803296756291
GOTERM_BP_FAT	GO:0001558~regulation of cell growth	14	2.6717557251908395	0.0038816924130776684	NRP1, TNFRSF12A, GREM1, NOV, NRCAM, DDR1, INHBA, CDKN1B, BTG1, HTRA1, HBEGF, TNK1, NGF, IGFBP5	388	194	13528	2.5161016048464235	0.9999479407039846	0.0605163428809381	6.6413706572056475
GOTERM_BP_FAT	GO:0051047~positive regulation of secretion	10	1.9083969465648856	0.00402340994943216	INHBB, INHBA, KCNN4, VEGFC, PCSK1, IL6, TACR1, BTC, OXTR, TAC1	388	109	13528	3.198713704719568	0.9999637092990121	0.06227782839432483	6.875783755561759
GOTERM_BP_FAT	GO:0010817~regulation of hormone levels	12	2.2900763358778624	0.0040985692126347326	PCSK1, ECE2, DHRS3, IL6, CYP1B1, DIO2, STAR, CHST8, ACE2, GAL, FURIN, NGF	388	151	13528	2.77080630845907	0.9999700304924685	0.06302231573517425	6.999878252078551
GOTERM_BP_FAT	GO:0043523~regulation of neuron apoptosis	9	1.717557251908397	0.004194714402542031	BDNF, GRIK2, ERBB3, GRIN1, NR4A2, ITGA1, NQO1, FURIN, NGF	388	90	13528	3.48659793814433	0.9999765389643924	0.06406779283255903	7.158394924058131
GOTERM_BP_FAT	GO:0007616~long-term memory	4	0.7633587786259541	0.004216257146223376	ADCY8, TACR1, GRIN1, TAC1	388	12	13528	11.621993127147766	0.9999777914386323	0.06400222265357602	7.193877943178395
GOTERM_BP_FAT	GO:0007565~female pregnancy	10	1.9083969465648856	0.004274489652899187	PTHLH, DDR1, PLA2G4A, FLT1, PZP, PTGS2, KLF9, GNRH1, OXTR, HMX3	388	110	13528	3.1696344892221178	0.99998085252975	0.06447392174301636	7.289728591710897
GOTERM_BP_FAT	GO:0030900~forebrain development	12	2.2900763358778624	0.004308391939536628	ARX, DLX2, PCSK1, DKK1, GRIN1, SIX3, PAX6, OXTR, GLI2, NR0B1, NR2E1, GLI3	388	152	13528	2.752577319587629	0.9999824364829772	0.06458629502659397	7.345488700657965
GOTERM_BP_FAT	GO:0006940~regulation of smooth muscle contraction	6	1.1450381679389312	0.00430880248115291	KCNMA1, FLT1, PTGS2, TACR1, TBXA2R, OXTR	388	38	13528	5.505154639175258	0.9999824548384734	0.06421363848689099	7.34616373685787
GOTERM_BP_FAT	GO:0007389~pattern specification process	17	3.2442748091603053	0.004364662499707638	NRP1, FLT1, TCAP, MAFB, FST, SIX3, PAX6, DLL1, GREM1, GLI2, GLI3, HOXD9, DLX2, VEGFA, NKX3-1, FOXC2, SIM2	388	267	13528	2.2199312714776633	0.9999847816766322	0.06464146535614501	7.437968749402845
GOTERM_BP_FAT	GO:0006937~regulation of muscle contraction	8	1.5267175572519083	0.0044285040818165125	KCNMA1, FLT1, PTGS2, SMAD7, TACR1, TBXA2R, OXTR, TPM1	388	72	13528	3.873997709049255	0.9999870656964207	0.06517783679798206	7.542786242868882
GOTERM_BP_FAT	GO:0032276~regulation of gonadotropin secretion	3	0.5725190839694656	0.004714045028676189	INHBB, INHBA, FST	388	4	13528	26.149484536082472	0.9999937509733156	0.06884347105956645	8.010229079061592
GOTERM_BP_FAT	GO:0032277~negative regulation of gonadotropin secretion	3	0.5725190839694656	0.004714045028676189	INHBB, INHBA, FST	388	4	13528	26.149484536082472	0.9999937509733156	0.06884347105956645	8.010229079061592
GOTERM_BP_FAT	GO:0046882~negative regulation of follicle-stimulating hormone secretion	3	0.5725190839694656	0.004714045028676189	INHBB, INHBA, FST	388	4	13528	26.149484536082472	0.9999937509733156	0.06884347105956645	8.010229079061592
GOTERM_BP_FAT	GO:0046880~regulation of follicle-stimulating hormone secretion	3	0.5725190839694656	0.004714045028676189	INHBB, INHBA, FST	388	4	13528	26.149484536082472	0.9999937509733156	0.06884347105956645	8.010229079061592
GOTERM_BP_FAT	GO:0051050~positive regulation of transport	15	2.8625954198473282	0.005004502788221898	IRS2, IL6, ERBB3, TACR1, BTC, TAC1, OXTR, GLI3, NR1H2, INHBB, PCSK1, VEGFC, KCNN4, INHBA, PLA2G4A	388	223	13528	2.345245249872868	0.9999970190918146	0.07252152797505129	8.483432898538279
GOTERM_BP_FAT	GO:0032583~regulation of gene-specific transcription	11	2.099236641221374	0.005134616305211405	NR1H2, MEF2C, DLX2, IL6, BMP2, CDKN1B, IKZF2, GATA6, SMAD7, HDAC9, MAPRE3	388	134	13528	2.862132635790122	0.9999978604857455	0.07391913053101684	8.694663764821687
GOTERM_BP_FAT	GO:0010648~negative regulation of cell communication	16	3.0534351145038165	0.005228689983084664	PTGS2, ERBB3, GRIK2, SMAD7, SIX3, NR0B1, GREM1, PTEN, DKK1, HTRA1, NGFR, SOX17, THBS1, RUNX2, KLK14, IGFBP5	388	248	13528	2.2494180246092452	0.9999983166845313	0.07480157230434825	8.847099699790451
GOTERM_BP_FAT	GO:0010595~positive regulation of endothelial cell migration	4	0.7633587786259541	0.005365912425204963	VEGFC, VEGFA, HDAC9, THBS1	388	13	13528	10.727993655828707	0.9999988136089469	0.07626407006383318	9.06902293532108
GOTERM_BP_FAT	GO:0034605~cellular response to heat	4	0.7633587786259541	0.005365912425204963	XYLT1, THBS1, MYOF, SCARA5	388	13	13528	10.727993655828707	0.9999988136089469	0.07626407006383318	9.06902293532108
GOTERM_BP_FAT	GO:0048469~cell maturation	8	1.5267175572519083	0.0055484952180780926	KCNMA1, NRCAM, VEGFA, NR4A2, NTN4, PDE3A, SOX8, RUNX2	388	75	13528	3.719037800687285	0.999999255211287	0.07832411223298386	9.363515044545256
GOTERM_BP_FAT	GO:0030336~negative regulation of cell migration	7	1.3358778625954197	0.005590973829424249	SMAD7, ABHD2, GREM1, THBS1, TPM1, PTEN, IGFBP5	388	57	13528	4.281786941580756	0.9999993316770942	0.0784658883119429	9.431900664233106
GOTERM_BP_FAT	GO:0048738~cardiac muscle tissue development	7	1.3358778625954197	0.005590973829424249	TCAP, GATA6, SMAD7, FOXC2, FOXC1, TPM1, PTEN	388	57	13528	4.281786941580756	0.9999993316770942	0.0784658883119429	9.431900664233106
GOTERM_BP_FAT	GO:0051130~positive regulation of cellular component organization	13	2.480916030534351	0.0059031653291464915	TNFRSF12A, TACR1, BTC, TAC1, OXTR, TPM1, AHR, CDC42, PLA2G4A, CDKN1B, TGFA, NGFR, NGF	388	181	13528	2.5041863644130546	0.9999996985881983	0.08222112183011066	9.933001206154323
GOTERM_BP_FAT	GO:0048146~positive regulation of fibroblast proliferation	5	0.9541984732824428	0.005987098665922563	S100A6, PDGFA, BTC, PDGFRA, NGFR	388	26	13528	6.704996034892941	0.9999997566868053	0.08289006997788262	10.067276322343144
GOTERM_BP_FAT	GO:0045766~positive regulation of angiogenesis	5	0.9541984732824428	0.005987098665922563	BTG1, RHOB, HDAC9, THBS1, ANGPTL4	388	26	13528	6.704996034892941	0.9999997566868053	0.08289006997788262	10.067276322343144
GOTERM_BP_FAT	GO:0030155~regulation of cell adhesion	11	2.099236641221374	0.0059904849508106255	DDR1, CD36, ERBB3, SMAD7, SMOC1, TGFBI, DLL1, COL8A1, THBS1, TPM1, PTEN	388	137	13528	2.799458198510046	0.9999997587798208	0.0824864083637965	10.072689677629064
GOTERM_BP_FAT	GO:0050679~positive regulation of epithelial cell proliferation	6	1.1450381679389312	0.0059994532541927745	VEGFC, FGF7, CCND2, TACR1, VEGFA, TGFA	388	41	13528	5.1023384460648735	0.9999997642364642	0.08216054505087611	10.087025028921603
GOTERM_BP_FAT	GO:0010035~response to inorganic substance	14	2.6717557251908395	0.006146836632854295	KCNMA1, TXNIP, A2M, PTGS2, STAR, PDGFA, NR4A2, GRIA3, PTEN, TPM1, PCSK1, PLA2G4A, PDGFRA, THBS1	388	205	13528	2.3810912748302737	0.9999998381319831	0.08364795749104148	10.322300832505938
GOTERM_BP_FAT	GO:0050769~positive regulation of neurogenesis	7	1.3358778625954197	0.006619553824442823	VEGFC, BMP2, STAR, TNFRSF12A, PAX6, NGFR, NGF	388	59	13528	4.136641621527171	0.9999999515627537	0.08932773937015537	11.07301121552875
GOTERM_BP_FAT	GO:0043068~positive regulation of programmed cell death	23	4.3893129770992365	0.006633902557323485	KCNMA1, TXNIP, FOXL2, PTGS2, GRIK2, GRIN1, ITGA1, TLR2, GAL, PTEN, PLEKHF1, PLAGL1, INHBA, PLA2G4A, CDKN1B, RASGRF2, BCL3, POU4F1, DAP, ID3, NGFR, NQO1, NGF	388	433	13528	1.8520035237256256	0.9999999533049605	0.08904120449079111	11.095705102662823
GOTERM_BP_FAT	GO:0001649~osteoblast differentiation	6	1.1450381679389312	0.00665386125243347	PTHLH, CYP24A1, BMP2, GLI2, RUNX2, IGFBP5	388	42	13528	4.980854197349043	0.999999955624649	0.0888294378642911	11.127262593859166
GOTERM_BP_FAT	GO:0022404~molting cycle process	6	1.1450381679389312	0.00665386125243347	FOXQ1, FGF7, PTGS2, PDGFA, FST, NGFR	388	42	13528	4.980854197349043	0.999999955624649	0.0888294378642911	11.127262593859166
GOTERM_BP_FAT	GO:0022405~hair cycle process	6	1.1450381679389312	0.00665386125243347	FOXQ1, FGF7, PTGS2, PDGFA, FST, NGFR	388	42	13528	4.980854197349043	0.999999955624649	0.0888294378642911	11.127262593859166
GOTERM_BP_FAT	GO:0001942~hair follicle development	6	1.1450381679389312	0.00665386125243347	FOXQ1, FGF7, PTGS2, PDGFA, FST, NGFR	388	42	13528	4.980854197349043	0.999999955624649	0.0888294378642911	11.127262593859166
GOTERM_BP_FAT	GO:0032330~regulation of chondrocyte differentiation	4	0.7633587786259541	0.006685991832520403	PTHLH, GLI2, RUNX2, GLI3	388	14	13528	9.961708394698084	0.9999999591194717	0.08877469186262787	11.178043340225274
GOTERM_BP_FAT	GO:0008544~epidermis development	13	2.480916030534351	0.006706758728097461	TXNIP, FGF7, PTGS2, PDGFA, FST, PAX6, GLI2, PTHLH, FOXQ1, COL1A2, NGFR, KLF4, KLK14	388	184	13528	2.46335723890632	0.9999999612304952	0.08857684929449583	11.210849796736234
GOTERM_BP_FAT	GO:0007618~mating	5	0.9541984732824428	0.006872458046882775	TACR1, GRIN1, OXTR, TAC1, KLK14	388	27	13528	6.456662848415426	0.9999999746051114	0.09020284450574612	11.47220373440212
GOTERM_BP_FAT	GO:0060415~muscle tissue morphogenesis	5	0.9541984732824428	0.006872458046882775	TCAP, SMAD7, FOXC2, FOXC1, TPM1	388	27	13528	6.456662848415426	0.9999999746051114	0.09020284450574612	11.47220373440212
GOTERM_BP_FAT	GO:0055008~cardiac muscle tissue morphogenesis	5	0.9541984732824428	0.006872458046882775	TCAP, SMAD7, FOXC2, FOXC1, TPM1	388	27	13528	6.456662848415426	0.9999999746051114	0.09020284450574612	11.47220373440212
GOTERM_BP_FAT	GO:0010942~positive regulation of cell death	23	4.3893129770992365	0.007146923397030894	KCNMA1, TXNIP, FOXL2, PTGS2, GRIK2, GRIN1, ITGA1, TLR2, GAL, PTEN, PLEKHF1, PLAGL1, INHBA, PLA2G4A, CDKN1B, RASGRF2, BCL3, POU4F1, DAP, ID3, NGFR, NQO1, NGF	388	435	13528	1.8434885649958528	0.9999999874013421	0.09316426612012652	11.903515900659201
GOTERM_BP_FAT	GO:0042633~hair cycle	6	1.1450381679389312	0.0073566665419386185	FOXQ1, FGF7, PTGS2, PDGFA, FST, NGFR	388	43	13528	4.865020378806042	0.99999999262721	0.09528581355612142	12.231782345249576
GOTERM_BP_FAT	GO:0042303~molting cycle	6	1.1450381679389312	0.0073566665419386185	FOXQ1, FGF7, PTGS2, PDGFA, FST, NGFR	388	43	13528	4.865020378806042	0.99999999262721	0.09528581355612142	12.231782345249576
GOTERM_BP_FAT	GO:0044087~regulation of cellular component biogenesis	11	2.099236641221374	0.007659690933037179	CDC42, CDKN1B, TACR1, GRIN1, OXTR, TAC1, EPB49, THBS1, TPM1, PTEN, AHR	388	142	13528	2.700885726731523	0.9999999966008926	0.09852420840634524	12.704004790053558
GOTERM_BP_FAT	GO:0040013~negative regulation of locomotion	7	1.3358778625954197	0.007778923929474553	SMAD7, ABHD2, GREM1, THBS1, TPM1, PTEN, IGFBP5	388	61	13528	4.001014027378739	0.9999999974937548	0.09948243531064693	12.889155301889833
GOTERM_BP_FAT	GO:0032868~response to insulin stimulus	9	1.717557251908397	0.007880122664966594	IRS2, STAR, CCND2, ERBB3, FOXC2, FOXO1, HDAC9, PTPRN, GAL	388	100	13528	3.137938144329897	0.9999999980649745	0.10021146264014635	13.046010659927642
GOTERM_BP_FAT	GO:0007620~copulation	4	0.7633587786259541	0.00818232277723449	TACR1, OXTR, TAC1, KLK14	388	15	13528	9.297594501718214	0.9999999991063703	0.10334812335239074	13.512828445593394
GOTERM_BP_FAT	GO:0016486~peptide hormone processing	4	0.7633587786259541	0.00818232277723449	PCSK1, ECE2, FURIN, NGF	388	15	13528	9.297594501718214	0.9999999991063703	0.10334812335239074	13.512828445593394
GOTERM_BP_FAT	GO:0043433~negative regulation of transcription factor activity	6	1.1450381679389312	0.008914370647004368	PTHLH, ID1, SMAD7, HR, ID3, NR0B1	388	45	13528	4.648797250859107	0.9999999998626117	0.11154557372180052	14.633863889823061
GOTERM_BP_FAT	GO:0045765~regulation of angiogenesis	7	1.3358778625954197	0.00907780868343189	IL6, BTG1, ID1, RHOB, HDAC9, THBS1, ANGPTL4	388	63	13528	3.873997709049255	0.9999999999095706	0.11292537788107593	14.882268927350173
GOTERM_BP_FAT	GO:0051090~regulation of transcription factor activity	9	1.717557251908397	0.009356115228525138	PTHLH, IL6, ID1, SMAD7, TLR2, HR, ID3, TMEM189, NR0B1	388	103	13528	3.0465418876989294	0.9999999999556453	0.11563059426891198	15.303690935435588
GOTERM_BP_FAT	GO:0000122~negative regulation of transcription from RNA polymerase II promoter	16	3.0534351145038165	0.009732584335227912	MEF2C, SMAD7, GLIS1, FST, NR0B1, GLI2, NR2E1, FOXP4, DLX2, DRAP1, ID1, ZGLP1, ID3, HDAC9, FOXD3, SIM2	388	266	13528	2.09720176730486	0.9999999999830834	0.11943671227283559	15.870622784507804
GOTERM_BP_FAT	GO:0010810~regulation of cell-substrate adhesion	6	1.1450381679389312	0.009772626484226402	DDR1, CD36, SMOC1, COL8A1, THBS1, PTEN	388	46	13528	4.547736441057822	0.9999999999847322	0.1193259767846766	15.930711904663585
GOTERM_BP_FAT	GO:0021543~pallium development	6	1.1450381679389312	0.009772626484226402	ARX, DLX2, GRIN1, PAX6, NR2E1, GLI3	388	46	13528	4.547736441057822	0.9999999999847322	0.1193259767846766	15.930711904663585
GOTERM_BP_FAT	GO:0043535~regulation of blood vessel endothelial cell migration	4	0.7633587786259541	0.00985979537988151	VEGFC, VEGFA, HDAC9, THBS1	388	16	13528	8.716494845360824	0.9999999999877871	0.11975585568183345	16.061381640774798
GOTERM_BP_FAT	GO:0009746~response to hexose stimulus	6	1.1450381679389312	0.01068598709805404	TXNIP, PCSK1, PTGS2, PTPRN, THBS1, PTEN	388	47	13528	4.450976091248081	0.9999999999985296	0.1285558643309055	17.290398529417782
GOTERM_BP_FAT	GO:0034284~response to monosaccharide stimulus	6	1.1450381679389312	0.01068598709805404	TXNIP, PCSK1, PTGS2, PTPRN, THBS1, PTEN	388	47	13528	4.450976091248081	0.9999999999985296	0.1285558643309055	17.290398529417782
GOTERM_BP_FAT	GO:0035239~tube morphogenesis	10	1.9083969465648856	0.010712142169653698	PSPN, BMP2, FLT1, NRP1, VEGFA, NKX3-1, FOXC2, GLI2, GREM1, GLI3	388	127	13528	2.7453527072002597	0.999999999998625	0.12824683259392322	17.32902736615969
GOTERM_BP_FAT	GO:0006875~cellular metal ion homeostasis	13	2.480916030534351	0.010815152931583872	KCNMA1, C7, PTGER3, JPH2, TRPM8, GRIK2, TACR1, GRIN1, TAC1, OXTR, CXCL13, STC1, JPH1	388	196	13528	2.3125394487691984	0.9999999999989441	0.12879947426713922	17.481000122390387
GOTERM_BP_FAT	GO:0009991~response to extracellular stimulus	14	2.6717557251908395	0.010819219240053413	CYP24A1, A2M, BMP2, PTGS2, STAR, PDGFA, AXL, NR4A2, PTEN, PCSK1, PLA2G4A, SLC22A3, STC1, KLF4	388	220	13528	2.2187441424554826	0.9999999999989551	0.12824685314598538	17.48699377526143
GOTERM_BP_FAT	GO:0031960~response to corticosteroid stimulus	8	1.5267175572519083	0.010837417980277377	KCNMA1, PCSK1, A2M, PLA2G4A, IL6, PTGS2, GNRH1, NGF	388	85	13528	3.2815039417828986	0.9999999999990027	0.12785580679670272	17.513813302401047
GOTERM_BP_FAT	GO:0042445~hormone metabolic process	9	1.717557251908397	0.011028969111222097	PCSK1, ECE2, DHRS3, CYP1B1, DIO2, STAR, CHST8, FURIN, NGF	388	106	13528	2.960319004084808	0.9999999999993897	0.1293768342080326	17.795604281244948
GOTERM_BP_FAT	GO:0009968~negative regulation of signal transduction	14	2.6717557251908395	0.011212320735891016	SMAD7, ERBB3, SIX3, NR0B1, GREM1, PTEN, DKK1, HTRA1, NGFR, SOX17, THBS1, RUNX2, KLK14, IGFBP5	388	221	13528	2.2087045762000277	0.9999999999996186	0.1307911412374808	18.064482062068365
GOTERM_BP_FAT	GO:0048661~positive regulation of smooth muscle cell proliferation	5	0.9541984732824428	0.011266910525260023	IL6, FLT1, PTGS2, VEGFA, HBEGF	388	31	13528	5.623545061523113	0.9999999999996685	0.13079046946135375	18.144375367255538
GOTERM_BP_FAT	GO:0032230~positive regulation of synaptic transmission, GABAergic	3	0.5725190839694656	0.011344693001933493	TACR1, OXTR, TAC1	388	6	13528	17.43298969072165	0.9999999999997284	0.13104082033820352	18.258084704956833
GOTERM_BP_FAT	GO:0051797~regulation of hair follicle development	3	0.5725190839694656	0.011344693001933493	INHBA, FST, NGFR	388	6	13528	17.43298969072165	0.9999999999997284	0.13104082033820352	18.258084704956833
GOTERM_BP_FAT	GO:0042634~regulation of hair cycle	3	0.5725190839694656	0.011344693001933493	INHBA, FST, NGFR	388	6	13528	17.43298969072165	0.9999999999997284	0.13104082033820352	18.258084704956833
GOTERM_BP_FAT	GO:0032535~regulation of cellular component size	16	3.0534351145038165	0.011397412614552054	NRP1, FGFR3, TNFRSF12A, EPB49, CSRP2, GREM1, NEBL, INHBA, CDKN1B, BTG1, ADRA1B, HBEGF, TNK1, ODF3B, NEFM, NGF	388	271	13528	2.05850800776049	0.9999999999997627	0.1310188885803254	18.33507017226179
GOTERM_BP_FAT	GO:0051789~response to protein stimulus	9	1.717557251908397	0.011632851245288161	DDR1, PCSK1, ID1, HSPB7, CREB3L2, NR4A2, CREB3L1, ID3, HSPB3	388	107	13528	2.932652471336352	0.9999999999998703	0.13295353168963553	18.678042730880883
GOTERM_BP_FAT	GO:0007398~ectoderm development	13	2.480916030534351	0.011958967829532874	TXNIP, FGF7, PTGS2, PDGFA, FST, PAX6, GLI2, PTHLH, FOXQ1, COL1A2, NGFR, KLF4, KLK14	388	199	13528	2.2776770450189088	0.9999999999999438	0.1358288454364056	19.150865194471535
GOTERM_BP_FAT	GO:0043065~positive regulation of apoptosis	22	4.198473282442748	0.01220581880104064	KCNMA1, TXNIP, FOXL2, PTGS2, GRIN1, ITGA1, TLR2, GAL, PTEN, PLEKHF1, PLAGL1, INHBA, PLA2G4A, CDKN1B, RASGRF2, BCL3, POU4F1, DAP, ID3, NGFR, NQO1, NGF	388	430	13528	1.7838408055622152	0.9999999999999702	0.13783339349253032	19.50703800067388
GOTERM_BP_FAT	GO:0048878~chemical homeostasis	25	4.770992366412214	0.012316801063773225	C7, JPH2, FGF7, GRIK2, TFR2, TACR1, TAC1, OXTR, JPH1, KCNMA1, GJD2, HCN2, IRS2, PTGER3, TRPM8, SMAD7, GRIN1, ABCG1, PTHLH, PLA2G4A, CXCL13, VEGFA, ADRA1B, STC1, SCARA5	388	512	13528	1.7024403994845358	0.9999999999999776	0.1383915292431932	19.666687667965554
GOTERM_BP_FAT	GO:0051098~regulation of binding	11	2.099236641221374	0.012579513333513833	PTHLH, IL6, ID1, SMAD7, RUNX1T1, TLR2, HR, BCL3, ID3, TMEM189, NR0B1	388	153	13528	2.5067043999730476	0.9999999999999886	0.14052535450600923	20.043413551097267
GOTERM_BP_FAT	GO:0032869~cellular response to insulin stimulus	7	1.3358778625954197	0.012991072797822243	IRS2, STAR, CCND2, ERBB3, FOXC2, FOXO1, HDAC9	388	68	13528	3.589144936325045	0.999999999999996	0.14417257197835465	20.630235403842747
GOTERM_BP_FAT	GO:0001654~eye development	10	1.9083969465648856	0.013557156832614329	FOXL2, VEGFA, SIX3, PAX6, FOXC2, FOXC1, COL8A1, NR2E1, GLI3, KLF4	388	132	13528	2.6413620743517647	0.9999999999999991	0.14935264463014875	21.430750910513694
GOTERM_BP_FAT	GO:0060429~epithelium development	14	2.6717557251908395	0.013760151852462365	TXNIP, BMP2, TBX4, PAX6, GREM1, GLI2, GLI3, PTHLH, PSPN, VEGFC, GATA6, VEGFA, ID3, VEZF1	388	227	13528	2.1503247195603796	0.9999999999999994	0.15077645035188825	21.71595186169749
GOTERM_BP_FAT	GO:0045987~positive regulation of smooth muscle contraction	4	0.7633587786259541	0.01377340674334233	PTGS2, TACR1, TBXA2R, OXTR	388	18	13528	7.74799541809851	0.9999999999999994	0.15026774999313441	21.73454051307998
GOTERM_BP_FAT	GO:0010647~positive regulation of cell communication	18	3.435114503816794	0.013889794459626272	SECTM1, BMP2, IL6, FLT1, PTGS2, GRIK2, ERBB3, TACR1, TAC1, OXTR, TMEM189, FURIN, IL11, CLCF1, VEGFA, TGFA, THBS1, KLK14	388	329	13528	1.9075611819634632	0.9999999999999996	0.1508019541581913	21.897583864206883
GOTERM_BP_FAT	GO:0010720~positive regulation of cell development	7	1.3358778625954197	0.013896095120051731	VEGFC, BMP2, STAR, TNFRSF12A, PAX6, NGFR, NGF	388	69	13528	3.537128343044972	0.9999999999999997	0.15022812607683433	21.906401082772177
GOTERM_BP_FAT	GO:0007631~feeding behavior	7	1.3358778625954197	0.013896095120051731	BDNF, TACR1, GRIN1, ACE2, OXTR, POU4F1, GAL	388	69	13528	3.537128343044972	0.9999999999999997	0.15022812607683433	21.906401082772177
GOTERM_BP_FAT	GO:0008283~cell proliferation	22	4.198473282442748	0.014005401020222264	IRS2, LMO1, PDGFA, FSCN1, FST, GLI2, CSRP2, FURIN, PTEN, ARX, CSGALNACT1, VEGFC, CHRM1, TGFBI, VEGFA, ADRA1B, TGFA, FOXC2, FOXC1, TXNRD1, IFRD2, COL8A1	388	436	13528	1.7592925375957627	0.9999999999999997	0.15068716704727203	22.05921567140926
GOTERM_BP_FAT	GO:0048562~embryonic organ morphogenesis	10	1.9083969465648856	0.01418755081734272	HOXD9, DLX2, FOXL2, HMX2, TCAP, MAFB, FOXC2, GLI2, GLI3, HMX3	388	133	13528	2.621502209131075	0.9999999999999998	0.15186461305580812	22.313242738887496
GOTERM_BP_FAT	GO:0030003~cellular cation homeostasis	15	2.8625954198473282	0.014706808494557072	KCNMA1, C7, PTGER3, JPH2, TRPM8, GRIK2, TACR1, TFR2, GRIN1, TAC1, OXTR, CXCL13, STC1, JPH1, SCARA5	388	254	13528	2.0590145304001948	1.0	0.15634832043194358	23.033122023926822
GOTERM_BP_FAT	GO:0043009~chordate embryonic development	18	3.435114503816794	0.014738172201195835	TCAP, PAX6, SPINT1, DLL1, GLI2, ZNF358, SOX8, TPM1, GLI3, HOXD9, DLX2, GATA6, PDGFRA, NKX3-1, PDGFRB, FOXC2, FOXC1, FOXD3	388	331	13528	1.8960351325256177	1.0	0.15600893429819085	23.076401320764116
GOTERM_BP_FAT	GO:0043392~negative regulation of DNA binding	6	1.1450381679389312	0.014921140998401094	PTHLH, ID1, SMAD7, HR, ID3, NR0B1	388	51	13528	4.101879927228623	1.0	0.1571488014211042	23.32842568710398
GOTERM_BP_FAT	GO:0055065~metal ion homeostasis	13	2.480916030534351	0.01500944926660594	KCNMA1, C7, PTGER3, JPH2, TRPM8, GRIK2, TACR1, GRIN1, TAC1, OXTR, CXCL13, STC1, JPH1	388	205	13528	2.2110133266281116	1.0	0.15736094485992824	23.449784110850214
GOTERM_BP_FAT	GO:0019216~regulation of lipid metabolic process	9	1.717557251908397	0.015023209572544147	NR1H2, KCNMA1, CDC42, PLA2G4A, IRS2, STAR, PDGFA, GAL, ABCG1	388	112	13528	2.8017304860088363	1.0	0.15685225517455725	23.468678006949663
GOTERM_BP_FAT	GO:0051051~negative regulation of transport	10	1.9083969465648856	0.015512995132287957	NR1H2, INHBB, INHBA, IRS2, PTGS2, ERBB3, FST, THBS1, PTEN, IL11	388	135	13528	2.58266513936617	1.0	0.16091172703574097	24.138331018980363
GOTERM_BP_FAT	GO:0050806~positive regulation of synaptic transmission	5	0.9541984732824428	0.015532336227217718	PTGS2, GRIK2, TACR1, OXTR, TAC1	388	34	13528	5.127349909035779	1.0	0.16044726492883976	24.16466108780744
GOTERM_BP_FAT	GO:0006916~anti-apoptosis	13	2.480916030534351	0.01557047277881356	MEF2C, GNRH1, FOXO1, AMIGO2, BDNF, VEGFA, SERPINB2, FAIM3, FOXC2, FOXC1, NGFR, THBS1, NGF	388	206	13528	2.2002802522270044	1.0	0.16016499561408537	24.21655316116095
GOTERM_BP_FAT	GO:0008361~regulation of cell size	13	2.480916030534351	0.01557047277881356	FGFR3, NRP1, TNFRSF12A, CSRP2, GREM1, INHBA, CDKN1B, BTG1, ADRA1B, HBEGF, TNK1, ODF3B, NGF	388	206	13528	2.2002802522270044	1.0	0.16016499561408537	24.21655316116095
GOTERM_BP_FAT	GO:0040036~regulation of fibroblast growth factor receptor signaling pathway	3	0.5725190839694656	0.015584051924767034	NGFR, THBS1, RUNX2	388	7	13528	14.942562592047127	1.0	0.15965298694916474	24.235022097895744
GOTERM_BP_FAT	GO:0001945~lymph vessel development	3	0.5725190839694656	0.015584051924767034	EFNB2, FOXC2, FOXC1	388	7	13528	14.942562592047127	1.0	0.15965298694916474	24.235022097895744
GOTERM_BP_FAT	GO:0009792~embryonic development ending in birth or egg hatching	18	3.435114503816794	0.01588508611853621	TCAP, PAX6, SPINT1, DLL1, GLI2, ZNF358, SOX8, TPM1, GLI3, HOXD9, DLX2, GATA6, PDGFRA, NKX3-1, PDGFRB, FOXC2, FOXC1, FOXD3	388	334	13528	1.8790048768442498	1.0	0.16184848554110276	24.643368527108358
GOTERM_BP_FAT	GO:0001975~response to amphetamine	4	0.7633587786259541	0.01601517926283767	GRIN1, ADRA1B, NR4A2, OXTR	388	19	13528	7.34020618556701	1.0	0.16242413532378608	24.81919378997617
GOTERM_BP_FAT	GO:0000038~very-long-chain fatty acid metabolic process	4	0.7633587786259541	0.01601517926283767	PLA2G4A, PTGS2, SLC27A2, ACOT4	388	19	13528	7.34020618556701	1.0	0.16242413532378608	24.81919378997617
GOTERM_BP_FAT	GO:0031069~hair follicle morphogenesis	4	0.7633587786259541	0.01601517926283767	FOXQ1, FGF7, FST, NGFR	388	19	13528	7.34020618556701	1.0	0.16242413532378608	24.81919378997617
GOTERM_BP_FAT	GO:0035176~social behavior	4	0.7633587786259541	0.01601517926283767	NPAS3, GRIN1, OXTR, NR2E1	388	19	13528	7.34020618556701	1.0	0.16242413532378608	24.81919378997617
GOTERM_BP_FAT	GO:0032101~regulation of response to external stimulus	11	2.099236641221374	0.016108753393616077	A2M, PLA2G4A, IL6, PTGS2, PDGFA, VEGFA, GRIN1, ACE2, TAC1, GREM1, THBS1	388	159	13528	2.41211178110614	1.0	0.16265492192315434	24.94542298995156
GOTERM_BP_FAT	GO:0048145~regulation of fibroblast proliferation	5	0.9541984732824428	0.01715088219318605	S100A6, PDGFA, BTC, PDGFRA, NGFR	388	35	13528	4.980854197349043	1.0	0.17162688319680885	26.337782477122595
GOTERM_BP_FAT	GO:0007166~cell surface receptor linked signal transduction	69	13.16793893129771	0.0178794962262096	NRP1, FGF7, ADCY8, EFNA1, PDGFA, GRIK2, TACR1, FST, TLR2, FOXO1, GABBR2, GLI2, PTEN, GLI3, S1PR2, LPHN2, CLCF1, RSPO3, CLEC4A, CIB2, PTGER2, IRS2, PTGER3, GPR176, GPR133, NPBWR1, TLE4, DLL1, GAL, PTHLH, DDR1, VEGFC, INHBA, DACT1, CHRM1, VEGFA, COL1A2, PDGFRA, PDGFRB, FOXC2, FOXC1, STC1, NGF, WNT5A, FGFR3, ERBB3, TIPARP, OXTR, TAC1, GNG11, GREM2, DGKA, CNR1, ADRA2A, TXNIP, BMP2, FLT1, SMAD7, GRIN1…	388	1856	13528	1.2962028972627089	1.0	0.17759651191763437	27.29674970664062
GOTERM_BP_FAT	GO:0030516~regulation of axon extension	4	0.7633587786259541	0.01844946935313355	NRCAM, NRP1, TNFRSF12A, NGF	388	20	13528	6.973195876288659	1.0	0.182052216370585	28.038697969925018
GOTERM_BP_FAT	GO:0002685~regulation of leukocyte migration	4	0.7633587786259541	0.01844946935313355	IL6, VEGFA, GREM1, THBS1	388	20	13528	6.973195876288659	1.0	0.182052216370585	28.038697969925018
GOTERM_BP_FAT	GO:0042036~negative regulation of cytokine biosynthetic process	4	0.7633587786259541	0.01844946935313355	INHBB, INHBA, IL6, BCL3	388	20	13528	6.973195876288659	1.0	0.182052216370585	28.038697969925018
GOTERM_BP_FAT	GO:0043279~response to alkaloid	6	1.1450381679389312	0.01874793471942116	PCSK1, TACR1, GRIN1, ADRA1B, OXTR, TAC1	388	54	13528	3.873997709049256	1.0	0.18402640676723803	28.424362417119365
GOTERM_BP_FAT	GO:0007422~peripheral nervous system development	5	0.9541984732824428	0.01887091715638497	HOXD9, ERBB3, POU4F1, SOX8, NGF	388	36	13528	4.842497136311569	1.0	0.18442048872851247	28.582707202499545
GOTERM_BP_FAT	GO:0048565~gut development	5	0.9541984732824428	0.01887091715638497	FOXF2, OXTR, GLI2, FOXP4, GLI3	388	36	13528	4.842497136311569	1.0	0.18442048872851247	28.582707202499545
GOTERM_BP_FAT	GO:0040008~regulation of growth	18	3.435114503816794	0.019092965320188088	NRP1, TNFRSF12A, GREM1, ARX, NOV, NRCAM, DDR1, INHBA, CDKN1B, BTG1, HTRA1, HBEGF, FOXC2, TNK1, FOXC1, KCTD11, NGF, IGFBP5	388	341	13528	1.840432929225746	1.0	0.18568794696596402	28.867766384883055
GOTERM_BP_FAT	GO:0007584~response to nutrient	10	1.9083969465648856	0.019222439149933834	CYP24A1, A2M, PLA2G4A, BMP2, PTGS2, STAR, PDGFA, STC1, PTEN, KLF4	388	140	13528	2.4904270986745214	1.0	0.18612853482555403	29.0334854647071
GOTERM_BP_FAT	GO:0051241~negative regulation of multicellular organismal process	11	2.099236641221374	0.01957169078001022	KCNMA1, INHBA, IL6, PTGS2, GRIK2, PDGFA, VEGFA, TAC1, NGFR, THBS1, FURIN	388	164	13528	2.3385717877797334	1.0	0.18848963449268497	29.478693027621727
GOTERM_BP_FAT	GO:0021772~olfactory bulb development	3	0.5725190839694656	0.020389139464560488	ARX, DLX2, NR2E1	388	8	13528	13.074742268041236	1.0	0.19488385115856333	30.510454383561036
GOTERM_BP_FAT	GO:0051971~positive regulation of transmission of nerve impulse	5	0.9541984732824428	0.020694053156081717	PTGS2, GRIK2, TACR1, OXTR, TAC1	388	37	13528	4.711618835330175	1.0	0.19678696075843494	30.891648446472587
GOTERM_BP_FAT	GO:0001569~patterning of blood vessels	4	0.7633587786259541	0.021077346096449012	FLT1, NRP1, VEGFA, FOXC2	388	21	13528	6.641138929798724	1.0	0.1993400544922278	31.36803164619597
GOTERM_BP_FAT	GO:0008038~neuron recognition	4	0.7633587786259541	0.021077346096449012	NRCAM, BDNF, NRP1, NTM	388	21	13528	6.641138929798724	1.0	0.1993400544922278	31.36803164619597
GOTERM_BP_FAT	GO:0045933~positive regulation of muscle contraction	4	0.7633587786259541	0.021077346096449012	PTGS2, TACR1, TBXA2R, OXTR	388	21	13528	6.641138929798724	1.0	0.1993400544922278	31.36803164619597
GOTERM_BP_FAT	GO:0002673~regulation of acute inflammatory response	4	0.7633587786259541	0.021077346096449012	A2M, PLA2G4A, IL6, TAC1	388	21	13528	6.641138929798724	1.0	0.1993400544922278	31.36803164619597
GOTERM_BP_FAT	GO:0042327~positive regulation of phosphorylation	8	1.5267175572519083	0.02114498777485381	VEGFC, IL6, BMP2, CCND2, CLCF1, MAPK15, THBS1, IL11	388	97	13528	2.875544691253056	1.0	0.1991855510441225	31.451779173668104
GOTERM_BP_FAT	GO:0048771~tissue remodeling	6	1.1450381679389312	0.021627951531180866	ERBB3, VEGFA, ADRA1B, FOXC2, SEMA3C, FOXC1	388	56	13528	3.7356406480117816	1.0	0.2025433395547257	32.04694357345632
GOTERM_BP_FAT	GO:0060675~ureteric bud morphogenesis	4	0.7633587786259541	0.023899267503545717	PSPN, BMP2, GREM1, GLI3	388	22	13528	6.3392689784442355	1.0	0.2207069052168208	34.781137978953815
GOTERM_BP_FAT	GO:0055010~ventricular cardiac muscle morphogenesis	4	0.7633587786259541	0.023899267503545717	SMAD7, FOXC2, FOXC1, TPM1	388	22	13528	6.3392689784442355	1.0	0.2207069052168208	34.781137978953815
GOTERM_BP_FAT	GO:0001658~branching involved in ureteric bud morphogenesis	4	0.7633587786259541	0.023899267503545717	PSPN, BMP2, GREM1, GLI3	388	22	13528	6.3392689784442355	1.0	0.2207069052168208	34.781137978953815
GOTERM_BP_FAT	GO:0008217~regulation of blood pressure	8	1.5267175572519083	0.02452469655803415	PTGS2, TACR1, COL1A2, ADRA1B, ACE2, OXTR, TAC1, TPM1	388	100	13528	2.789278350515464	1.0	0.2250363964987523	35.51559856906608
GOTERM_BP_FAT	GO:0010562~positive regulation of phosphorus metabolic process	8	1.5267175572519083	0.02452469655803415	VEGFC, IL6, BMP2, CCND2, CLCF1, MAPK15, THBS1, IL11	388	100	13528	2.789278350515464	1.0	0.2250363964987523	35.51559856906608
GOTERM_BP_FAT	GO:0045937~positive regulation of phosphate metabolic process	8	1.5267175572519083	0.02452469655803415	VEGFC, IL6, BMP2, CCND2, CLCF1, MAPK15, THBS1, IL11	388	100	13528	2.789278350515464	1.0	0.2250363964987523	35.51559856906608
GOTERM_BP_FAT	GO:0033555~multicellular organismal response to stress	5	0.9541984732824428	0.02465521514239041	BDNF, GRIK2, TACR1, ADRA2A, TAC1	388	39	13528	4.469997356595295	1.0	0.22530009004881824	35.667883221083954
GOTERM_BP_FAT	GO:0031646~positive regulation of neurological system process	5	0.9541984732824428	0.02465521514239041	PTGS2, GRIK2, TACR1, OXTR, TAC1	388	39	13528	4.469997356595295	1.0	0.22530009004881824	35.667883221083954
GOTERM_BP_FAT	GO:0003018~vascular process in circulatory system	6	1.1450381679389312	0.024781336873874387	KCNMA1, VEGFA, ADRA1B, ITGA1, FOXC2, FOXC1	388	58	13528	3.606825453252755	1.0	0.22552615605696946	35.81471539706082
GOTERM_BP_FAT	GO:0051969~regulation of transmission of nerve impulse	10	1.9083969465648856	0.025441393264525103	BDNF, PTGS2, STAR, GRIK2, TACR1, GRIN1, OXTR, TAC1, CDH2, NGF	388	147	13528	2.3718353320709724	1.0	0.23004036285020635	36.57801656985913
GOTERM_BP_FAT	GO:0021988~olfactory lobe development	3	0.5725190839694656	0.02572428949303944	ARX, DLX2, NR2E1	388	9	13528	11.621993127147766	1.0	0.23149560011736958	36.90253414890715
GOTERM_BP_FAT	GO:0001967~suckling behavior	3	0.5725190839694656	0.02572428949303944	GRIN1, OXTR, POU4F1	388	9	13528	11.621993127147766	1.0	0.23149560011736958	36.90253414890715
GOTERM_BP_FAT	GO:0044062~regulation of excretion	3	0.5725190839694656	0.02572428949303944	TACR1, BTC, TAC1	388	9	13528	11.621993127147766	1.0	0.23149560011736958	36.90253414890715
GOTERM_BP_FAT	GO:0031667~response to nutrient levels	12	2.2900763358778624	0.026385325682334773	CYP24A1, PCSK1, A2M, PLA2G4A, BMP2, PTGS2, STAR, PDGFA, SLC22A3, STC1, PTEN, KLF4	388	197	13528	2.1238160029305564	1.0	0.23592888256557432	37.65472959063179
GOTERM_BP_FAT	GO:0051100~negative regulation of binding	6	1.1450381679389312	0.026462983452213512	PTHLH, ID1, SMAD7, HR, ID3, NR0B1	388	59	13528	3.5456928184518612	1.0	0.23572708954978183	37.74253924414195
GOTERM_BP_FAT	GO:0021953~central nervous system neuron differentiation	5	0.9541984732824428	0.02679560843516739	ARX, NR4A2, POU4F1, GLI2, NR2E1	388	40	13528	4.358247422680412	1.0	0.23752367571268762	38.117328499660964
GOTERM_BP_FAT	GO:0045777~positive regulation of blood pressure	4	0.7633587786259541	0.026915125491056596	TACR1, ADRA1B, OXTR, TPM1	388	23	13528	6.063648588077095	1.0	0.23764409498841998	38.25147521573623
GOTERM_BP_FAT	GO:0009743~response to carbohydrate stimulus	6	1.1450381679389312	0.02821576906478867	TXNIP, PCSK1, PTGS2, PTPRN, THBS1, PTEN	388	60	13528	3.48659793814433	1.0	0.24688065713418283	39.69369808014971
GOTERM_BP_FAT	GO:0001890~placenta development	6	1.1450381679389312	0.02821576906478867	DLX3, PLA2G4A, PTGS2, PLCD3, SPINT1, FOXD3	388	60	13528	3.48659793814433	1.0	0.24688065713418283	39.69369808014971
GOTERM_BP_FAT	GO:0045785~positive regulation of cell adhesion	6	1.1450381679389312	0.02821576906478867	CD36, SMAD7, SMOC1, COL8A1, THBS1, TPM1	388	60	13528	3.48659793814433	1.0	0.24688065713418283	39.69369808014971
GOTERM_BP_FAT	GO:0045786~negative regulation of cell cycle	7	1.3358778625954197	0.02836823868001527	INHBA, BMP2, CDKN1B, RHOB, FOXC1, NGFR, NGF	388	81	13528	3.0131093292605318	1.0	0.24721579201306576	39.86066789354253
GOTERM_BP_FAT	GO:0012501~programmed cell death	27	5.152671755725191	0.02883465836527343	TRAF1, MEF2C, TNFRSF21, ERBB3, GULP1, GRIK2, TNFRSF12A, GREM1, PTEN, TSC22D3, GATA6, RHOB, DAP, THBS1, BMF, FOXL2, IL6, IL24, PPP1R13L, AHR, PLEKHF1, CDKN1B, RASGRF2, NGFR, GADD45B, SLC5A11, NGF	388	611	13528	1.5407224931243357	1.0	0.2499351615627745	40.36874153378278
GOTERM_BP_FAT	GO:0022610~biological adhesion	30	5.7251908396946565	0.029311210035197984	NRP1, TNFRSF12A, TNC, PCDH20, CDH2, ALCAM, NRCAM, TGFBI, CLEC4A, RHOB, COL12A1, ZYX, COL8A1, THBS1, NEGR1, FN1, HAPLN2, FLRT1, TNXB, COL13A1, ITGA1, FBLIM1, CTNNA1, AMIGO2, DDR1, CD36, FREM3, CDH19, NTM, CDH11	388	701	13528	1.492124652558201	1.0	0.25270188963852425	40.88366790028066
GOTERM_BP_FAT	GO:0007155~cell adhesion	30	5.7251908396946565	0.03014617192831133	NRP1, TNFRSF12A, TNC, PCDH20, CDH2, ALCAM, NRCAM, TGFBI, CLEC4A, RHOB, COL12A1, ZYX, COL8A1, THBS1, NEGR1, FN1, HAPLN2, FLRT1, TNXB, COL13A1, ITGA1, FBLIM1, CTNNA1, AMIGO2, DDR1, CD36, FREM3, CDH19, NTM, CDH11	388	700	13528	1.494256259204713	1.0	0.25811747320919887	41.77576669087779
GOTERM_BP_FAT	GO:0030005~cellular di-, tri-valent inorganic cation homeostasis	13	2.480916030534351	0.03034903520722953	PTGER3, JPH2, TRPM8, GRIK2, TACR1, TFR2, GRIN1, TAC1, OXTR, CXCL13, STC1, SCARA5, JPH1	388	227	13528	1.9967300967346382	1.0	0.2587764708876452	41.99058614115806
GOTERM_BP_FAT	GO:0008285~negative regulation of cell proliferation	18	3.435114503816794	0.030898066366096037	NOX4, IL6, BMP2, PTGS2, GNRH1, PAX6, GAL, GLI3, PTEN, PTHLH, DDR1, BDNF, CDKN1B, BTG1, NKX3-1, THBS1, KLF4, IGFBP5	388	361	13528	1.7384698860553447	1.0	0.2619858343390238	42.568231555651124
GOTERM_BP_FAT	GO:0048663~neuron fate commitment	5	0.9541984732824428	0.031400681446460875	CDC42, DLX2, PAX6, GLI2, GLI3	388	42	13528	4.150711831124203	1.0	0.264819685989544	43.092280140997254
GOTERM_BP_FAT	GO:0010638~positive regulation of organelle organization	7	1.3358778625954197	0.03148380121992501	PLA2G4A, CDKN1B, TACR1, BTC, TGFA, TAC1, TPM1	388	83	13528	2.9405042851819645	1.0	0.2645690001915446	43.17850855935763
GOTERM_BP_FAT	GO:0007439~ectodermal gut development	3	0.5725190839694656	0.031555404443841195	GLI2, FOXP4, GLI3	388	10	13528	10.45979381443299	1.0	0.26423644639559696	43.25269087207661
GOTERM_BP_FAT	GO:0048567~ectodermal gut morphogenesis	3	0.5725190839694656	0.031555404443841195	GLI2, FOXP4, GLI3	388	10	13528	10.45979381443299	1.0	0.26423644639559696	43.25269087207661
GOTERM_BP_FAT	GO:0031644~regulation of neurological system process	10	1.9083969465648856	0.03180915051682312	BDNF, PTGS2, STAR, GRIK2, TACR1, GRIN1, OXTR, TAC1, CDH2, NGF	388	153	13528	2.2788221817936796	1.0	0.2652252123973525	43.51484173757603
GOTERM_BP_FAT	GO:0010038~response to metal ion	9	1.717557251908397	0.03189211397446097	TXNIP, KCNMA1, PCSK1, PLA2G4A, PTGS2, STAR, GRIA3, THBS1, PTEN	388	129	13528	2.432510189403021	1.0	0.2649750871020784	43.60030504906401
GOTERM_BP_FAT	GO:0021675~nerve development	4	0.7633587786259541	0.03352564176675961	BDNF, ERBB3, NGFR, GLI3	388	25	13528	5.578556701030928	1.0	0.2757962108719263	45.25841094792277
GOTERM_BP_FAT	GO:0010594~regulation of endothelial cell migration	4	0.7633587786259541	0.03352564176675961	VEGFC, VEGFA, HDAC9, THBS1	388	25	13528	5.578556701030928	1.0	0.2757962108719263	45.25841094792277
GOTERM_BP_FAT	GO:0010243~response to organic nitrogen	6	1.1450381679389312	0.033908559054363165	PLA2G4A, PTGS2, GRIN1, ADRA1B, NR4A2, OXTR	388	63	13528	3.320569464899362	1.0	0.2776307232848788	45.64037995361259
GOTERM_BP_FAT	GO:0033674~positive regulation of kinase activity	13	2.480916030534351	0.03437419281803802	FLT1, ADCY8, EFNA1, ITGA1, DGKA, S1PR2, CDC42, CCND2, CHRM1, ADRA2A, TGFA, GADD45B, THBS1	388	231	13528	1.9621546838041681	1.0	0.2800275972158275	46.10147294729311
GOTERM_BP_FAT	GO:0055080~cation homeostasis	15	2.8625954198473282	0.03593672312086327	KCNMA1, C7, PTGER3, JPH2, TRPM8, GRIK2, TACR1, TFR2, GRIN1, TAC1, OXTR, CXCL13, STC1, JPH1, SCARA5	388	286	13528	1.82863528224353	1.0	0.2899961572850822	47.62194621296311
GOTERM_BP_FAT	GO:0045471~response to ethanol	6	1.1450381679389312	0.035953161237491385	STAR, GNRH1, CCND2, TACR1, GRIN1, PTEN	388	64	13528	3.268685567010309	1.0	0.2892146096113709	47.63772464342827
GOTERM_BP_FAT	GO:0030509~BMP signaling pathway	5	0.9541984732824428	0.036442447325220145	BMP2, ID1, SMAD7, FST, GREM2	388	44	13528	3.962043111527647	1.0	0.29167348366618806	48.10532702137023
GOTERM_BP_FAT	GO:0002237~response to molecule of bacterial origin	7	1.3358778625954197	0.036561792910261924	PCSK1, PLA2G4A, IL6, PTGS2, TLR2, TAC1, NGF	388	86	13528	2.8379285543035238	1.0	0.29159405508834757	48.21878442397709
GOTERM_BP_FAT	GO:0046888~negative regulation of hormone secretion	4	0.7633587786259541	0.0371176256491336	INHBB, INHBA, FST, IL11	388	26	13528	5.363996827914353	1.0	0.2944701740124326	48.744117891666264
GOTERM_BP_FAT	GO:0032870~cellular response to hormone stimulus	9	1.717557251908397	0.037224522217413424	IRS2, STAR, ADCY8, CCND2, ERBB3, FOXC2, FOXO1, GNG11, HDAC9	388	133	13528	2.3593519882179677	1.0	0.29429824198811305	48.84457069748258
GOTERM_BP_FAT	GO:0006874~cellular calcium ion homeostasis	11	2.099236641221374	0.03775565148926269	JPH2, PTGER3, TRPM8, GRIK2, CXCL13, TACR1, GRIN1, OXTR, TAC1, STC1, JPH1	388	183	13528	2.0957692524364826	1.0	0.2969703663020874	49.3409353567405
GOTERM_BP_FAT	GO:0033057~reproductive behavior in a multicellular organism	3	0.5725190839694656	0.03784989513530833	NPAS3, GRIN1, OXTR	388	11	13528	9.508903467666354	1.0	0.2967074031447757	49.42853433322018
GOTERM_BP_FAT	GO:0010885~regulation of cholesterol storage	3	0.5725190839694656	0.03784989513530833	NR1H2, CD36, ABCG1	388	11	13528	9.508903467666354	1.0	0.2967074031447757	49.42853433322018
GOTERM_BP_FAT	GO:0021871~forebrain regionalization	3	0.5725190839694656	0.03784989513530833	SIX3, PAX6, GLI3	388	11	13528	9.508903467666354	1.0	0.2967074031447757	49.42853433322018
GOTERM_BP_FAT	GO:0002688~regulation of leukocyte chemotaxis	3	0.5725190839694656	0.03784989513530833	IL6, GREM1, THBS1	388	11	13528	9.508903467666354	1.0	0.2967074031447757	49.42853433322018
GOTERM_BP_FAT	GO:0035113~embryonic appendage morphogenesis	7	1.3358778625954197	0.03836438175890358	HOXD9, WNT5A, DKK1, TBX4, GREM1, ZNF358, GLI3	388	87	13528	2.805308685863254	1.0	0.2992348187133089	49.90423300962822
GOTERM_BP_FAT	GO:0030326~embryonic limb morphogenesis	7	1.3358778625954197	0.03836438175890358	HOXD9, WNT5A, DKK1, TBX4, GREM1, ZNF358, GLI3	388	87	13528	2.805308685863254	1.0	0.2992348187133089	49.90423300962822
GOTERM_BP_FAT	GO:0000165~MAPKKK cascade	11	2.099236641221374	0.03895623927160061	S1PR2, WNT5A, FLT1, FGFR3, EFNA1, ADRA2A, ITGA1, TGFA, OXTR, GADD45B, THBS1	388	184	13528	2.0843792021515015	1.0	0.3022459484929422	50.44624747955169
GOTERM_BP_FAT	GO:0046890~regulation of lipid biosynthetic process	5	0.9541984732824428	0.03912811334316789	NR1H2, PLA2G4A, STAR, PDGFA, ABCG1	388	45	13528	3.8739977090492554	1.0	0.30247855942057356	50.602607655517275
GOTERM_BP_FAT	GO:0009749~response to glucose stimulus	5	0.9541984732824428	0.03912811334316789	TXNIP, PCSK1, PTPRN, THBS1, PTEN	388	45	13528	3.8739977090492554	1.0	0.30247855942057356	50.602607655517275
GOTERM_BP_FAT	GO:0006915~apoptosis	26	4.961832061068702	0.03989606120028948	TRAF1, MEF2C, TNFRSF21, ERBB3, GULP1, GRIK2, TNFRSF12A, GREM1, PTEN, TSC22D3, GATA6, RHOB, DAP, THBS1, BMF, FOXL2, IL6, IL24, PPP1R13L, AHR, PLEKHF1, RASGRF2, NGFR, GADD45B, SLC5A11, NGF	388	602	13528	1.5058396410590127	1.0	0.30659069560967833	51.29556955204626
GOTERM_BP_FAT	GO:0033273~response to vitamin	6	1.1450381679389312	0.04026611065091114	CYP24A1, PLA2G4A, BMP2, PTGS2, PDGFA, KLF4	388	66	13528	3.169634489222118	1.0	0.3080873690872983	51.626201666146834
GOTERM_BP_FAT	GO:0042592~homeostatic process	31	5.916030534351145	0.04044333937599312	C7, FGF7, JPH2, GRIK2, TFR2, TACR1, TAC1, OXTR, SLC22A5, JPH1, GJD2, KCNMA1, HCN2, IL6, IRS2, PTGER3, TRPM8, SMAD7, GRIN1, ABCG1, PTHLH, INHBA, KCNN4, PLA2G4A, CXCL13, VEGFA, ADRA1B, PDGFRB, STC1, TXNRD1, SCARA5	388	751	13528	1.4392082034949962	1.0	0.3083310954689108	51.78380115423261
GOTERM_BP_FAT	GO:0001952~regulation of cell-matrix adhesion	4	0.7633587786259541	0.04089827159943397	DDR1, CD36, THBS1, PTEN	388	27	13528	5.165330278732341	1.0	0.31035211014111286	52.18613205130262
GOTERM_BP_FAT	GO:0016265~death	30	5.7251908396946565	0.04114661216591671	TRAF1, MEF2C, C7, TNFRSF21, GULP1, GRIK2, TNFRSF12A, ERBB3, GREM1, PTEN, TSC22D3, GATA6, RHOB, DAP, THBS1, BMF, FOXL2, IL6, PTGER3, NR4A2, IL24, PPP1R13L, AHR, PLEKHF1, CDKN1B, RASGRF2, NGFR, GADD45B, SLC5A11, NGF	388	724	13528	1.4447229025459931	1.0	0.31103938578765034	52.4044198699132
GOTERM_BP_FAT	GO:0006873~cellular ion homeostasis	18	3.435114503816794	0.041159676804128825	GJD2, KCNMA1, HCN2, C7, PTGER3, JPH2, TRPM8, GRIK2, SMAD7, TACR1, TFR2, GRIN1, OXTR, TAC1, CXCL13, STC1, JPH1, SCARA5	388	374	13528	1.6780417884117096	1.0	0.3102274772040434	52.41587742965444
GOTERM_BP_FAT	GO:0050804~regulation of synaptic transmission	9	1.717557251908397	0.04159637037531092	BDNF, PTGS2, STAR, GRIK2, TACR1, GRIN1, OXTR, TAC1, NGF	388	136	13528	2.307307459066101	1.0	0.31210231242357855	52.797359754557796
GOTERM_BP_FAT	GO:0045834~positive regulation of lipid metabolic process	5	0.9541984732824428	0.04192387399540956	NR1H2, CDC42, PLA2G4A, IRS2, ABCG1	388	46	13528	3.7897803675481847	1.0	0.313273903954544	53.08156173050349
GOTERM_BP_FAT	GO:0018108~peptidyl-tyrosine phosphorylation	5	0.9541984732824428	0.04192387399540956	DDR1, FLT1, ERBB3, PDGFRA, PDGFRB	388	46	13528	3.7897803675481847	1.0	0.313273903954544	53.08156173050349
GOTERM_BP_FAT	GO:0001934~positive regulation of protein amino acid phosphorylation	7	1.3358778625954197	0.0421370559069131	VEGFC, IL6, BMP2, CCND2, CLCF1, MAPK15, IL11	388	89	13528	2.7422680412371134	1.0	0.31372020051509164	53.26568906921847
GOTERM_BP_FAT	GO:0055066~di-, tri-valent inorganic cation homeostasis	13	2.480916030534351	0.042387020085953936	PTGER3, JPH2, TRPM8, GRIK2, TACR1, TFR2, GRIN1, TAC1, OXTR, CXCL13, STC1, SCARA5, JPH1	388	239	13528	1.8964758659362462	1.0	0.31439297132133803	53.48071732571684
GOTERM_BP_FAT	GO:0051347~positive regulation of transferase activity	13	2.480916030534351	0.04331096057145636	FLT1, ADCY8, EFNA1, ITGA1, DGKA, S1PR2, CDC42, CCND2, CHRM1, ADRA2A, TGFA, GADD45B, THBS1	388	240	13528	1.888573883161512	1.0	0.3192373801271805	54.26745090699144
GOTERM_BP_FAT	GO:0055074~calcium ion homeostasis	11	2.099236641221374	0.04402151961352789	JPH2, PTGER3, TRPM8, GRIK2, CXCL13, TACR1, GRIN1, OXTR, TAC1, STC1, JPH1	388	188	13528	2.0400307084887035	1.0	0.3227129474615701	54.86393384332197
GOTERM_BP_FAT	GO:0001958~endochondral ossification	3	0.5725190839694656	0.044576622732765234	PTHLH, COL13A1, RUNX2	388	12	13528	8.716494845360826	1.0	0.32520402819760663	55.32480370664392
GOTERM_BP_FAT	GO:0021952~central nervous system projection neuron axonogenesis	3	0.5725190839694656	0.044576622732765234	NR4A2, GLI2, NR2E1	388	12	13528	8.716494845360826	1.0	0.32520402819760663	55.32480370664392
GOTERM_BP_FAT	GO:0002675~positive regulation of acute inflammatory response	3	0.5725190839694656	0.044576622732765234	PLA2G4A, IL6, TAC1	388	12	13528	8.716494845360826	1.0	0.32520402819760663	55.32480370664392
GOTERM_BP_FAT	GO:0048566~embryonic gut development	3	0.5725190839694656	0.044576622732765234	FOXF2, GLI2, GLI3	388	12	13528	8.716494845360826	1.0	0.32520402819760663	55.32480370664392
GOTERM_BP_FAT	GO:0051496~positive regulation of stress fiber formation	3	0.5725190839694656	0.044576622732765234	TACR1, TAC1, TPM1	388	12	13528	8.716494845360826	1.0	0.32520402819760663	55.32480370664392
GOTERM_BP_FAT	GO:0010811~positive regulation of cell-substrate adhesion	4	0.7633587786259541	0.04486523638576359	CD36, SMOC1, COL8A1, THBS1	388	28	13528	4.980854197349042	1.0	0.326056349257145	55.56266512800748
GOTERM_BP_FAT	GO:0021983~pituitary gland development	4	0.7633587786259541	0.04486523638576359	PCSK1, PAX6, GLI2, NR0B1	388	28	13528	4.980854197349042	1.0	0.326056349257145	55.56266512800748
GOTERM_BP_FAT	GO:0055082~cellular chemical homeostasis	18	3.435114503816794	0.04656864501700442	GJD2, KCNMA1, HCN2, C7, PTGER3, JPH2, TRPM8, GRIK2, SMAD7, TACR1, TFR2, GRIN1, OXTR, TAC1, CXCL13, STC1, JPH1, SCARA5	388	380	13528	1.6515463917525774	1.0	0.3353993003051684	56.942377054606574
GOTERM_BP_FAT	GO:0006954~inflammatory response	16	3.0534351145038165	0.04722417666217077	NOX4, C7, A2M, IL6, BMP2, PTGER3, TACR1, TLR2, TAC1, GAL, MMP25, CXCL13, HDAC9, THBS1, NGF, FN1	388	325	13528	1.716478984932593	1.0	0.33838140741830003	57.4624891492444
GOTERM_BP_FAT	GO:0048592~eye morphogenesis	6	1.1450381679389312	0.047300702987017884	FOXL2, VEGFA, SIX3, PAX6, COL8A1, GLI3	388	69	13528	3.0318242940385476	1.0	0.3379164059449742	57.52281884461382
GOTERM_BP_FAT	GO:0007268~synaptic transmission	15	2.8625954198473282	0.0475772446430359	KCNMA1, GJD2, GPR176, GRIK2, NPBWR1, GRIN1, TAC1, OXTR, GABBR2, SLC1A4, NPTX1, CHRM1, SLC22A3, NQO1, GAD1	388	298	13528	1.7549989621531863	1.0	0.3386331770272092	57.740158837923246
GOTERM_BP_FAT	GO:0033043~regulation of organelle organization	12	2.2900763358778624	0.04780418245880603	CDC42, PLA2G4A, CDKN1B, PDGFA, TACR1, MAP1A, BTC, TGFA, TAC1, EPB49, TPM1, NEBL	388	217	13528	1.9280725925222104	1.0	0.3390538683516189	57.91772995574625
GOTERM_BP_FAT	GO:0018212~peptidyl-tyrosine modification	5	0.9541984732824428	0.0478455149528411	DDR1, FLT1, ERBB3, PDGFRA, PDGFRB	388	48	13528	3.6318728522336765	1.0	0.33838599974245764	57.949995353797256
GOTERM_BP_FAT	GO:0032582~negative regulation of gene-specific transcription	5	0.9541984732824428	0.0478455149528411	MEF2C, BMP2, CDKN1B, SMAD7, HDAC9	388	48	13528	3.6318728522336765	1.0	0.33838599974245764	57.949995353797256
GOTERM_BP_FAT	GO:0010721~negative regulation of cell development	5	0.9541984732824428	0.0478455149528411	DLX2, BDNF, NRP1, SMAD7, NGFR	388	48	13528	3.6318728522336765	1.0	0.33838599974245764	57.949995353797256
GOTERM_BP_FAT	GO:0030199~collagen fibril organization	4	0.7633587786259541	0.04901583434240123	COL1A2, FOXC2, COL12A1, FOXC1	388	29	13528	4.809100604337006	1.0	0.3442875650548397	58.853955496391755
GOTERM_BP_FAT	GO:0070482~response to oxygen levels	9	1.717557251908397	0.049615616209864	KCNMA1, FLT1, PDGFA, VEGFA, PDGFRA, NR4A2, OXTR, THBS1, ANGPTL4	388	141	13528	2.2254880456240405	1.0	0.34683170759992976	59.31009356695051
GOTERM_BP_FAT	GO:0009896~positive regulation of catabolic process	5	0.9541984732824428	0.0509709602468893	IRS2, SMAD7, MAPK15, ADRA1B, FURIN	388	49	13528	3.557752998106459	1.0	0.3536567579088944	60.323333278834134
GOTERM_BP_FAT	GO:0051129~negative regulation of cellular component organization	9	1.717557251908397	0.05133160671247956	NR1H2, CDC42, NRP1, SMAD7, MAP1A, NGFR, EPB49, THBS1, PTEN	388	142	13528	2.209815594598519	1.0	0.3547736050247683	60.588911206975936
GOTERM_BP_FAT	GO:0010551~regulation of specific transcription from RNA polymerase II promoter	7	1.3358778625954197	0.052561523785873955	NR1H2, MEF2C, DLX2, IKZF2, GATA6, SMAD7, HDAC9	388	94	13528	2.5964027198947135	1.0	0.3607589677355102	61.48205828368432
GOTERM_BP_FAT	GO:0007566~embryo implantation	4	0.7633587786259541	0.053347067863476094	DDR1, PTGS2, KLF9, HMX3	388	30	13528	4.648797250859107	1.0	0.3641979565692731	62.04247829886508
GOTERM_BP_FAT	GO:0060341~regulation of cellular localization	13	2.480916030534351	0.05336596886571394	IL6, FST, OXTR, GLI3, IL11, INHBB, PCSK1, VEGFC, KCNN4, INHBA, BCL3, RAB27B, NGF	388	248	13528	1.8276521449950116	1.0	0.36336708684518393	62.055867333698565
GOTERM_BP_FAT	GO:0051726~regulation of cell cycle	16	3.0534351145038165	0.05404969902622365	BMP2, PTGS2, BTC, PDE3A, PTEN, INHBA, CDC42, CDKN1B, CCND2, TGFA, RHOB, FOXC1, ID3, NGFR, GADD45B, NGF	388	331	13528	1.6853645622449933	1.0	0.3662055813044307	62.53722114592746
GOTERM_BP_FAT	GO:0021776~smoothened signaling pathway involved in spinal cord motor neuron cell fate specification	2	0.38167938931297707	0.05639834071273813	GLI2, GLI3	388	2	13528	34.865979381443296	1.0	0.378050293600661	64.1471784853479
GOTERM_BP_FAT	GO:0051799~negative regulation of hair follicle development	2	0.38167938931297707	0.05639834071273813	INHBA, NGFR	388	2	13528	34.865979381443296	1.0	0.378050293600661	64.1471784853479
GOTERM_BP_FAT	GO:0045760~positive regulation of action potential	2	0.38167938931297707	0.05639834071273813	TACR1, TAC1	388	2	13528	34.865979381443296	1.0	0.378050293600661	64.1471784853479
GOTERM_BP_FAT	GO:0046855~inositol phosphate dephosphorylation	2	0.38167938931297707	0.05639834071273813	SYNJ2, PTEN	388	2	13528	34.865979381443296	1.0	0.378050293600661	64.1471784853479
GOTERM_BP_FAT	GO:0021775~smoothened signaling pathway involved in ventral spinal cord interneuron specification	2	0.38167938931297707	0.05639834071273813	GLI2, GLI3	388	2	13528	34.865979381443296	1.0	0.378050293600661	64.1471784853479
GOTERM_BP_FAT	GO:0045860~positive regulation of protein kinase activity	12	2.2900763358778624	0.056499646352104374	S1PR2, DGKA, FLT1, ADCY8, CCND2, EFNA1, CHRM1, ADRA2A, ITGA1, TGFA, GADD45B, THBS1	388	223	13528	1.8761961998982943	1.0	0.37764496444223616	64.21513159441314
GOTERM_BP_FAT	GO:0003002~regionalization	11	2.099236641221374	0.0570107799618839	HOXD9, DLX2, TCAP, MAFB, SIX3, PAX6, NKX3-1, DLL1, GLI2, GREM1, GLI3	388	197	13528	1.9468313360196767	1.0	0.37943760270610905	64.55613724492737
GOTERM_BP_FAT	GO:0003007~heart morphogenesis	6	1.1450381679389312	0.05774438301061738	BMP2, TCAP, SMAD7, FOXC2, FOXC1, TPM1	388	73	13528	2.8656969354610933	1.0	0.38239758673634605	65.04021082196645
GOTERM_BP_FAT	GO:0050920~regulation of chemotaxis	4	0.7633587786259541	0.05785565614904565	IL6, VEGFA, GREM1, THBS1	388	31	13528	4.4988360492184905	1.0	0.3820387015252815	65.11308818282343
GOTERM_BP_FAT	GO:0033135~regulation of peptidyl-serine phosphorylation	3	0.5725190839694656	0.05920915128142662	IL6, SMAD7, IL11	388	14	13528	7.471281296023563	1.0	0.38821575138841136	65.98815074650273
GOTERM_BP_FAT	GO:0048844~artery morphogenesis	3	0.5725190839694656	0.05920915128142662	SMAD7, FOXC2, FOXC1	388	14	13528	7.471281296023563	1.0	0.38821575138841136	65.98815074650273
GOTERM_BP_FAT	GO:0035265~organ growth	3	0.5725190839694656	0.05920915128142662	ADRA1B, FOXC2, FOXC1	388	14	13528	7.471281296023563	1.0	0.38821575138841136	65.98815074650273
GOTERM_BP_FAT	GO:0032233~positive regulation of actin filament bundle formation	3	0.5725190839694656	0.05920915128142662	TACR1, TAC1, TPM1	388	14	13528	7.471281296023563	1.0	0.38821575138841136	65.98815074650273
GOTERM_BP_FAT	GO:0008219~cell death	29	5.534351145038168	0.05962548049152766	TRAF1, MEF2C, C7, TNFRSF21, GULP1, GRIK2, TNFRSF12A, ERBB3, GREM1, PTEN, TSC22D3, GATA6, RHOB, DAP, THBS1, BMF, FOXL2, IL6, PTGER3, IL24, PPP1R13L, AHR, PLEKHF1, CDKN1B, RASGRF2, NGFR, GADD45B, SLC5A11, NGF	388	719	13528	1.4062773324921498	1.0	0.3894364193776949	66.25312432484174
GOTERM_BP_FAT	GO:0007498~mesoderm development	6	1.1450381679389312	0.06054571934379036	SECTM1, VEGFA, FOXC2, TXNRD1, FOXC1, KLF4	388	74	13528	2.8269713011981055	1.0	0.393256409675104	66.8319187206174
GOTERM_BP_FAT	GO:0001932~regulation of protein amino acid phosphorylation	10	1.9083969465648856	0.06080018302488173	VEGFC, IL6, BMP2, CCND2, PDGFA, SMAD7, CLCF1, MAPK15, PDGFRB, IL11	388	173	13528	2.015374530719266	1.0	0.3936137743643022	66.99030587770861
GOTERM_BP_FAT	GO:0019233~sensory perception of pain	4	0.7633587786259541	0.06253806236602934	TACR1, GRIN1, TAC1, NGF	388	32	13528	4.358247422680412	1.0	0.40153898643049657	68.05309694126927
GOTERM_BP_FAT	GO:0021954~central nervous system neuron development	4	0.7633587786259541	0.06253806236602934	ARX, NR4A2, GLI2, NR2E1	388	32	13528	4.358247422680412	1.0	0.40153898643049657	68.05309694126927
GOTERM_BP_FAT	GO:0007416~synaptogenesis	4	0.7633587786259541	0.06253806236602934	NRCAM, DNM3, POU4F1, CDH2	388	32	13528	4.358247422680412	1.0	0.40153898643049657	68.05309694126927
GOTERM_BP_FAT	GO:0035107~appendage morphogenesis	7	1.3358778625954197	0.06442623989326951	HOXD9, WNT5A, DKK1, TBX4, GREM1, ZNF358, GLI3	388	99	13528	2.4652712693949805	1.0	0.4100796074073011	69.17117567414294
GOTERM_BP_FAT	GO:0035108~limb morphogenesis	7	1.3358778625954197	0.06442623989326951	HOXD9, WNT5A, DKK1, TBX4, GREM1, ZNF358, GLI3	388	99	13528	2.4652712693949805	1.0	0.4100796074073011	69.17117567414294
GOTERM_BP_FAT	GO:0035150~regulation of tube size	5	0.9541984732824428	0.06455895005261539	KCNMA1, ADRA1B, ITGA1, FOXC2, FOXC1	388	53	13528	3.289243337872009	1.0	0.4097707589180418	69.24835471200099
GOTERM_BP_FAT	GO:0050880~regulation of blood vessel size	5	0.9541984732824428	0.06455895005261539	KCNMA1, ADRA1B, ITGA1, FOXC2, FOXC1	388	53	13528	3.289243337872009	1.0	0.4097707589180418	69.24835471200099
GOTERM_BP_FAT	GO:0050727~regulation of inflammatory response	6	1.1450381679389312	0.06637617560834969	A2M, PLA2G4A, IL6, PTGS2, ACE2, TAC1	388	76	13528	2.752577319587629	1.0	0.4177885320716962	70.2870135732371
GOTERM_BP_FAT	GO:0007243~protein kinase cascade	17	3.2442748091603053	0.06685107181906082	WNT5A, FGFR3, FLT1, ERBB3, EFNA1, ITGA1, TLR2, OXTR, S1PR2, CLCF1, ADRA1B, ADRA2A, BCL3, TGFA, GADD45B, THBS1, NKIRAS2	388	370	13528	1.6019504040122594	1.0	0.4191377078219519	70.55294060244907
GOTERM_BP_FAT	GO:0002687~positive regulation of leukocyte migration	3	0.5725190839694656	0.06705943259012687	IL6, VEGFA, THBS1	388	15	13528	6.97319587628866	1.0	0.4191790829623476	70.66890602337452
GOTERM_BP_FAT	GO:0032369~negative regulation of lipid transport	3	0.5725190839694656	0.06705943259012687	NR1H2, IRS2, THBS1	388	15	13528	6.97319587628866	1.0	0.4191790829623476	70.66890602337452
GOTERM_BP_FAT	GO:0021955~central nervous system neuron axonogenesis	3	0.5725190839694656	0.06705943259012687	NR4A2, GLI2, NR2E1	388	15	13528	6.97319587628866	1.0	0.4191790829623476	70.66890602337452
GOTERM_BP_FAT	GO:0015914~phospholipid transport	4	0.7633587786259541	0.06739051921575556	KCNN4, ABCA4, ABCG1, ATP8B4	388	33	13528	4.226179318962824	1.0	0.41981644814101304	70.85229002296253
GOTERM_BP_FAT	GO:0001709~cell fate determination	4	0.7633587786259541	0.06739051921575556	CDC42, PAX6, DLL1, KLF4	388	33	13528	4.226179318962824	1.0	0.41981644814101304	70.85229002296253
GOTERM_BP_FAT	GO:0008344~adult locomotory behavior	5	0.9541984732824428	0.06822383127980582	HOXD9, KCNMA1, GRIN1, NR4A2, NGF	388	54	13528	3.228331424207713	1.0	0.4228740589699229	71.30907373192926
GOTERM_BP_FAT	GO:0008016~regulation of heart contraction	6	1.1450381679389312	0.06940484564977832	SMAD7, HSPB7, ADRA1B, HBEGF, TAC1, TPM1	388	77	13528	2.716829562190387	1.0	0.4275613939894468	71.9448962681455
GOTERM_BP_FAT	GO:0002009~morphogenesis of an epithelium	7	1.3358778625954197	0.06957803347663483	VEGFC, PSPN, BMP2, TBX4, GLI2, GREM1, GLI3	388	101	13528	2.416454016535674	1.0	0.42741155397389585	72.03701004179412
GOTERM_BP_FAT	GO:0048534~hemopoietic or lymphoid organ development	13	2.480916030534351	0.07076131493928728	LMO2, CRIP2, TIPARP, DLL1, FLT3LG, IL11, INHBA, CDC42, CXCL13, CLCF1, VEGFA, BCL3, HDAC9	388	260	13528	1.743298969072165	1.0	0.43203902145236295	72.65877181957654
GOTERM_BP_FAT	GO:0032270~positive regulation of cellular protein metabolic process	12	2.2900763358778624	0.07179344414570121	NR1H2, VEGFC, IL6, BMP2, CCND2, SMAD7, CLCF1, MAPK15, BCL3, THBS1, FURIN, IL11	388	233	13528	1.7956727578425733	1.0	0.43590286332021944	73.19043744857561
GOTERM_BP_FAT	GO:0051592~response to calcium ion	5	0.9541984732824428	0.0719939911631498	TXNIP, KCNMA1, PCSK1, PLA2G4A, THBS1	388	55	13528	3.1696344892221178	1.0	0.4358610316983371	73.2926040723197
GOTERM_BP_FAT	GO:0051048~negative regulation of secretion	5	0.9541984732824428	0.0719939911631498	INHBB, INHBA, ERBB3, FST, IL11	388	55	13528	3.1696344892221178	1.0	0.4358610316983371	73.2926040723197
GOTERM_BP_FAT	GO:0008037~cell recognition	5	0.9541984732824428	0.0719939911631498	NRCAM, CSGALNACT1, BDNF, NRP1, NTM	388	55	13528	3.1696344892221178	1.0	0.4358610316983371	73.2926040723197
GOTERM_BP_FAT	GO:0019229~regulation of vasoconstriction	4	0.7633587786259541	0.07240905305303615	PTGS2, TACR1, ACE2, TBXA2R	388	34	13528	4.101879927228623	1.0	0.43681527648327323	73.50288749324856
GOTERM_BP_FAT	GO:0051384~response to glucocorticoid stimulus	6	1.1450381679389312	0.07250874487172632	PCSK1, A2M, PLA2G4A, IL6, PTGS2, NGF	388	78	13528	2.681998413957177	1.0	0.43630500112356374	73.5531613524047
GOTERM_BP_FAT	GO:0060173~limb development	7	1.3358778625954197	0.0749614168382468	HOXD9, WNT5A, DKK1, TBX4, GREM1, ZNF358, GLI3	388	103	13528	2.369532579321389	1.0	0.4465759816844782	74.7620537615782
GOTERM_BP_FAT	GO:0048736~appendage development	7	1.3358778625954197	0.0749614168382468	HOXD9, WNT5A, DKK1, TBX4, GREM1, ZNF358, GLI3	388	103	13528	2.369532579321389	1.0	0.4465759816844782	74.7620537615782
GOTERM_BP_FAT	GO:0007178~transmembrane receptor protein serine/threonine kinase signaling pathway	7	1.3358778625954197	0.0749614168382468	BMP2, PDGFA, ID1, SMAD7, FST, COL1A2, GREM2	388	103	13528	2.369532579321389	1.0	0.4465759816844782	74.7620537615782
GOTERM_BP_FAT	GO:0033280~response to vitamin D	3	0.5725190839694656	0.07523080933434091	CYP24A1, PLA2G4A, PTGS2	388	16	13528	6.537371134020618	1.0	0.44681880428749576	74.89160914463542
GOTERM_BP_FAT	GO:0060350~endochondral bone morphogenesis	3	0.5725190839694656	0.07523080933434091	PTHLH, COL13A1, RUNX2	388	16	13528	6.537371134020618	1.0	0.44681880428749576	74.89160914463542
GOTERM_BP_FAT	GO:0009612~response to mechanical stimulus	5	0.9541984732824428	0.07586830190128016	TXNIP, BMP2, TCAP, TACR1, NGF	388	56	13528	3.1130338733431513	1.0	0.44871994310540153	75.19569541128877
GOTERM_BP_FAT	GO:0030097~hemopoiesis	12	2.2900763358778624	0.07699779019613646	CDC42, INHBA, LMO2, CRIP2, CLCF1, VEGFA, TIPARP, BCL3, DLL1, HDAC9, IL11, FLT3LG	388	236	13528	1.7728464092259306	1.0	0.4528040425458516	75.72595206767238
GOTERM_BP_FAT	GO:0019725~cellular homeostasis	20	3.816793893129771	0.0771866818458669	GJD2, KCNMA1, HCN2, C7, PTGER3, JPH2, TRPM8, SMAD7, GRIK2, TACR1, TFR2, GRIN1, OXTR, TAC1, KCNN4, CXCL13, TXNRD1, STC1, JPH1, SCARA5	388	466	13528	1.496393964868811	1.0	0.452668190188778	75.81357973347815
GOTERM_BP_FAT	GO:0045216~cell-cell junction organization	4	0.7633587786259541	0.07758950657173669	CDC42, PARD6B, SMAD7, CTNNA1	388	35	13528	3.9846833578792342	1.0	0.45348220702192354	75.99945608269113
GOTERM_BP_FAT	GO:0034330~cell junction organization	5	0.9541984732824428	0.07984553460368604	CDC42, PARD6B, SMAD7, CTNNA1, FN1	388	57	13528	3.058419243986254	1.0	0.4624193568311328	77.01579992262111
GOTERM_BP_FAT	GO:0050801~ion homeostasis	18	3.435114503816794	0.08053651390387734	GJD2, KCNMA1, HCN2, C7, PTGER3, JPH2, TRPM8, GRIK2, SMAD7, TACR1, TFR2, GRIN1, OXTR, TAC1, CXCL13, STC1, JPH1, SCARA5	388	409	13528	1.534444080356918	1.0	0.4644404120584529	77.31887293132202
GOTERM_BP_FAT	GO:0001707~mesoderm formation	4	0.7633587786259541	0.0829275601531944	FOXC2, TXNRD1, FOXC1, KLF4	388	36	13528	3.873997709049255	1.0	0.47372188449046737	78.3387797946992
GOTERM_BP_FAT	GO:0031331~positive regulation of cellular catabolic process	4	0.7633587786259541	0.0829275601531944	IRS2, SMAD7, ADRA1B, FURIN	388	36	13528	3.873997709049255	1.0	0.47372188449046737	78.3387797946992
GOTERM_BP_FAT	GO:0019218~regulation of steroid metabolic process	4	0.7633587786259541	0.0829275601531944	KCNMA1, STAR, GAL, ABCG1	388	36	13528	3.873997709049255	1.0	0.47372188449046737	78.3387797946992
GOTERM_BP_FAT	GO:0021910~smoothened signaling pathway involved in ventral spinal cord patterning	2	0.38167938931297707	0.08339625895596735	GLI2, GLI3	388	3	13528	23.243986254295532	1.0	0.4747251648138473	78.533564009342
GOTERM_BP_FAT	GO:0046838~phosphorylated carbohydrate dephosphorylation	2	0.38167938931297707	0.08339625895596735	SYNJ2, PTEN	388	3	13528	23.243986254295532	1.0	0.4747251648138473	78.533564009342
GOTERM_BP_FAT	GO:0032278~positive regulation of gonadotropin secretion	2	0.38167938931297707	0.08339625895596735	INHBB, INHBA	388	3	13528	23.243986254295532	1.0	0.4747251648138473	78.533564009342
GOTERM_BP_FAT	GO:0046856~phosphoinositide dephosphorylation	2	0.38167938931297707	0.08339625895596735	SYNJ2, PTEN	388	3	13528	23.243986254295532	1.0	0.4747251648138473	78.533564009342
GOTERM_BP_FAT	GO:0032808~lacrimal gland development	2	0.38167938931297707	0.08339625895596735	PAX6, FOXC1	388	3	13528	23.243986254295532	1.0	0.4747251648138473	78.533564009342
GOTERM_BP_FAT	GO:0032224~positive regulation of synaptic transmission, cholinergic	2	0.38167938931297707	0.08339625895596735	TACR1, TAC1	388	3	13528	23.243986254295532	1.0	0.4747251648138473	78.533564009342
GOTERM_BP_FAT	GO:0046881~positive regulation of follicle-stimulating hormone secretion	2	0.38167938931297707	0.08339625895596735	INHBB, INHBA	388	3	13528	23.243986254295532	1.0	0.4747251648138473	78.533564009342
GOTERM_BP_FAT	GO:0032908~regulation of transforming growth factor-beta1 production	2	0.38167938931297707	0.08339625895596735	THBS1, FURIN	388	3	13528	23.243986254295532	1.0	0.4747251648138473	78.533564009342
GOTERM_BP_FAT	GO:0001996~positive regulation of heart rate by epinephrine-norepinephrine	2	0.38167938931297707	0.08339625895596735	ADRA1B, TPM1	388	3	13528	23.243986254295532	1.0	0.4747251648138473	78.533564009342
GOTERM_BP_FAT	GO:0040037~negative regulation of fibroblast growth factor receptor signaling pathway	2	0.38167938931297707	0.08339625895596735	NGFR, THBS1	388	3	13528	23.243986254295532	1.0	0.4747251648138473	78.533564009342
GOTERM_BP_FAT	GO:0021797~forebrain anterior/posterior pattern formation	2	0.38167938931297707	0.08339625895596735	SIX3, PAX6	388	3	13528	23.243986254295532	1.0	0.4747251648138473	78.533564009342
GOTERM_BP_FAT	GO:0032228~regulation of synaptic transmission, GABAergic	3	0.5725190839694656	0.08369859402211009	TACR1, OXTR, TAC1	388	17	13528	6.1528198908429355	1.0	0.47501945834656645	78.65833193175258
GOTERM_BP_FAT	GO:0048547~gut morphogenesis	3	0.5725190839694656	0.08369859402211009	GLI2, FOXP4, GLI3	388	17	13528	6.1528198908429355	1.0	0.47501945834656645	78.65833193175258
GOTERM_BP_FAT	GO:0002053~positive regulation of mesenchymal cell proliferation	3	0.5725190839694656	0.08369859402211009	IRS2, PDGFA, VEGFA	388	17	13528	6.1528198908429355	1.0	0.47501945834656645	78.65833193175258
GOTERM_BP_FAT	GO:0008306~associative learning	3	0.5725190839694656	0.08369859402211009	TACR1, GRIN1, TAC1	388	17	13528	6.1528198908429355	1.0	0.47501945834656645	78.65833193175258
GOTERM_BP_FAT	GO:0000187~activation of MAPK activity	6	1.1450381679389312	0.08566837053528834	S1PR2, EFNA1, ADRA2A, ITGA1, TGFA, THBS1	388	82	13528	2.5511692230324368	1.0	0.4822926514686875	79.45462484538363
GOTERM_BP_FAT	GO:0007411~axon guidance	7	1.3358778625954197	0.08641842327784159	ARX, ALCAM, BDNF, NRP1, PAX6, NGFR, GLI2	388	107	13528	2.280951922150496	1.0	0.4844172585151961	79.75040221435181
GOTERM_BP_FAT	GO:0044236~multicellular organismal metabolic process	4	0.7633587786259541	0.088418751949079	TNXB, TIPARP, ACE2, MMP16	388	37	13528	3.76929506826414	1.0	0.49164126472015224	80.51969694864276
GOTERM_BP_FAT	GO:0043549~regulation of kinase activity	16	3.0534351145038165	0.08957164139572063	FLT1, ADCY8, EFNA1, ITGA1, PTEN, DGKA, S1PR2, CDC42, SPRY1, CDKN1B, CCND2, CHRM1, ADRA2A, TGFA, GADD45B, THBS1	388	357	13528	1.562620924658523	1.0	0.4953277154008049	80.95046726200373
GOTERM_BP_FAT	GO:0042391~regulation of membrane potential	8	1.5267175572519083	0.09000772815685537	KCNMA1, GJD2, HCN2, GRIK2, SMAD7, TACR1, GRIN1, TAC1	388	134	13528	2.081551007847361	1.0	0.4960952244055986	81.11105342906694
GOTERM_BP_FAT	GO:0051247~positive regulation of protein metabolic process	12	2.2900763358778624	0.09053224882133036	NR1H2, VEGFC, IL6, BMP2, CCND2, SMAD7, CLCF1, MAPK15, BCL3, THBS1, FURIN, IL11	388	243	13528	1.7217767595774467	1.0	0.497212374941575	81.30251301028109
GOTERM_BP_FAT	GO:0042551~neuron maturation	3	0.5725190839694656	0.0924392424330857	NRCAM, NR4A2, NTN4	388	18	13528	5.810996563573883	1.0	0.5038088694708014	81.98328489963653
GOTERM_BP_FAT	GO:0019098~reproductive behavior	3	0.5725190839694656	0.0924392424330857	NPAS3, GRIN1, OXTR	388	18	13528	5.810996563573883	1.0	0.5038088694708014	81.98328489963653
GOTERM_BP_FAT	GO:0010464~regulation of mesenchymal cell proliferation	3	0.5725190839694656	0.0924392424330857	IRS2, PDGFA, VEGFA	388	18	13528	5.810996563573883	1.0	0.5038088694708014	81.98328489963653
GOTERM_BP_FAT	GO:0045646~regulation of erythrocyte differentiation	3	0.5725190839694656	0.0924392424330857	INHBA, LMO2, MAFB	388	18	13528	5.810996563573883	1.0	0.5038088694708014	81.98328489963653
GOTERM_BP_FAT	GO:0048332~mesoderm morphogenesis	4	0.7633587786259541	0.09405849671208018	FOXC2, TXNRD1, FOXC1, KLF4	388	38	13528	3.670103092783505	1.0	0.5091756218575281	82.54291161162706
GOTERM_BP_FAT	GO:0007626~locomotory behavior	13	2.480916030534351	0.09523678021395739	KCNMA1, IL6, PDGFA, GRIN1, ITGA1, NR4A2, HOXD9, NPAS3, CXCL14, CXCL13, ADRA1B, PDGFRB, NGF	388	274	13528	1.6542252991195727	1.0	0.5127620802407293	82.93978284127633
GOTERM_BP_FAT	GO:0051493~regulation of cytoskeleton organization	8	1.5267175572519083	0.09551196085228238	CDKN1B, PDGFA, TACR1, MAP1A, TAC1, EPB49, TPM1, NEBL	388	136	13528	2.0509399636143115	1.0	0.5128342388404432	83.03123554405056
GOTERM_BP_FAT	GO:0007204~elevation of cytosolic calcium ion concentration	7	1.3358778625954197	0.09560781166973384	JPH2, PTGER3, CXCL13, TACR1, OXTR, TAC1, JPH1	388	110	13528	2.2187441424554826	1.0	0.5122157767138814	83.0629815654457
GOTERM_BP_FAT	GO:0048871~multicellular organismal homeostasis	6	1.1450381679389312	0.09630434565284082	PTHLH, PLA2G4A, FGF7, PTGER3, VEGFA, PDGFRB	388	85	13528	2.461127956337174	1.0	0.5139064058319769	83.29199794245346
GOTERM_BP_FAT	GO:0050808~synapse organization	5	0.9541984732824428	0.09675583659709497	NRCAM, DNM3, TNC, POU4F1, CDH2	388	61	13528	2.8578671624133847	1.0	0.5146492218612995	83.43888160977502
GOTERM_BP_FAT	GO:0002520~immune system development	13	2.480916030534351	0.09910677862019396	LMO2, CRIP2, TIPARP, DLL1, FLT3LG, IL11, INHBA, CDC42, CXCL13, CLCF1, VEGFA, BCL3, HDAC9	388	276	13528	1.64223815927088	1.0	0.5225642792775236	84.18423210640637
GOTERM_BP_FAT	GO:0014075~response to amine stimulus	4	0.7633587786259541	0.09984210350866894	GRIN1, ADRA1B, NR4A2, OXTR	388	39	13528	3.575997885276236	1.0	0.5243316975078557	84.41078723186702
GOTERM_BP_FAT	GO:0030534~adult behavior	6	1.1450381679389312	0.09999215755280909	HOXD9, KCNMA1, GRIN1, ADRA1B, NR4A2, NGF	388	86	13528	2.432510189403021	1.0	0.5239083567112007	84.45664147569082

## Sheet: MITF DOWN-regulated
Ensembl gene id	3A-shControl (normalized and divided by gene length in kb)	3A-shControl_2 (normalized and divided by gene length in kb)	3A-shControl_3 (normalized and divided by gene length in kb)	3A-shMITF_70_1 (normalized and divided by gene length in kb)	3A-shMITF_70_2 (normalized and divided by gene length in kb)	3A-shMITF_70_3 (normalized and divided by gene length in kb)	Gene name	Description	log2(3A.shMITF/3A.shControlle)	Adjusted p-value (3A.shMITF vs 3A.shcontrol)
ENSG00000205444	872.217	893.513	850.317	50.4543	25.4811	16.1584	RP4-529N6.1		-4.3931	1.22502e-54
ENSG00000224045	277.872	300.602	255.759	2.92804	3.22638	7.50184	RP11-98L5.4		-4.39072	1.39646e-24
ENSG00000130513	953.635	993.232	850.73	53.4185	26.1606	31.4999	GDF15	growth differentiation factor 15	-4.35501	1.53921e-67
ENSG00000143627	36.7787	26.5786	34.5952	0	0.538246	0	PKLR	pyruvate kinase, liver and RBC	-4.28779	3.15179e-19
ENSG00000187672	180.967	157.151	184.229	13.5066	2.48046	4.32559	ERC2	ELKS/RAB6-interacting/CAST family member 2	-3.94818	2.91619e-27
ENSG00000224260	99.6202	117.915	104.206	2.70251	4.4668	3.46201	RP1-272L16.1		-3.85142	2.41001e-20
ENSG00000203837	88.8204	90.5859	97.3181	2.77909	9.95232	4.45014	PNLIPRP3	pancreatic lipase-related protein 3	-3.50431	7.25487e-24
ENSG00000147588	27.518	24.8712	23.3369	0.417691	0	2.67538	PMP2	peripheral myelin protein 2	-3.48609	2.1152e-14
ENSG00000144837	3956.42	4312.96	4164.79	423.66	268.283	426.071	PLA1A	phospholipase A1 member A	-3.33421	2.35009e-58
ENSG00000113263	1001.13	1001.71	1056.19	106.929	106.778	79.9047	ITK	IL2-inducible T-cell kinase	-3.28107	3.85482e-86
ENSG00000137976	27.9424	32.2216	27.3682	0	0.934695	2.17331	DNASE2B	deoxyribonuclease II beta	-3.18418	2.67209e-10
ENSG00000249908	248.273	329.626	256.22	4.5222	24.9148	23.1724	CTD-2589H19.4		-3.17393	2.29213e-13
ENSG00000122367	247.148	275.321	257.48	16.2219	31.5661	29.1816	LDB3	LIM domain binding 3	-3.15107	7.12956e-37
ENSG00000115474	1267.83	1256.55	1384.99	22.2201	155.066	61.6735	KCNJ13	potassium inwardly-rectifying channel, subfamily J, member 13	-3.12486	1.62813e-11
ENSG00000164175	419.728	370.629	383.406	49.8964	56.0584	25.0662	SLC45A2	solute carrier family 45, member 2	-2.93749	2.44546e-28
ENSG00000229195	574.918	648.657	723.202	13.676	63.2917	91.101	AC009495.4		-2.90482	1.0424e-11
ENSG00000100033	122.618	118.931	128.271	11.277	19.7687	12.4763	PRODH	proline dehydrogenase (oxidase) 1	-2.90001	1.1784e-30
ENSG00000115339	9483.61	9967.78	10474	479.218	1487.45	1111.06	GALNT3	UDP-N-acetyl-alpha-D-galactosamine:polypeptide N-acetylgalactosaminyltransferase 3 (GalNAc-T3)	-2.89813	1.53969e-16
ENSG00000232411	572.493	520.231	661.437	32.1737	84.1983	79.8553	AC009495.3		-2.86406	3.28785e-19
ENSG00000169174	117.438	150.899	123.088	11.7902	22.5186	9.56564	PCSK9	proprotein convertase subtilisin/kexin type 9	-2.86204	2.8568e-20
ENSG00000147614	349.926	273.583	347.918	20.1884	57.838	20.6896	ATP6V0D2	ATPase, H+ transporting, lysosomal 38kDa, V0 subunit d2	-2.85396	1.33125e-14
ENSG00000198203	131.018	102.207	146.726	6.74955	22.3118	7.5656	SULT1C2	sulfotransferase family, cytosolic, 1C, member 2	-2.84881	6.79537e-13
ENSG00000235192	154.687	187.731	182.956	1.30615	18.7101	23.4252	AC009495.2		-2.79118	2.902e-09
ENSG00000138411	634.118	615.499	703.634	114.768	73.612	63.6362	HECW2	HECT, C2 and WW domain containing E3 ubiquitin protein ligase 2	-2.77596	4.2648e-30
ENSG00000237691	39.9011	77.4438	40.0344	5.2629	0	0	IFNWP2	interferon, omega 1 pseudogene 2	-2.75866	6.4574e-07
ENSG00000145832	356.035	337.056	321.141	20.1756	61.6415	38.7685	SLC25A48	solute carrier family 25, member 48	-2.74437	4.72324e-16
ENSG00000122133	471.932	507.391	471.565	90.1969	29.9523	14.2453	PAEP	progestagen-associated endometrial protein	-2.69565	5.58409e-09
ENSG00000118785	18261.3	18471.8	20385.5	3567.97	771.024	1944.07	SPP1	secreted phosphoprotein 1	-2.64835	3.54724e-10
ENSG00000155629	984.488	963.23	1018.6	121.152	173.645	155.2	PIK3AP1	phosphoinositide-3-kinase adaptor protein 1	-2.64469	1.90241e-52
ENSG00000259527	34.4052	32.7531	35.4167	3.98794	3.13877	5.10869	LINC00052	long intergenic non-protein coding RNA 52	-2.64334	3.4004e-12
ENSG00000137726	26.834	19.8533	18.7295	0	0	0	FXYD6	FXYD domain containing ion transport regulator 6	-2.60843	9.47974e-06
ENSG00000241714	40.175	38.2459	34.8125	2.32836	0	0	RP11-76P2.2		-2.57648	8.45194e-06
ENSG00000112964	615.868	539.841	628.98	89.9029	115.574	71.3806	GHR	growth hormone receptor	-2.57476	7.87385e-35
ENSG00000014257	81.0383	44.948	79.9309	7.00513	7.71888	4.4869	ACPP	acid phosphatase, prostate	-2.56708	1.03496e-07
ENSG00000232348	19.5763	15.0735	26.574	0	0	0	LINC00279	long intergenic non-protein coding RNA 279	-2.51339	2.50041e-05
ENSG00000101197	41.6785	41.7194	36.898	2.34446	6.02778	7.00777	BIRC7	baculoviral IAP repeat containing 7	-2.49689	1.58915e-09
ENSG00000247809	122.102	91.3303	107.925	9.2668	8.1688	23.7422	NR2F2-AS1	NR2F2 antisense RNA 1	-2.49497	2.47181e-09
ENSG00000161896	575.304	568.063	556.295	55.8198	122.602	86.3844	IP6K3	inositol hexakisphosphate kinase 3	-2.49005	4.89513e-19
ENSG00000206077	1450.24	1597.95	1534.61	134.127	361.578	111.085	ZDHHC11B	zinc finger, DHHC-type containing 11B	-2.48965	3.89879e-10
ENSG00000166473	59.8626	62.226	59.4738	3.74148	13.1926	8.62732	PKD1L2	polycystic kidney disease 1-like 2	-2.48852	7.27543e-12
ENSG00000128849	79.1862	65.6468	87.3959	5.60912	8.65289	17.2451	CGNL1	cingulin-like 1	-2.48207	4.25435e-10
ENSG00000158516	100.635	135.196	102.743	10.1299	26.0448	8.65118	CPA2	carboxypeptidase A2 (pancreatic)	-2.4769	3.79511e-10
ENSG00000171368	1150.55	1209.16	1102.59	130.667	239.092	197.198	TPPP	tubulin polymerization promoting protein	-2.47316	3.09454e-25
ENSG00000183508	38.9922	32.1496	40.6539	4.42312	6.23845	7.47934	FAM46C	family with sequence similarity 46, member C	-2.47254	2.60145e-21
ENSG00000137033	151.361	130.225	154.006	26.2755	21.9641	23.2136	IL33	interleukin 33	-2.45015	3.14226e-22
ENSG00000117461	492.01	463.712	486.653	67.3585	102.79	79.1249	PIK3R3	phosphoinositide-3-kinase, regulatory subunit 3 (gamma)	-2.44557	1.49337e-37
ENSG00000134160	16449.6	16724.7	17081.3	1166.23	4080.89	989.396	TRPM1	transient receptor potential cation channel, subfamily M, member 1	-2.43485	6.85343e-08
ENSG00000086717	15.3669	22.1958	21.7983	0.675627	3.72233	0.865501	PPEF1	protein phosphatase, EF-hand calcium binding domain 1	-2.43381	3.13248e-06
ENSG00000218725	62.8557	87.1164	76.0499	10.9999	15.5838	7.04565	RP11-174C7.2		-2.42611	2.19014e-12
ENSG00000225886	339.445	284.112	361.865	8.32306	16.0494	74.6349	RP11-288L9.4		-2.41923	3.28428e-06
ENSG00000239474	346.966	345.755	395.29	58.5095	70.7609	62.1559	KBTBD10	kelch repeat and BTB (POZ) domain containing 10	-2.40236	8.6633e-30
ENSG00000206199	21.2889	24.5882	22.6165	2.39504	0.879692	4.09084	ANKUB1	ankyrin repeat and ubiquitin domain containing 1	-2.39342	1.60523e-06
ENSG00000080166	336.834	316.888	359.278	71.9486	58.7255	21.6198	DCT	dopachrome tautomerase (dopachrome delta-isomerase, tyrosine-related protein 2)	-2.39065	9.49017e-11
ENSG00000188818	4631.32	4401.91	4565.79	386.015	1171.34	438.708	ZDHHC11	zinc finger, DHHC-type containing 11	-2.38442	9.57459e-10
ENSG00000185737	554.884	570.313	529.604	35.7576	140.014	55.6224	NRG3	neuregulin 3	-2.38057	1.30031e-08
ENSG00000183117	225.164	218.708	229.908	57.8237	23.4741	14.295	CSMD1	CUB and Sushi multiple domains 1	-2.36672	8.27753e-09
ENSG00000158683	149.547	194.609	133.375	17.841	34.4029	2.85687	PKD1L1	polycystic kidney disease 1 like 1	-2.36055	1.86476e-06
ENSG00000231811	5947.79	6668.34	6122.48	371.954	210.007	19.6895	RP3-527G5.1		-2.35933	0.000103562
ENSG00000167306	375.997	339.237	353.098	33.4049	71.6274	76.3331	MYO5B	myosin VB	-2.35784	3.17237e-15
ENSG00000181634	38.3103	27.472	39.1068	7.22079	3.27621	0	TNFSF15	tumor necrosis factor (ligand) superfamily, member 15	-2.34527	9.31729e-06
ENSG00000167749	44.5285	34.2863	33.289	7.79263	3.67998	0	KLK4	kallikrein-related peptidase 4	-2.33524	5.38121e-06
ENSG00000239508	16.4729	13.5765	11.0186	0.777901	1.71432	0	PLCH1-AS1	PLCH1 antisense RNA 1	-2.32505	5.37038e-05
ENSG00000183486	51.6085	56.2953	47.9454	1.21856	6.71358	12.4881	MX2	myxovirus (influenza virus) resistance 2 (mouse)	-2.30868	1.49584e-06
ENSG00000241104	28.0765	24.501	18.7802	0.917902	2.02285	4.70345	CEACAMP10	carcinoembryonic antigen-related cell adhesion molecule pseudogene 10	-2.3001	1.33199e-05
ENSG00000234011	63.6554	63.0006	56.0793	1.97956	13.0876	7.60765	RP3-461P17.10		-2.27198	4.99852e-06
ENSG00000185745	3103.51	2898.97	3542.38	290.65	157.238	865.225	IFIT1	interferon-induced protein with tetratricopeptide repeats 1	-2.26423	1.9821e-06
ENSG00000253490	1883.68	1942.09	1992.39	424.351	437.46	230.239	AC145110.1		-2.26194	5.18272e-18
ENSG00000250423	5.09983	4.27235	6.65193	0.780287	1.14639	0.166596	KIAA1210	KIAA1210	-2.2594	2.23614e-06
ENSG00000103184	21.0991	22.8667	18.8933	3.4712	5.09984	1.8528	SEC14L5	SEC14-like 5 (S. cerevisiae)	-2.25166	8.96254e-10
ENSG00000162777	186.516	189.503	180.01	32.8407	33.6912	42.07	DENND2D	DENN/MADD domain containing 2D	-2.24213	3.08832e-21
ENSG00000266835	238.731	275.151	272.671	67.0034	37.9699	39.2382	RP11-838N2.4		-2.24169	1.46963e-14
ENSG00000100604	25.3757	33.2161	19.3148	0	0	5.71686	CHGA	chromogranin A (parathyroid secretory protein 1)	-2.23223	0.000152978
ENSG00000124602	83.2503	63.8361	83.0343	3.14042	19.3782	11.2643	UNC5CL	unc-5 homolog C (C. elegans)-like	-2.22958	1.34388e-06
ENSG00000185640	5.17523	12.8711	9.8658	0	0.727086	0	KRT79	keratin 79	-2.22621	0.000275388
ENSG00000115457	207.523	177.803	161.841	33.6759	42.4082	29.2736	IGFBP2	insulin-like growth factor binding protein 2, 36kDa	-2.21446	1.88298e-16
ENSG00000244734	22.9549	15.9075	14.9028	0	0	0	HBB	hemoglobin, beta	-2.20751	0.000355886
ENSG00000198542	149.345	154.49	130.26	31.2541	33.1631	22.2431	ITGBL1	integrin, beta-like 1 (with EGF-like repeat domains)	-2.20228	4.71321e-22
ENSG00000259720	607.19	567.712	557	17.204	154.364	37.781	RP11-348B17.1		-2.19835	3.9684e-05
ENSG00000254645	15.2693	15.7793	16.1266	0	2.25814	1.31263	RP11-396O20.2		-2.18003	0.000204938
ENSG00000079385	478.06	473.638	480.129	122.987	75.3615	98.3732	CEACAM1	carcinoembryonic antigen-related cell adhesion molecule 1 (biliary glycoprotein)	-2.17955	2.852e-26
ENSG00000250378	2076.55	2064.24	1898.71	445.323	499.618	203.987	RP11-119J18.1		-2.17812	4.80083e-12
ENSG00000111331	8648.69	8556.64	8396.79	1401.86	1652.54	2269.93	OAS3	2'-5'-oligoadenylate synthetase 3, 100kDa	-2.17669	6.2295e-26
ENSG00000043462	47.4348	66.9609	44.7937	9.48713	9.14705	7.59583	LCP2	lymphocyte cytosolic protein 2 (SH2 domain containing leukocyte protein of 76kDa)	-2.15126	4.54831e-07
ENSG00000124126	36.1006	38.5792	31.9766	3.23642	9.31169	7.60093	PREX1	phosphatidylinositol-3,4,5-trisphosphate-dependent Rac exchange factor 1	-2.14591	1.14096e-09
ENSG00000152380	477.716	428.497	499.742	116.827	101.224	84.4233	FAM151B	family with sequence similarity 151, member B	-2.13641	8.10989e-30
ENSG00000166927	121.603	122.443	112.624	17.89	29.5692	22.9177	MS4A7	membrane-spanning 4-domains, subfamily A, member 7	-2.1259	4.6899e-11
ENSG00000100351	50.0577	62.6754	71.334	0.924995	12.2309	13.0344	GRAP2	GRB2-related adaptor protein 2	-2.12572	3.54341e-05
ENSG00000136040	125129	119820	126830	21048.4	32585.4	27156	PLXNC1	plexin C1	-2.12476	4.04156e-28
ENSG00000246922	4401.04	4599.87	4545.2	237.475	1387.17	384.848	UBAP1L	ubiquitin associated protein 1-like	-2.12134	2.29271e-05
ENSG00000132692	1076.76	1175.07	1050.42	261.033	273.374	102.365	BCAN	brevican	-2.12106	9.7772e-10
ENSG00000223949	45.8072	32.7562	40.8536	6.48947	10.1301	6.23492	RP11-24J23.2		-2.11524	2.68357e-09
ENSG00000111335	8760.11	8018.32	8836.05	1188.86	533.419	2657.24	OAS2	2'-5'-oligoadenylate synthetase 2, 69/71kDa	-2.0852	4.51616e-06
ENSG00000196242	3.49243	5.33343	2.33607	0	0	0	OR2C3	olfactory receptor, family 2, subfamily C, member 3	-2.08198	0.000931116
ENSG00000074317	59.2957	76.5386	64.4516	8.40037	20.8266	4.03543	SNCB	synuclein, beta	-2.08131	5.65527e-06
ENSG00000123612	25.2492	43.8556	41.4107	3.09551	6.82183	9.51709	ACVR1C	activin A receptor, type IC	-2.07651	3.13248e-06
ENSG00000188396	212.017	160.944	176.349	6.0296	38.7564	42.4826	TCTEX1D4	Tctex1 domain containing 4	-2.07156	2.92165e-05
ENSG00000163554	344.539	342.811	311.229	84.8482	76.9059	19.2843	SPTA1	spectrin, alpha, erythrocytic 1 (elliptocytosis 2)	-2.06575	1.10427e-06
ENSG00000226869	6246.08	6333.27	6800.45	1384.48	1870.71	1069.12	LHFPL3-AS1	LHFPL3 antisense RNA 1	-2.05849	3.51277e-19
ENSG00000124343	34.9423	55.1555	29.9033	9.17252	0	0	XG	Xg blood group	-2.05515	0.000788058
ENSG00000120217	115.622	169.152	152.404	30.3514	25.4811	37.0297	CD274	CD274 molecule	-2.03678	1.86996e-10
ENSG00000236384	24.9772	34.3293	13.7834	3.18465	1.75457	0	LINC00479	long intergenic non-protein coding RNA 479	-2.03604	0.000937068
ENSG00000117479	1475.72	1461.88	1622.65	263.926	475.411	273.716	SLC19A2	solute carrier family 19 (thiamine transporter), member 2	-2.0351	1.06563e-14
ENSG00000184005	760.817	730.212	797.369	130.448	244.212	128.623	ST6GALNAC3	ST6 (alpha-N-acetyl-neuraminyl-2,3-beta-galactosyl-1,3)-N-acetylgalactosaminide alpha-2,6-sialyltransferase 3	-2.02952	6.71266e-13
ENSG00000255395	19.9505	24.2494	32.8854	1.81695	0	4.65516	CTD-2562J17.2		-2.02186	0.00092454
ENSG00000225328	10.4487	11.9675	32.7614	0	0	0	AC019100.3		-2.01955	0.00144019
ENSG00000186106	805.839	768.29	813.358	207.793	214.602	125.728	ANKRD46	ankyrin repeat domain 46	-2.0159	2.93591e-18
ENSG00000198959	234.19	226.643	224.207	78.3051	27.0286	33.2357	TGM2	transglutaminase 2 (C polypeptide, protein-glutamine-gamma-glutamyltransferase)	-2.0149	1.11547e-07
ENSG00000086159	47.9498	48.5682	53.2646	2.91129	16.8416	4.66182	AQP6	aquaporin 6, kidney specific	-2.01088	6.56264e-05
ENSG00000234604	128.973	147.72	234.545	0	33.9748	13.1661	RP1-206D15.5		-2.00775	0.000930676
ENSG00000229400	2785.92	3090.09	2968.38	644.292	685.827	812.901	RP11-3L21.2		-2.00555	1.10384e-44
ENSG00000004948	4.04858	8.24367	6.31884	0	0.632	0	CALCR	calcitonin receptor	-2.00075	0.00159155
ENSG00000204296	6.07871	4.47575	4.19308	0	0.533762	0	C6orf10	chromosome 6 open reading frame 10	-1.99449	0.00163894
ENSG00000227297	16.484	24.1157	26.268	2.47265	1.36229	4.75132	RP4-718J7.4		-1.97678	0.000577094
ENSG00000181381	6154.4	5561.86	6847.45	1057.51	1354.22	1953.34	DDX60L	DEAD (Asp-Glu-Ala-Asp) box polypeptide 60-like	-1.97036	6.66375e-15
ENSG00000163520	8.59435	11.2498	9.70095	1.36975	1.50931	1.75469	FBLN2	fibulin 2	-1.96731	0.000187802
ENSG00000176771	160.122	183.941	158.802	32.0619	47.7977	42.2804	NCKAP5	NCK-associated protein 5	-1.95903	4.27395e-20
ENSG00000108823	65.2333	92.5046	62.1787	12.4761	22.9121	3.55162	SGCA	sarcoglycan, alpha (50kDa dystrophin-associated glycoprotein)	-1.95278	5.75064e-05
ENSG00000152270	227.539	236.85	239.223	28.873	78.6194	49.0792	PDE3B	phosphodiesterase 3B, cGMP-inhibited	-1.94979	1.19971e-08
ENSG00000267344	19.2084	18.286	28.0328	0	2.45332	0	CTB-39G8.3		-1.94793	0.00226385
ENSG00000169562	362.377	344.741	356.634	71.9568	109.196	81.6675	GJB1	gap junction protein, beta 1, 32kDa	-1.94231	3.60453e-22
ENSG00000117090	5.63972	11.0734	6.36589	0	0	0	SLAMF1	signaling lymphocytic activation molecule family member 1	-1.9419	0.00240534
ENSG00000157601	7169.38	6611.35	7292.5	1131.85	834.447	2556.07	MX1	myxovirus (influenza virus) resistance 1, interferon-inducible protein p78 (mouse)	-1.94163	4.65269e-07
ENSG00000255346	18.8262	27.8375	19.9385	3.1116	2.93884	7.4027	NOX5	NADPH oxidase, EF-hand calcium binding domain 5	-1.93151	1.33424e-05
ENSG00000187416	31.6146	22.6312	27.7552	8.18782	5.55205	1.61367	LHFPL3	lipoma HMGIC fusion partner-like 3	-1.92311	3.85095e-05
ENSG00000132639	117.562	123.822	128.891	26.8023	40.4714	8.90157	SNAP25	synaptosomal-associated protein, 25kDa	-1.91269	9.26928e-06
ENSG00000145934	413.592	499.738	389.703	43.945	113.607	132.077	ODZ2	odz, odd Oz/ten-m homolog 2 (Drosophila)	-1.91268	4.15564e-07
ENSG00000259041	33.1645	37.9851	31.1956	7.92853	0	0	RP11-167B3.1		-1.90363	0.00247277
ENSG00000149305	8.96123	4.93896	4.25898	0	0.662628	0	HTR3B	5-hydroxytryptamine (serotonin) receptor 3B, ionotropic	-1.90015	0.00316884
ENSG00000165471	33.2509	19.1084	25.6318	4.13616	7.97578	3.97392	MBL2	mannose-binding lectin (protein C) 2, soluble	-1.89539	1.67892e-05
ENSG00000181449	15.8852	20.2461	11.3245	3.73099	3.52384	0.682789	SOX2	SRY (sex determining region Y)-box 2	-1.89058	0.000338693
ENSG00000188488	14.339	21.657	29.8805	1.40635	0	5.40475	SERPINA5	serpin peptidase inhibitor, clade A (alpha-1 antiproteinase, antitrypsin), member 5	-1.89039	0.00241328
ENSG00000259277	7.43828	12.5184	11.7278	0	0	0	RP13-126C7.1		-1.8868	0.00341729
ENSG00000136859	8487.72	9018.87	8005.77	1961.68	2813.21	1703.01	ANGPTL2	angiopoietin-like 2	-1.88675	4.37809e-17
ENSG00000196549	22622.8	22201.1	24460.5	7193.19	6248.12	4018.47	MME	membrane metallo-endopeptidase	-1.88521	4.60493e-15
ENSG00000111405	10.0214	8.97533	8.46728	0.672501	2.22307	0	ENDOU	endonuclease, polyU-specific	-1.88058	0.0022554
ENSG00000112212	14.4488	7.27431	24.5336	0	1.56151	0	TSPO2	translocator protein 2	-1.87973	0.00362975
ENSG00000182326	206.716	185.635	188.113	36.7769	69.2287	31.4083	C1S	complement component 1, s subcomponent	-1.87939	1.15235e-08
ENSG00000251003	26.4329	51.0762	41.6762	0	10.6104	0	RP11-152P17.2		-1.87925	0.00306107
ENSG00000133026	51351	51318.9	51940.9	7588.55	16962.8	13260.3	MYH10	myosin, heavy chain 10, non-muscle	-1.87801	2.10509e-10
ENSG00000169860	34.6854	36.3219	45.1128	12.776	8.66324	5.87515	P2RY1	purinergic receptor P2Y, G-protein coupled, 1	-1.87753	1.11519e-08
ENSG00000233695	15.4855	10.8108	27.9671	0	2.90082	1.68622	GAS6-AS1	GAS6 antisense RNA 1	-1.87348	0.00320476
ENSG00000220988	149.081	183.664	114.384	11.1813	24.641	14.3236	SNORD88C	small nucleolar RNA, C/D box 88C	-1.87317	0.00224471
ENSG00000218819	1.56092	1.53241	2.34921	0.331702	0	0	AC010872.2	Uncharacterized protein	-1.87224	0.00350479
ENSG00000143387	70408.8	69810.6	72058.8	23775.7	18104.4	11045.2	CTSK	cathepsin K	-1.86286	6.17246e-11
ENSG00000196329	251.749	283.143	316.351	96.6075	54.9423	59.8826	GIMAP5	GTPase, IMAP family member 5	-1.85911	5.56332e-11
ENSG00000240003	40.3255	45.8397	56.4314	1.35305	16.4001	5.19991	CTD-2015H6.1		-1.85907	0.00101393
ENSG00000196876	19.6255	10.9179	16.7374	4.37901	1.37863	4.0069	SCN8A	sodium channel, voltage gated, type VIII, alpha subunit	-1.85426	7.03953e-05
ENSG00000087116	709.085	740.967	624.633	134.849	231.325	170.783	ADAMTS2	ADAM metallopeptidase with thrombospondin type 1 motif, 2	-1.84887	2.30514e-14
ENSG00000114541	4628.8	4315.57	4526.48	883.848	1237.01	1438.13	FRMD4B	FERM domain containing 4B	-1.84437	1.77587e-18
ENSG00000111348	18.764	17.3376	29.9012	5.62929	1.55072	0	ARHGDIB	Rho GDP dissociation inhibitor (GDI) beta	-1.84201	0.00302783
ENSG00000115290	37.8156	50.9556	41.8478	8.50867	13.2821	9.08324	GRB14	growth factor receptor-bound protein 14	-1.83856	4.79696e-07
ENSG00000240666	24.447	27.4291	19.2726	0	4.90664	0	MME-AS1	MME antisense RNA 1	-1.83846	0.00434848
ENSG00000249464	18.487	33.732	17.4246	0.714282	5.50942	5.49012	RP11-93L9.1		-1.83795	0.00111444
ENSG00000250343	55.4823	60.5209	51.9565	0	11.6924	15.1036	CTC-255N20.1		-1.83741	0.00159008
ENSG00000163032	36.9071	42.3949	35.5189	7.68283	8.46563	9.84196	VSNL1	visinin-like 1	-1.83738	7.751e-06
ENSG00000227467	47.8813	38.7991	57.192	15.3662	11.4405	2.66009	RP11-169D4.1		-1.83718	0.000109557
ENSG00000050555	29.7614	43.7888	30.3238	5.58901	12.9652	4.89875	LAMC3	laminin, gamma 3	-1.83528	7.95678e-06
ENSG00000152689	1510.19	1338.3	1530.9	451.114	400.221	335.688	RASGRP3	RAS guanyl releasing protein 3 (calcium and DAG-regulated)	-1.82836	5.00762e-27
ENSG00000010671	31.673	88.326	80.1378	5.26744	19.3471	8.99703	BTK	Bruton agammaglobulinemia tyrosine kinase	-1.82773	0.00120427
ENSG00000163359	14.5415	18.0732	15.4744	2.99649	4.9527	4.07851	COL6A3	collagen, type VI, alpha 3	-1.82769	9.60051e-09
ENSG00000229980	42.5783	35.4671	27.1858	1.6451	10.8763	4.21486	TOB1-AS1	TOB1 antisense RNA 1	-1.82743	0.00152954
ENSG00000234197	58.4265	93.267	78.6389	7.26782	16.0167	25.6034	ETV5-AS1	ETV5 antisense RNA 1	-1.82503	0.000122361
ENSG00000259392	73.8054	93.5905	74.052	14.7037	16.2018	18.8359	RP11-758N13.3		-1.82064	0.000156295
ENSG00000135424	14045	15616.4	13626.4	4016.43	3856.16	4178.36	ITGA7	integrin, alpha 7	-1.82029	7.71392e-59
ENSG00000100077	1437.98	1385.6	1468.1	316.408	491.144	350.669	ADRBK2	adrenergic, beta, receptor kinase 2	-1.8158	1.18915e-18
ENSG00000079263	92.5778	86.0394	80.8118	22.4274	23.4118	19.6575	SP140	SP140 nuclear body protein	-1.81228	7.7209e-09
ENSG00000108771	1261.64	1379.85	1276.08	285.82	195.212	500.801	DHX58	DEXH (Asp-Glu-X-His) box polypeptide 58	-1.81055	6.69991e-08
ENSG00000198216	4.54266	5.08132	5.05505	1.89556	0.464155	0.674521	CACNA1E	calcium channel, voltage-dependent, R type, alpha 1E subunit	-1.79946	0.000193787
ENSG00000183150	4478.41	3965.3	4483.17	1573.8	1024.3	411.711	GPR19	G protein-coupled receptor 19	-1.79937	1.58086e-05
ENSG00000100867	50.8869	44.8215	55.3515	11.5211	2.67263	17.8661	DHRS2	dehydrogenase/reductase (SDR family) member 2	-1.79783	0.000231093
ENSG00000215325	7.69795	23.5117	16.091	2.45377	0.90126	3.14336	ASS1P10	argininosuccinate synthetase 1 pseudogene 10	-1.79476	0.00341612
ENSG00000197142	7.54707	13.3151	9.54767	0.418378	2.76604	2.14382	ACSL5	acyl-CoA synthetase long-chain family member 5	-1.79446	0.00151631
ENSG00000261269	65.1904	91.6381	85.3852	21.2916	27.9728	10.4905	RP11-389C8.2		-1.7927	5.58579e-07
ENSG00000153179	8322.06	7677.67	8269.38	2324.61	2463.51	2107.31	RASSF3	Ras association (RalGDS/AF-6) domain family member 3	-1.78848	3.16208e-52
ENSG00000080644	209.609	177.536	228.179	31.4419	80.8395	38.0405	CHRNA3	cholinergic receptor, nicotinic, alpha 3 (neuronal)	-1.78416	3.12008e-06
ENSG00000089127	4804.09	4875.49	5155.58	1012.14	708.106	1992.21	OAS1	2'-5'-oligoadenylate synthetase 1, 40/46kDa	-1.78158	9.23358e-07
ENSG00000228560	7.50725	6.87877	5.27264	0	0	0	RP11-550P17.5		-1.77999	0.00655306
ENSG00000163568	94.0165	67.3929	103.315	7.13531	34.5942	12.7968	AIM2	absent in melanoma 2	-1.77985	0.000470317
ENSG00000183876	645.006	798.977	601.776	91.8522	219.683	210.704	ARSI	arylsulfatase family, member I	-1.77615	2.50824e-07
ENSG00000177628	30430.3	32370.2	29959.8	10399.2	8006.85	7864.52	GBA	glucosidase, beta, acid	-1.77495	2.35289e-28
ENSG00000203867	370.394	455.153	342.378	114.279	118.337	86.426	RBM20	RNA binding motif protein 20	-1.77462	2.00356e-14
ENSG00000167641	31.3195	24.5979	21.3684	3.19465	3.52015	6.13867	PPP1R14A	protein phosphatase 1, regulatory (inhibitor) subunit 14A	-1.77439	0.00240534
ENSG00000111674	42160.6	41228.1	40387.2	11236	13034.3	11318.7	ENO2	enolase 2 (gamma, neuronal)	-1.77266	3.44087e-53
ENSG00000164045	1633.02	1613.27	1594.16	370.593	598.822	355.637	CDC25A	cell division cycle 25 homolog A (S. pombe)	-1.77065	2.97715e-13
ENSG00000140379	4600.1	4674	4978	1004.24	1239.25	1705.38	BCL2A1	BCL2-related protein A1	-1.76947	2.96884e-15
ENSG00000251191	655.627	660.635	756.49	124.52	272.496	145.013	LINC00589	long intergenic non-protein coding RNA 589	-1.76829	2.84854e-08
ENSG00000039068	1393.32	1499.73	1405.48	74.1537	400.375	63.7813	CDH1	cadherin 1, type 1, E-cadherin (epithelial)	-1.7664	0.00582955
ENSG00000162729	9398.45	10369.1	8650.34	3197.24	2127.65	2687.35	IGSF8	immunoglobulin superfamily, member 8	-1.76269	2.28638e-19
ENSG00000249645	20.4621	49.7424	21.9969	7.45417	0	0	RP11-552M14.1		-1.76255	0.00713592
ENSG00000076706	13375.6	13454.8	12808.2	3136.53	3712.27	4480.73	MCAM	melanoma cell adhesion molecule	-1.7576	8.39301e-25
ENSG00000138193	3.67526	2.56577	3.68754	0.781006	0.860583	0.200099	PLCE1	phospholipase C, epsilon 1	-1.75092	0.00153966
ENSG00000164932	489.91	620.023	588.408	163.351	114.081	195.996	CTHRC1	collagen triple helix repeat containing 1	-1.74877	8.78679e-13
ENSG00000124701	4.8533	9.0755	8.34774	0	0.974081	0	APOBEC2	apolipoprotein B mRNA editing enzyme, catalytic polypeptide-like 2	-1.74644	0.00834949
ENSG00000058335	43.0228	33.6522	33.691	10.0345	10.3198	7.71269	RASGRF1	Ras protein-specific guanine nucleotide-releasing factor 1	-1.74505	2.06651e-06
ENSG00000053108	44.7683	39.5214	28.2043	7.96473	11.7017	3.40103	FSTL4	follistatin-like 4	-1.74489	0.000721075
ENSG00000133106	446.615	410.887	441.16	77.9859	77.8251	182.84	EPSTI1	epithelial stromal interaction 1 (breast)	-1.74257	1.10568e-06
ENSG00000251370	7.12943	6.84365	7.15325	1.21202	1.33552	0	CTD-2201E9.1		-1.73897	0.00613024
ENSG00000108244	33.2124	10.8686	23.1413	4.70518	3.88844	1.50687	KRT23	keratin 23 (histone deacetylase inducible)	-1.73711	0.00466489
ENSG00000169393	367.15	332.641	411.76	88.0152	147.073	54.5167	ELSPBP1	epididymal sperm binding protein 1	-1.73539	9.23358e-07
ENSG00000235105	31.1082	33.2407	30.5752	4.85678	11.5952	6.22169	RP11-329A14.1		-1.73489	7.42594e-05
ENSG00000176349	18.2897	13.3786	18.8905	1.37175	0.755758	7.02903	AC110781.3	Uncharacterized protein	-1.7294	0.00335031
ENSG00000100985	4.78266	9.39058	4.11312	0	1.43986	0.557982	MMP9	matrix metallopeptidase 9 (gelatinase B, 92kDa gelatinase, 92kDa type IV collagenase)	-1.72875	0.00784524
ENSG00000145703	341.057	383.656	354.227	78.1382	147.867	54.4009	IQGAP2	IQ motif containing GTPase activating protein 2	-1.72751	1.8527e-06
ENSG00000188313	6891.49	6633.51	7178.32	2075.12	1772.8	2266.66	PLSCR1	phospholipid scramblase 1	-1.72652	1.12418e-35
ENSG00000172005	113.317	98.0482	115.623	20.8152	40.4754	26.6649	MAL	mal, T-cell differentiation protein	-1.72628	1.55507e-07
ENSG00000172349	431.685	455.446	455.627	57.1852	193.958	80.1239	IL16	interleukin 16	-1.72597	4.20814e-05
ENSG00000141682	216.895	224.314	228.405	63.6942	73.7376	56.8062	PMAIP1	phorbol-12-myristate-13-acetate-induced protein 1	-1.72273	4.93123e-20
ENSG00000160180	16.9566	30.5192	25.5199	1.35125	4.4668	6.92401	TFF3	trefoil factor 3 (intestinal)	-1.72053	0.00383229
ENSG00000135914	649.858	644.149	674.132	147.686	156.744	255.35	HTR2B	5-hydroxytryptamine (serotonin) receptor 2B, G protein-coupled	-1.72046	2.88606e-12
ENSG00000129422	9550.79	9332.03	10220	3579.6	2440.02	2420.84	MTUS1	microtubule associated tumor suppressor 1	-1.71866	2.06747e-17
ENSG00000258521	57.8276	47.3094	65.2734	1.84329	22.3421	4.72263	RP11-638I2.9		-1.71821	0.00428254
ENSG00000233610	63.0453	65.1512	40.7835	12.6922	2.33091	20.324	LINC00462	long intergenic non-protein coding RNA 462	-1.71483	0.00150768
ENSG00000163093	1909.06	1981.21	1843.86	349.156	563.191	704.601	BBS5	Bardet-Biedl syndrome 5	-1.71153	3.19924e-10
ENSG00000164626	2.54959	6.11847	2.34493	0.541797	0.597001	0	KCNK5	potassium channel, subfamily K, member 5	-1.71132	0.00890812
ENSG00000181409	202.807	225.958	178.877	34.8787	30.4809	89.3615	AATK	apoptosis-associated tyrosine kinase	-1.70917	3.71869e-05
ENSG00000177363	58.6553	51.7244	51.1077	12.5957	19.5174	13.6143	LRRN4CL	LRRN4 C-terminal like	-1.70762	2.00443e-10
ENSG00000233098	91.5064	107.245	109.961	32.5598	22.4233	29.5448	RP11-344E13.3		-1.70592	8.0516e-08
ENSG00000154529	10.9583	21.9381	9.70138	0.821886	2.71688	3.15859	CNTNAP3B	contactin associated protein-like 3B	-1.70533	0.00593422
ENSG00000239253	43.7733	17.6302	27.0274	0	0	0	RPS4XP20	ribosomal protein S4X pseudogene 20	-1.70272	0.00996289
ENSG00000131242	6795.23	6977.37	6555.96	1101.15	2219.76	2355.39	RAB11FIP4	RAB11 family interacting protein 4 (class II)	-1.70012	1.76049e-08
ENSG00000225588	54.4105	25.4365	68.8903	4.95533	7.28031	16.9279	AC096669.1		-1.69998	0.00315853
ENSG00000266972	2.07818	1.16584	1.93619	0	0.20855	0.242456	AC015849.15		-1.69704	0.0106459
ENSG00000146197	227.186	218.781	216.177	58.5187	79.3477	59.9716	SCUBE3	signal peptide, CUB domain, EGF-like 3	-1.69305	1.22353e-22
ENSG00000241318	5.08294	8.87126	6.79989	0	0	0	RP11-47K11.2		-1.68972	0.0107877
ENSG00000260456	252.521	288.645	238.199	68.0219	83.6972	78.4245	C16orf95	Uncharacterized protein C16orf95	-1.68919	1.46464e-15
ENSG00000197147	249.539	250.594	265.519	58.3259	90.6188	78.8268	LRRC8B	leucine rich repeat containing 8 family, member B	-1.68499	1.05846e-16
ENSG00000144035	11.7976	25.3702	19.4465	2.14888	2.36783	5.50558	NAT8	N-acetyltransferase 8 (GCN5-related, putative)	-1.68284	0.00536746
ENSG00000105976	27793.2	27304.1	29151	7366.4	10463.5	7415.5	MET	met proto-oncogene (hepatocyte growth factor receptor)	-1.68028	7.6569e-19
ENSG00000169302	703.006	694.581	742.863	76.7921	217.377	264.59	STK32A	serine/threonine kinase 32A	-1.68012	3.87566e-05
ENSG00000262222	104.817	116.768	102.93	9.47829	49.087	14.5704	RP11-876N24.4		-1.67824	0.00122248
ENSG00000241224	70.9352	18.5705	53.3792	4.5222	12.4574	5.79309	RP11-59E19.1		-1.67446	0.00774593
ENSG00000169245	8.84422	5.34317	3.41299	0	0	0	CXCL10	chemokine (C-X-C motif) ligand 10	-1.67065	0.011785
ENSG00000159788	5851.83	6256.62	5666.9	1195.32	2061.57	1989.26	RGS12	regulator of G-protein signaling 12	-1.66935	7.81761e-12
ENSG00000170011	7.55677	6.48072	10.9809	1.32897	2.56267	1.70246	MYRIP	myosin VIIA and Rab interacting protein	-1.66751	0.0015536
ENSG00000197249	18.7122	15.849	16.0137	6.31548	3.09288	0.898928	SERPINA1	serpin peptidase inhibitor, clade A (alpha-1 antiproteinase, antitrypsin), member 1	-1.66587	0.00254093
ENSG00000138771	416.079	433.349	363.185	185.596	61.533	61.0168	SHROOM3	shroom family member 3	-1.66307	0.000160736
ENSG00000107611	347.425	384.419	342.808	48.9474	164.501	62.7033	CUBN	cubilin (intrinsic factor-cobalamin receptor)	-1.65799	0.000151884
ENSG00000255119	15.8166	20.7036	17.3122	1.83332	4.04024	0	RP11-655M14.12		-1.65662	0.0122638
ENSG00000184979	921.341	887.092	967.294	255.688	147.453	383.87	USP18	ubiquitin specific peptidase 18	-1.65139	9.55723e-07
ENSG00000186648	54.3223	56.8369	43.7514	7.30316	19.2096	16.5986	LRRC16B	leucine rich repeat containing 16B	-1.64788	7.19523e-06
ENSG00000112394	96.5702	149.391	111.867	43.6549	34.5354	20.0751	SLC16A10	solute carrier family 16, member 10 (aromatic amino acid transporter)	-1.6471	5.65527e-06
ENSG00000040608	608.047	638.953	474.724	140.43	234.397	128.801	RTN4R	reticulon 4 receptor	-1.64684	1.26083e-08
ENSG00000155749	82.1882	70.2756	80.4678	15.2117	28.8673	23.8171	ALS2CR12	amyotrophic lateral sclerosis 2 (juvenile) chromosome region, candidate 12	-1.63728	3.04677e-07
ENSG00000182612	8611.63	8736.4	7686.02	2467.17	3353.73	1502.74	TSPAN10	tetraspanin 10	-1.63629	7.2653e-08
ENSG00000140323	369.027	322.032	323.978	125.471	90.7303	90.4124	DISP2	dispatched homolog 2 (Drosophila)	-1.63298	1.05365e-11
ENSG00000253214	23.786	20.238	26.252	7.58193	3.34178	1.94254	RP11-1149M10.2		-1.63155	0.00681871
ENSG00000164691	14.3858	14.7222	11.8095	3.66845	2.20485	5.12663	TAGAP	T-cell activation RhoGTPase activating protein	-1.62587	0.000149059
ENSG00000145242	298.332	258.606	289.001	40.2945	133.454	53.6834	EPHA5	EPH receptor A5	-1.61945	0.000152362
ENSG00000169282	346.545	370.486	375.409	117.945	129.962	87.9487	KCNAB1	potassium voltage-gated channel, shaker-related subfamily, beta member 1	-1.61942	2.34073e-13
ENSG00000225528	4.34044	7.30483	5.59921	0	0.871148	0	RP3-370M22.8		-1.61933	0.0170747
ENSG00000197594	814.52	828.62	903.73	353.333	242.683	164.443	ENPP1	ectonucleotide pyrophosphatase/phosphodiesterase 1	-1.61775	3.19882e-08
ENSG00000185507	1370.54	1465.44	1375.62	287.525	301.366	640.289	IRF7	interferon regulatory factor 7	-1.61578	1.49584e-06
ENSG00000140678	197.068	252.488	217.29	76.3565	58.6999	71.6553	ITGAX	integrin, alpha X (complement component 3 receptor 4 subunit)	-1.61453	1.94803e-13
ENSG00000261036	35.5019	42.4302	32.5231	0	10.843	10.0847	RP11-574H6.1		-1.61447	0.00891086
ENSG00000211750	27.2291	54.8341	21.0154	5.34118	5.88539	3.42112	TRBV24-1	T cell receptor beta variable 24-1	-1.61142	0.0138991
ENSG00000088882	12.6829	11.359	6.02776	0.851104	3.75129	0	CPXM1	carboxypeptidase X (M14 family), member 1	-1.60957	0.0136011
ENSG00000104093	14958.5	15315.7	15982.8	3140.45	4471.65	6439.86	DMXL2	Dmx-like 2	-1.60777	7.16793e-09
ENSG00000250546	22.6772	18.3757	32.5042	0	7.58571	5.29139	RP11-8L2.1		-1.60745	0.01155
ENSG00000236230	7.09352	9.28525	9.48963	0	0	0	RP11-400N13.1		-1.60702	0.0165875
ENSG00000180438	15.1349	16.2092	11.044	1.7543	1.93305	0	TPRXL	tetra-peptide repeat homeobox-like	-1.60356	0.0181624
ENSG00000205978	300.246	326.671	306.469	96.3192	102.072	103.873	NYNRIN	NYN domain and retroviral integrase containing	-1.60299	1.67072e-41
ENSG00000229201	69.0927	54.2644	17.3309	8.80948	0	0	RP5-827O9.1		-1.60171	0.018743
ENSG00000110876	63.6719	73.1584	70.2731	27.061	14.4122	21.3774	SELPLG	selectin P ligand	-1.59967	1.5551e-08
ENSG00000257588	51.2243	44.1128	44.6329	6.87496	20.8325	4.40353	RP11-469H8.6		-1.59129	0.00376495
ENSG00000181195	7296	7436.43	7383.89	3547.92	730.414	1462.94	PENK	proenkephalin	-1.59073	0.00102938
ENSG00000249328	27.3711	26.274	20.7495	2.32659	7.69093	8.94131	RP11-26J3.1		-1.59042	0.00169176
ENSG00000165583	15.5144	13.5386	16.8634	3.29686	5.44917	1.05585	SSX5	synovial sarcoma, X breakpoint 5	-1.58946	0.00584715
ENSG00000258581	13.6647	25.0416	21.9366	0	0	0	RP11-638I2.10		-1.58761	0.0181549
ENSG00000238178	29.8818	41.4155	37.0362	11.2059	7.40859	2.87102	RP11-431J24.2		-1.58727	0.0079016
ENSG00000171094	27.2898	38.9692	38.9972	10.544	9.29465	8.10432	ALK	anaplastic lymphoma receptor tyrosine kinase	-1.58633	0.000479551
ENSG00000178878	4712.84	4711.57	4821.71	1420.5	1161.73	1939.03	APOLD1	apolipoprotein L domain containing 1	-1.58624	4.68118e-13
ENSG00000173559	1444.25	1362.86	1432.16	471.653	527.608	362.706	NABP1	nucleic acid binding protein 1	-1.58617	2.75512e-18
ENSG00000185664	1.06555e+06	1.11286e+06	1.04872e+06	406785	337973	305232	PMEL	premelanosome protein	-1.58292	5.79361e-25
ENSG00000082146	3299.31	3415.97	3539.11	1240.57	1243.27	759.575	STRADB	STE20-related kinase adaptor beta	-1.58078	1.0315e-11
ENSG00000075213	309.093	303.446	290.39	98.525	104.616	13.7688	SEMA3A	sema domain, immunoglobulin domain (Ig), short basic domain, secreted, (semaphorin) 3A	-1.57663	0.00353075
ENSG00000250497	3.17139	4.58825	4.35429	0.21282	1.64153	0.54526	AC007126.1		-1.57571	0.0104445
ENSG00000146409	3478.5	3279.18	3543.95	1156.24	1177.44	1083.74	SLC18B1	solute carrier family 18, subfamily B, member 1	-1.57217	7.07867e-52
ENSG00000183421	654.402	729.443	599.837	185.313	218.36	244.622	RIPK4	receptor-interacting serine-threonine kinase 4	-1.57043	3.59234e-20
ENSG00000130203	7462.97	7848.94	6516.71	3194.98	1622.06	2018.53	APOE	apolipoprotein E	-1.56444	3.00379e-08
ENSG00000039319	10025.1	9530.39	11064.7	2313.36	3687.79	3808.25	ZFYVE16	zinc finger, FYVE domain containing 16	-1.56373	2.53756e-11
ENSG00000007062	107.771	99.085	139.026	27.8093	43.2605	33.5291	PROM1	prominin 1	-1.5605	8.09399e-06
ENSG00000187904	22.9549	17.675	12.1932	1.72165	3.79414	2.20549	AC097382.5		-1.55864	0.019675
ENSG00000246430	271.697	292.336	291.159	145.097	39.9703	34.8515	RP11-16M8.2		-1.55401	0.00239433
ENSG00000257826	12.6098	15.3269	9.94081	1.14841	0	4.41347	RP11-116N8.4		-1.55391	0.0209982
ENSG00000231561	3.32163	6.5219	9.165	0	0	0	CEACAMP5	carcinoembryonic antigen-related cell adhesion molecule pseudogene 5	-1.55264	0.0211807
ENSG00000172995	447.561	387.156	451.297	203.499	92.5159	91.15	ARPP21	cAMP-regulated phosphoprotein, 21kDa	-1.55188	1.30292e-05
ENSG00000260339	15.2089	19.1274	17.3542	5.32322	5.44663	4.38378	HEXA-AS1	HEXA antisense RNA 1	-1.55046	5.62276e-05
ENSG00000224189	2051.15	2074.25	2041.47	589.969	821.061	627.393	HOXD-AS1	HOXD cluster antisense RNA 1	-1.54989	2.05286e-18
ENSG00000125089	2428.43	2670.62	2229.67	890.916	536.444	939.644	SH3TC1	SH3 domain and tetratricopeptide repeats 1	-1.54297	1.07603e-09
ENSG00000156006	9.3977	3.07534	5.50031	0	0	0	NAT2	N-acetyltransferase 2 (arylamine N-acetyltransferase)	-1.5424	0.0220859
ENSG00000137965	2381.19	2151.76	2477.7	747.882	372	1024.14	IFI44	interferon-induced protein 44	-1.53775	1.71392e-05
ENSG00000170369	21.3375	22.3442	13.9157	1.36029	7.49443	0	CST2	cystatin SA	-1.53576	0.0218867
ENSG00000178175	370.665	433.819	379.196	59.3075	204.22	47.4843	ZNF366	zinc finger protein 366	-1.53537	0.00273362
ENSG00000106714	29.8429	49.6735	33.6392	12.6835	11.3877	10.2302	CNTNAP3	contactin associated protein-like 3	-1.53502	1.7504e-05
ENSG00000106565	13.8786	14.8637	8.86136	2.41303	3.54519	2.06078	TMEM176B	transmembrane protein 176B	-1.53461	0.011369
ENSG00000248964	262.448	231.096	286.657	67.1674	122.018	26.3557	RP11-94H18.1		-1.53301	0.0012299
ENSG00000130589	4922.64	5154.08	4497.53	521.14	792.355	2549.74	RP4-697K14.7	Peroxisomal proliferator-activated receptor A-interacting complex 285 kDa protein	-1.53299	0.00274971
ENSG00000135917	68.3131	101.614	62.3103	34.3124	17.4501	11.8341	SLC19A3	solute carrier family 19, member 3	-1.53157	0.00104255
ENSG00000136869	619.549	592.6	624.269	253.111	156.818	198.781	TLR4	toll-like receptor 4	-1.53032	3.37438e-13
ENSG00000152932	61.2292	96.1771	109.216	34.6972	21.0279	20.0017	RAB3C	RAB3C, member RAS oncogene family	-1.52923	0.00049101
ENSG00000225216	21.6461	32.1122	31.8538	1.83995	4.05485	11.7852	AC007362.3		-1.52756	0.015873
ENSG00000167580	1.35872	8.29981	5.90746	0	0.636304	0	AQP2	aquaporin 2 (collecting duct)	-1.52596	0.0263144
ENSG00000152402	575.665	614.687	619.37	190.342	240.276	181.806	GUCY1A2	guanylate cyclase 1, soluble, alpha 2	-1.52258	8.45877e-21
ENSG00000180263	102.255	125.426	124.121	16.8671	51.7385	37.3748	FGD6	FYVE, RhoGEF and PH domain containing 6	-1.5202	0.00013021
ENSG00000128594	2846.61	2616.15	2755.85	598.847	1018.88	1077.27	LRRC4	leucine rich repeat containing 4	-1.52013	3.29138e-09
ENSG00000164604	23.0104	21.789	27.9995	8.11499	8.25399	4.79796	GPR85	G protein-coupled receptor 85	-1.51915	0.000334322
ENSG00000256325	14.9362	30.7233	19.2679	0	2.99777	3.48515	RP11-611O2.1		-1.51756	0.0288991
ENSG00000116329	8.54701	12.9543	7.67288	1.14712	3.16	2.20425	OPRD1	opioid receptor, delta 1	-1.51617	0.0120982
ENSG00000160766	471.458	520.863	451.073	164.094	170.358	159.445	GBAP1	glucosidase, beta, acid pseudogene 1	-1.51606	4.75216e-28
ENSG00000103994	18699.4	18854.4	19760.5	4568.36	7944.5	6608.43	ZFP106	zinc finger protein 106 homolog (mouse)	-1.50792	1.402e-10
ENSG00000174004	891.757	1069.79	867.793	412.812	281.893	242.482	LRRC33	leucine rich repeat containing 33	-1.50778	1.64154e-09
ENSG00000147481	2.76491	12.6672	3.46768	0	0	0	SNTG1	syntrophin, gamma 1	-1.50776	0.0252207
ENSG00000138623	83.8199	125.133	85.1425	27.3805	33.09	36.2068	SEMA7A	semaphorin 7A, GPI membrane anchor (John Milton Hagen blood group)	-1.50542	4.24198e-08
ENSG00000187608	14382.3	14298.1	13491.2	2180.96	635.486	5177.11	ISG15	ISG15 ubiquitin-like modifier	-1.5054	0.0229212
ENSG00000258657	596.386	473.969	572.734	197.343	151.617	206.417	RP11-104E19.1		-1.50454	2.82188e-12
ENSG00000257816	32.8483	40.4684	23.2645	9.85467	5.42938	3.15604	AL512355.4		-1.50388	0.0194635
ENSG00000132274	5029.43	4865.36	5521.8	1920.71	1498.93	1890.42	TRIM22	tripartite motif containing 22	-1.50273	1.57319e-22
ENSG00000140105	66493.9	66405	66933.1	21298	17582.7	28675.8	WARS	tryptophanyl-tRNA synthetase	-1.50253	1.9014e-12
ENSG00000183779	3396.18	3274.84	2978.12	963.99	1442.07	807.692	ZNF703	zinc finger protein 703	-1.49853	3.85558e-09
ENSG00000011201	30.0384	41.9409	31.1434	12.7666	7.03367	8.17719	KAL1	Kallmann syndrome 1 sequence	-1.49795	0.00278224
ENSG00000075340	38.8136	36.7906	34.2432	7.67921	17.8635	2.18607	ADD2	adducin 2 (beta)	-1.49678	0.00720476
ENSG00000232034	5.565	18.9396	4.46688	0	0	0	AC092168.2		-1.49627	0.0268096
ENSG00000254768	12.5783	20.1235	19.6316	0	5.89055	0	CTD-2140G10.2		-1.49505	0.0321997
ENSG00000101307	242.838	251.07	226.876	43.7511	96.4179	93.4112	SIRPB1	signal-regulatory protein beta 1	-1.49036	6.21899e-06
ENSG00000250129	19.1429	4.69831	6.00215	0	0	0	RP11-265F19.1		-1.49024	0.027578
ENSG00000166924	34.4842	32.3496	34.3111	5.49601	12.5157	14.0811	NYAP1	neuronal tyrosine-phosphorylated phosphoinositide-3-kinase adaptor 1	-1.49021	6.51265e-05
ENSG00000254979	12.8902	9.20344	10.5818	0	1.64635	1.91402	RP11-872D17.8	Uncharacterized protein	-1.48953	0.0333519
ENSG00000112139	9913.74	11074.3	9402.88	1902.95	4222.78	3757.11	MDGA1	MAM domain containing glycosylphosphatidylinositol anchor 1	-1.48938	2.718e-06
ENSG00000196562	1421.8	1463.54	1336.1	202.11	578.009	536.596	SULF2	sulfatase 2	-1.48679	0.000121712
ENSG00000150086	8.18746	6.69824	9.11331	2.77291	0.898659	3.34324	GRIN2B	glutamate receptor, ionotropic, N-methyl D-aspartate 2B	-1.48661	0.00156962
ENSG00000198715	25205.3	26656.6	25016	10983.7	7226.83	8256.48	C1orf85	chromosome 1 open reading frame 85	-1.48507	4.50823e-14
ENSG00000260268	6.47583	11.737	9.49629	0	3.49927	0	RP11-152O14.2		-1.48489	0.0336178
ENSG00000077522	44.4975	51.2054	44.1556	9.97544	18.5487	16.7723	ACTN2	actinin, alpha 2	-1.4845	1.26335e-05
ENSG00000231752	102.514	87.9168	101.97	31.5502	11.1744	44.7473	EMBP1	embigin pseudogene 1	-1.48211	0.00101907
ENSG00000266445	12.3798	9.97222	6.68832	0	2.67582	0	RP13-991F5.2		-1.48029	0.0352558
ENSG00000093100	11.0631	14.24	11.1001	0.940383	4.92194	4.21632	XXbac-B461K10.4		-1.47981	0.00458546
ENSG00000129910	9.05128	12.5061	10.5951	0.641143	2.82588	4.10663	CDH15	cadherin 15, type 1, M-cadherin (myotubule)	-1.47472	0.0166138
ENSG00000072694	12.4514	6.91455	15.5216	2.40542	3.71072	3.08143	FCGR2B	Fc fragment of IgG, low affinity IIb, receptor (CD32)	-1.4738	0.00820374
ENSG00000257953	9.15762	23.9742	14.4386	0	1.83798	4.27359	RP11-620J15.1		-1.46743	0.0367848
ENSG00000144847	775.048	741.146	772.981	191.723	316.235	282.748	IGSF11	immunoglobulin superfamily, member 11	-1.46709	7.38981e-11
ENSG00000138646	1556.91	1432.06	1572.1	374.699	647.308	545.669	HERC5	HECT and RLD domain containing E3 ubiquitin protein ligase 5	-1.46674	5.80625e-10
ENSG00000266877	25.2894	42.2986	36.6512	0	13.8172	6.88439	RP1-41C23.1		-1.46565	0.0271019
ENSG00000171310	8019.83	7739.35	8063.66	2494.43	2810.87	3161.55	CHST11	carbohydrate (chondroitin 4) sulfotransferase 11	-1.46536	2.90856e-27
ENSG00000163430	14412.5	14320.8	14503.9	6303.62	4555.85	4241.37	FSTL1	follistatin-like 1	-1.46534	6.05557e-14
ENSG00000100453	97.6172	69.0005	83.2519	31.116	17.829	31.8886	GZMB	granzyme B (granzyme 2, cytotoxic T-lymphocyte-associated serine esterase 1)	-1.46339	6.67182e-05
ENSG00000132182	926.178	1032.84	857.957	264.558	382.801	338.321	NUP210	nucleoporin 210kDa	-1.46292	8.36425e-14
ENSG00000168811	128	133.867	131.738	58.8877	41.7135	31.2525	IL12A	interleukin 12A (natural killer cell stimulatory factor 1, cytotoxic lymphocyte maturation factor 1, p35)	-1.46246	2.03942e-07
ENSG00000080493	22.6401	27.3381	22.8919	10.0698	6.90404	7.45317	SLC4A4	solute carrier family 4, sodium bicarbonate cotransporter, member 4	-1.46189	2.57456e-07
ENSG00000173213	7.11037	4.34341	3.80487	1.20878	0.665974	0	RP11-683L23.1	Tubulin beta-8 chain B	-1.45978	0.037889
ENSG00000164849	47.6849	52.6273	59.1017	10.7293	26.2722	10.6902	GPR146	G protein-coupled receptor 146	-1.458	0.00153658
ENSG00000118596	214.274	284.412	239.101	80.4293	88.6243	86.6783	SLC16A7	solute carrier family 16, member 7 (monocarboxylic acid transporter 2)	-1.45744	2.02372e-10
ENSG00000122966	7028.83	7171.79	6942.01	1759.85	3140.41	2398.52	CIT	citron (rho-interacting, serine/threonine kinase 21)	-1.45708	2.036e-09
ENSG00000189127	3.20633	6.06236	6.79155	1.36272	0.500521	1.16379	ANKRD34B	ankyrin repeat domain 34B	-1.45698	0.0297934
ENSG00000089101	3205.71	3193.79	3093.34	63.1984	860.026	151.799	C20orf26	chromosome 20 open reading frame 26	-1.45639	0.0396293
ENSG00000100784	842.104	786.649	850.967	180.632	416.6	221.549	RPS6KA5	ribosomal protein S6 kinase, 90kDa, polypeptide 5	-1.45493	1.53475e-05
ENSG00000166501	4293	4247.07	4334.39	915.293	1775.93	1703.17	PRKCB	protein kinase C, beta	-1.44982	2.96201e-07
ENSG00000154608	31.4523	35.4917	45.0509	6.36107	12.7994	17.0061	CEP170P1	centrosomal protein 170kDa pseudogene 1	-1.44931	0.000216965
ENSG00000179776	6.20471	3.74853	3.35216	0	0.670555	0.779572	CDH5	cadherin 5, type 2 (vascular endothelium)	-1.44862	0.0411377
ENSG00000099834	8.24402	16.1868	16.5431	0	3.47469	4.0396	CDHR5	cadherin-related family member 5	-1.447	0.0347147
ENSG00000160161	4.16425	5.69867	4.17816	1.20671	1.32966	1.23666	CILP2	cartilage intermediate layer protein 2	-1.44617	0.00887804
ENSG00000088756	49.6604	24.3059	46.3602	11.0118	13.3472	14.1065	ARHGAP28	Rho GTPase activating protein 28	-1.44513	0.000417554
ENSG00000168824	453.701	452.402	448.073	129.559	198.227	152.227	NSG1	Neuron-specific protein family member 1	-1.43997	3.4004e-12
ENSG00000111052	36.2354	38.6068	38.8929	19.3399	5.91957	6.88197	LIN7A	lin-7 homolog A (C. elegans)	-1.43806	0.00528231
ENSG00000224961	47.3711	78.702	56.6697	30.1996	5.11948	5.9518	RP1-278O22.1		-1.43782	0.0232603
ENSG00000065618	36.969	38.3795	31.9763	0	16.119	2.08218	COL17A1	collagen, type XVII, alpha 1	-1.43658	0.0393457
ENSG00000178538	2085.46	2181.72	2131.98	537.348	935.898	778.662	CA8	carbonic anhydrase VIII	-1.43432	1.49417e-09
ENSG00000116704	459.846	427.609	482.235	153.846	194.184	144.681	SLC35D1	solute carrier family 35 (UDP-glucuronic acid/UDP-N-acetylgalactosamine dual transporter), member D1	-1.43383	4.46031e-17
ENSG00000232242	13.7226	17.9625	7.41377	2.69178	2.96605	0	ZYG11AP1	zyg-11 homolog A (C. elegans) pseudogene 1	-1.43028	0.0424283
ENSG00000148175	16536.6	16659.5	17097.9	6832.23	5102.02	6318.82	STOM	stomatin	-1.42943	8.59247e-21
ENSG00000197614	16.4117	5.37065	17.8388	1.74378	1.92145	0	MFAP5	microfibrillar associated protein 5	-1.4284	0.045266
ENSG00000132256	2132.6	1938.36	2166.41	878.844	644.635	732.735	TRIM5	tripartite motif containing 5	-1.42828	1.04516e-17
ENSG00000224827	19.3893	28.0517	16.3824	6.50572	5.73487	3.33362	LINC00265-2P	long intergenic non-protein coding RNA 265-2, pseudogene	-1.42758	0.0186157
ENSG00000173846	4785.38	4976.46	4364.8	2009.35	1551.4	1554.28	PLK3	polo-like kinase 3	-1.42706	8.46272e-18
ENSG00000117472	17.6718	24.3494	18.664	7.11535	5.22689	3.03833	TSPAN1	tetraspanin 1	-1.42523	0.0155414
ENSG00000162174	748.3	831.442	732.093	290.034	321.331	213.18	ASRGL1	asparaginase like 1	-1.42515	9.67655e-12
ENSG00000201457	118.225	224.394	59.3102	7.537	41.5247	28.9654	SNORA55	small nucleolar RNA, H/ACA box 55	-1.42453	0.0371338
ENSG00000119917	1597.65	1506.02	1713.61	441.031	225.547	854.045	IFIT3	interferon-induced protein with tetratricopeptide repeats 3	-1.42428	0.00129107
ENSG00000182511	402.29	416.405	452.992	199.317	101.366	141.058	FES	feline sarcoma oncogene	-1.42294	5.13335e-07
ENSG00000123892	19614.5	20056.8	20350.3	6735.47	9053.95	5705.65	RAB38	RAB38, member RAS oncogene family	-1.4224	1.87458e-11
ENSG00000133863	120.228	108.582	145.388	47.5277	44.2566	41.1614	TEX15	testis expressed 15	-1.42213	1.12593e-09
ENSG00000150394	31.9208	35.5935	15.4206	4.5222	8.30494	7.72412	CDH8	cadherin 8, type 2	-1.42088	0.0212102
ENSG00000164256	2.62939	0.983375	4.52259	0	0	0	PRDM9	PR domain containing 9	-1.42081	0.0382617
ENSG00000137142	7.3012	4.77855	6.59303	0.930919	1.02577	0	IGFBPL1	insulin-like growth factor binding protein-like 1	-1.41976	0.0471826
ENSG00000266999	2.99905	7.13762	3.28263	1.04287	0.766086	0.890635	AC015849.16		-1.41923	0.035012
ENSG00000260877	21.51	30.9717	28.0564	5.48515	3.02201	7.02666	RP11-211G23.2		-1.41887	0.037692
ENSG00000156510	127.644	142.85	135.403	31.0591	46.5442	64.4561	HKDC1	hexokinase domain containing 1	-1.41416	2.36942e-06
ENSG00000234810	1.96412	3.59938	2.16775	0.250429	0.827837	0.320808	RP11-466L17.1		-1.41289	0.0414553
ENSG00000104490	784.567	832.336	835.5	359.328	242.737	284.514	NCALD	neurocalcin delta	-1.41282	1.48902e-12
ENSG00000170044	7.29374	3.93125	4.73525	0	1.80833	0.700777	ZPLD1	zona pellucida-like domain containing 1	-1.41234	0.0463469
ENSG00000069812	29.1386	23.3772	35.8376	5.99231	13.2057	6.14108	HES2	hairy and enhancer of split 2 (Drosophila)	-1.4122	0.00890812
ENSG00000248610	21.1974	17.4098	30.4428	4.76951	10.5109	6.1099	RP1-45I14.1		-1.41173	0.00301693
ENSG00000249987	8.26965	5.41239	20.7432	2.636	0	0	RPS4XP21		-1.41075	0.0482054
ENSG00000210049	842.98	823.902	1274.33	386.935	221.075	367.168	J01415.2		-1.41059	0.000306091
ENSG00000256268	107.643	130.465	108.003	47.4435	39.2082	30.3884	RP11-221N13.3		-1.41043	2.47027e-05
ENSG00000165092	93.0694	110.162	113.249	51.7584	27.8205	25.8748	ALDH1A1	aldehyde dehydrogenase 1 family, member A1	-1.40934	0.000103512
ENSG00000171840	17.1076	13.1726	12.1163	3.84929	4.24149	0	NINJ2	ninjurin 2	-1.40584	0.0400246
ENSG00000254667	6.5115	13.2586	18.8739	0	2.03294	4.72691	AP000783.1	Uncharacterized protein	-1.40436	0.04693
ENSG00000141316	440.523	398.913	399.854	178.093	91.9439	167.517	SPACA3	sperm acrosome associated 3	-1.40347	9.81284e-07
ENSG00000241316	279.266	227.792	336.738	70.7914	101.289	125.878	RP11-81N13.1		-1.40332	2.12133e-06
ENSG00000162946	524.833	561.267	520.882	151.461	173.199	255.606	DISC1	disrupted in schizophrenia 1	-1.40176	3.40054e-09
ENSG00000049246	1221.8	1211.15	1273.09	201.772	699.039	282.927	PER3	period homolog 3 (Drosophila)	-1.40087	0.00184348
ENSG00000171243	4.84779	2.92876	1.49661	0	0.52391	0	SOSTDC1	sclerostin domain containing 1	-1.39984	0.0491743
ENSG00000184451	18.9041	25.9233	19.4188	5.73883	6.32356	8.82196	CCR10	chemokine (C-C motif) receptor 10	-1.39752	0.00137235
ENSG00000090889	560.674	569.831	612.037	173.669	268.928	192.542	KIF4A	kinesin family member 4A	-1.39741	6.21745e-11
ENSG00000163564	14.2504	5.78899	15.2841	1.25307	3.45187	4.01307	PYHIN1	pyrin and HIN domain family, member 1	-1.39691	0.029508
ENSG00000122877	466.583	522.661	440.126	273.065	106.311	75.2514	EGR2	early growth response 2	-1.39406	0.00258449
ENSG00000167895	86.8313	87.9513	77.787	22.406	42.1164	20.2608	TMC8	transmembrane channel-like 8	-1.39311	0.000276375
ENSG00000224397	2463.62	2479.7	2341.46	800.46	1148.17	702.545	RP11-290F20.3		-1.39196	1.1065e-09
ENSG00000215326	13.1687	22.4087	21.1403	6.71614	3.70022	0	GPX1P2	glutathione peroxidase pseudogene 2	-1.39012	0.0456381
ENSG00000126010	21.9259	22.7438	26.9801	7.38462	7.55582	9.45994	GRPR	gastrin-releasing peptide receptor	-1.38976	0.000286505
ENSG00000259803	21.2153	10.6809	24.561	2.08077	5.73194	6.66383	RP11-46C24.8		-1.38893	0.0277744
ENSG00000230836	129.852	143.569	117.004	45.8114	59.3351	33.9761	AC104135.4		-1.38726	5.74416e-07
ENSG00000235373	2.13462	3.00911	3.13026	0.209361	0.692079	1.07279	RP11-206L10.3		-1.38604	0.035069
ENSG00000107201	298.209	292.25	372.44	114.465	72.3864	154.603	DDX58	DEAD (Asp-Glu-Ala-Asp) box polypeptide 58	-1.38515	7.01107e-06
ENSG00000225774	61.0771	55.4029	60.2061	7.51423	18.8178	30.6281	SIRPAP1	signal-regulatory protein alpha pseudogene 1	-1.38325	0.0033794
ENSG00000196083	1383.59	1475.88	1538.37	555.801	531.079	578.791	IL1RAP	interleukin 1 receptor accessory protein	-1.38253	7.41168e-37
ENSG00000177575	32.8264	26.6704	26.1217	4.32976	9.54185	11.0931	CD163	CD163 molecule	-1.38185	0.0143431
ENSG00000227096	9.68136	9.05191	5.55069	0	0	0	HMGB3P8	high mobility group box 3 pseudogene 8	-1.38161	0.0466555
ENSG00000140297	175.318	158.091	195.449	94.3811	45.613	36.0595	GCNT3	glucosaminyl (N-acetyl) transferase 3, mucin type	-1.38057	0.0006689
ENSG00000142627	747.368	693.058	726.852	359.474	212.149	212.298	EPHA2	EPH receptor A2	-1.38045	1.66287e-07
ENSG00000004846	4765.89	4723.77	5158.51	1218.89	2353.67	1738.32	ABCB5	ATP-binding cassette, sub-family B (MDR/TAP), member 5	-1.37598	3.42383e-07
ENSG00000025423	275.363	272.07	259.538	110.261	96.9831	94.1652	HSD17B6	hydroxysteroid (17-beta) dehydrogenase 6 homolog (mouse)	-1.37572	6.33278e-15
ENSG00000086570	14.4174	14.0192	14.0522	3.99162	5.32429	6.32446	FAT2	FAT tumor suppressor homolog 2 (Drosophila)	-1.37422	9.07721e-08
ENSG00000154358	293.907	356.201	268.685	46.1316	114.014	148.365	OBSCN	obscurin, cytoskeletal calmodulin and titin-interacting RhoGEF	-1.37326	0.00102776
ENSG00000052795	4263.7	4359.59	4353.12	1059.17	1913.67	1769.52	FNIP2	folliculin interacting protein 2	-1.37234	1.04493e-07
ENSG00000140030	21.8942	19.3009	35.4167	13.6729	3.76652	1.45962	GPR65	G protein-coupled receptor 65	-1.37065	0.0339844
ENSG00000164935	60.3315	55.6397	52.2786	3.49655	23.1168	22.396	DCSTAMP	dendrocyte expressed seven transmembrane protein	-1.37013	0.0170747
ENSG00000090104	75.8682	69.8846	86.4592	41.7985	2.63185	9.17919	RGS1	regulator of G-protein signaling 1	-1.36941	0.0419555
ENSG00000164949	820.876	740.438	810.242	161.488	290.326	390.411	GEM	GTP binding protein overexpressed in skeletal muscle	-1.36723	4.54819e-05
ENSG00000154589	2662.64	2840.64	2813.6	1599.34	579.504	643.552	LY96	lymphocyte antigen 96	-1.36489	0.000907029
ENSG00000118257	14987.1	15464.2	14983.5	3731.69	7008.74	5931.85	NRP2	neuropilin 2	-1.36398	2.16635e-07
ENSG00000255443	48.9417	55.1658	32.7368	8.66691	21.0099	11.1026	RP1-68D18.4		-1.36317	0.0127421
ENSG00000003989	199.189	209.885	202.29	101.346	75.3377	33.4482	SLC7A2	solute carrier family 7 (cationic amino acid transporter, y+ system), member 2	-1.3628	0.000517357
ENSG00000224420	38.001	42.9594	36.3949	4.40474	16.9874	11.2852	C19orf76	chromosome 19 open reading frame 76	-1.36265	0.0230007
ENSG00000127530	6.73751	14.6987	16.5245	2.86349	4.20701	1.22274	OR7C1	olfactory receptor, family 7, subfamily C, member 1	-1.36144	0.0458219
ENSG00000183671	14.0931	24.5967	18.8536	2.99483	3.29998	7.67296	GPR1	G protein-coupled receptor 1	-1.36063	0.0401326
ENSG00000182319	302.674	338.027	285.347	113.102	148.892	76.1416	PRAGMIN	Tyrosine-protein kinase SgK223	-1.3599	1.19739e-06
ENSG00000166689	847.344	824.415	793.074	287.027	371.353	272.67	PLEKHA7	pleckstrin homology domain containing, family A member 7	-1.35941	1.67933e-13
ENSG00000137261	18.6791	18.9295	20.5553	6.76076	5.75652	9.05443	KIAA0319	KIAA0319	-1.35921	2.5287e-07
ENSG00000198168	4083.51	4243.09	4346.59	1844.1	1659.56	1294.47	SVIP	small VCP/p97-interacting protein	-1.359	2.12488e-14
ENSG00000178999	1453.21	1452.4	1423.79	399.871	757.624	415.885	AURKB	aurora kinase B	-1.3572	4.69867e-06
ENSG00000188404	74.9656	58.5604	97.053	26.2082	8.49369	37.5234	SELL	selectin L	-1.35568	0.00998765
ENSG00000110911	17866.3	17450	18554.4	6443.86	6808.97	7541.13	SLC11A2	solute carrier family 11 (proton-coupled divalent metal ion transporters), member 2	-1.35446	4.1829e-33
ENSG00000215154	916.672	1009.52	775.726	139.082	336.081	446.985	AC141586.5		-1.35379	0.00132681
ENSG00000089723	162.707	169.661	153.912	75.1584	66.8342	27.0261	OTUB2	OTU domain, ubiquitin aldehyde binding 2	-1.35287	0.000416599
ENSG00000128045	10.5912	9.04146	12.9367	5.28416	1.94085	1.50426	RASL11B	RAS-like, family 11, member B	-1.35106	0.027201
ENSG00000173926	121.165	118.952	121.57	54.6038	30.8174	46.0642	MARCH3	membrane-associated ring finger (C3HC4) 3, E3 ubiquitin protein ligase	-1.34922	1.02721e-05
ENSG00000188000	13.9002	11.3719	16.1881	3.7978	6.62587	3.64883	OR7D2	olfactory receptor, family 7, subfamily D, member 2	-1.34737	0.00176764
ENSG00000248713	7.04183	5.17842	7.30351	3.83351	0.666964	0.646165	RP11-766F14.2	Uncharacterized protein	-1.34638	0.0342934
ENSG00000176749	4728.4	4778.84	4527.8	1458.55	1920.67	2025.62	CDK5R1	cyclin-dependent kinase 5, regulatory subunit 1 (p35)	-1.33884	1.26342e-14
ENSG00000259207	630.394	608.376	633.075	252.821	229.467	248.988	ITGB3	integrin, beta 3 (platelet glycoprotein IIIa, antigen CD61)	-1.33853	2.27064e-35
ENSG00000213468	7.08625	3.92435	6.83647	2.43254	1.14874	1.3355	RP11-453F18__B.1		-1.33642	0.0301095
ENSG00000120885	225.644	253.35	195.171	100.447	91.5517	55.6009	CLU	clusterin	-1.33588	5.36411e-06
ENSG00000266554	100.493	90.759	95.105	7.83334	50.5558	29.3875	RP11-527H14.2		-1.33553	0.0164464
ENSG00000198053	3722.59	3789.1	3605.06	1266.68	1649.49	1403.01	SIRPA	signal-regulatory protein alpha	-1.3341	3.15179e-19
ENSG00000259668	65.8684	61.349	101.675	11.3055	39.1519	22.7586	RP11-707P17.2		-1.33201	0.0109157
ENSG00000117122	9.87242	16.1535	14.8581	3.14689	3.46753	4.03127	MFAP2	microfibrillar-associated protein 2	-1.33037	0.0403456
ENSG00000183856	824.853	850.818	838.115	296.053	387.269	293.313	IQGAP3	IQ motif containing GTPase activating protein 3	-1.32765	1.6814e-15
ENSG00000169116	33.3972	32.5068	36.2582	8.7348	19.9714	5.59478	PARM1	prostate androgen-regulated mucin-like protein 1	-1.32732	0.00432608
ENSG00000137872	888.534	838.944	909.921	304.514	385.748	340.972	SEMA6D	sema domain, transmembrane domain (TM), and cytoplasmic domain, (semaphorin) 6D	-1.32723	1.63417e-20
ENSG00000100191	10.231	13.9073	11.4497	3.01034	3.31706	5.14179	SLC5A4	solute carrier family 5 (low affinity glucose cotransporter), member 4	-1.32677	0.0110419
ENSG00000144290	9.62886	8.30016	9.89667	2.99439	2.30964	4.21951	SLC4A10	solute carrier family 4, sodium bicarbonate transporter, member 10	-1.3258	0.00402525
ENSG00000144485	13036.5	12802.6	11386.5	2379.67	6880.44	3972.15	HES6	hairy and enhancer of split 6 (Drosophila)	-1.32524	0.000662438
ENSG00000047634	278.428	277.439	321.531	131.51	95.4898	112.962	SCML1	sex comb on midleg-like 1 (Drosophila)	-1.32513	5.73393e-13
ENSG00000250116	22.0651	15.8167	27.41	6.02861	9.59524	6.00666	RP11-417F21.1		-1.32501	0.00683364
ENSG00000228019	48.5568	30.3981	31.7733	10.7671	11.8642	6.89653	RP11-166O4.4		-1.31813	0.0407812
ENSG00000187479	2564.74	2468.19	2186.98	728.632	934.901	1131.7	C11orf96	chromosome 11 open reading frame 96	-1.31689	4.97687e-10
ENSG00000163171	1364.72	1507.69	1439.15	649.074	633.116	342.53	CDC42EP3	CDC42 effector protein (Rho GTPase binding) 3	-1.3153	3.78525e-06
ENSG00000056998	2716.13	2710.57	2613.13	1081.58	939.828	1163.57	GYG2	glycogenin 2	-1.31326	6.94203e-24
ENSG00000110092	280657	277634	269247	124526	75857.3	119189	CCND1	cyclin D1	-1.31229	1.12398e-08
ENSG00000144452	14.2402	10.2893	13.7163	2.17879	7.68252	0.930368	ABCA12	ATP-binding cassette, sub-family A (ABC1), member 12	-1.31043	0.0373398
ENSG00000119121	25.6838	24.2501	29.0084	5.01053	8.67593	14.6712	TRPM6	transient receptor potential cation channel, subfamily M, member 6	-1.31037	0.00130597
ENSG00000133874	359.708	376.903	361.338	153.605	169.255	98.3864	RNF122	ring finger protein 122	-1.31033	7.87868e-08
ENSG00000163016	37.9709	33.1353	37.4628	10.4896	19.5604	7.23562	ALMS1P	Alstrom syndrome 1 pseudogene	-1.30995	0.00361842
ENSG00000072121	2340.92	2455.29	2285.38	698.348	1050.01	1013.75	ZFYVE26	zinc finger, FYVE domain containing 26	-1.30838	1.86996e-10
ENSG00000154511	884.52	833.968	931.025	358.93	388.532	298.769	FAM69A	family with sequence similarity 69, member A	-1.30801	4.58466e-17
ENSG00000206066	36.7752	38.5103	27.6735	14.0667	5.16667	9.00999	IGLL3P	immunoglobulin lambda-like polypeptide 3, pseudogene	-1.30673	0.0396927
ENSG00000107736	7.44355	9.11483	9.39576	1.22461	4.38549	2.74533	CDH23	cadherin-related 23	-1.30621	0.0157814
ENSG00000198911	19210.6	19789.9	18398.4	5196.63	10591.7	5866.33	SREBF2	sterol regulatory element binding transcription factor 2	-1.30014	2.95739e-05
ENSG00000100099	5110.98	5245.17	5190.76	1350.5	3021.57	1354.83	HPS4	Hermansky-Pudlak syndrome 4	-1.29922	0.000333104
ENSG00000162723	258.259	216.355	208.334	114.592	63.8594	80.9907	SLAMF9	SLAM family member 9	-1.29777	9.88662e-06
ENSG00000055163	5253.23	5676.04	5139.82	2026.56	2108.86	2320.83	CYFIP2	cytoplasmic FMR1 interacting protein 2	-1.29631	4.17878e-28
ENSG00000173599	2821.84	2939.48	2667.28	896.288	1272.3	1168.61	PC	pyruvate carboxylase	-1.29629	1.56794e-12
ENSG00000105696	19.8143	21.3976	22.8626	9.47388	9.04728	2.42727	TMEM59L	transmembrane protein 59-like	-1.29492	0.0111418
ENSG00000026103	1902.81	1643.62	2023.01	937.66	695.49	517.534	FAS	Fas (TNF receptor superfamily, member 6)	-1.29448	8.69907e-07
ENSG00000187676	1300.98	1308.02	1390.55	518.041	577.058	514.545	B3GALTL	beta 1,3-galactosyltransferase-like	-1.2943	1.99208e-30
ENSG00000167077	21.0006	30.1072	29.0977	10.2004	9.8348	4.90017	MEI1	meiosis inhibitor 1	-1.29359	0.0206789
ENSG00000186530	6.53179	4.91622	5.57057	2.49845	1.37651	1.86702	XKR5	XK, Kell blood group complex subunit-related family, member 5	-1.29334	0.0090493
ENSG00000149428	28058.5	30881.2	29072.1	13499	10531.8	11186.4	HYOU1	hypoxia up-regulated 1	-1.29307	2.78253e-18
ENSG00000248433	19.3292	15.4907	14.6443	2.51482	7.75894	6.44313	AL583842.7		-1.29248	0.011771
ENSG00000072571	620.726	608.008	705.02	307.592	249.626	205.149	HMMR	hyaluronan-mediated motility receptor (RHAMM)	-1.29233	2.10509e-10
ENSG00000117586	30.9527	27.1124	35.2592	14.2431	7.84719	13.3043	TNFSF4	tumor necrosis factor (ligand) superfamily, member 4	-1.28929	6.66921e-05
ENSG00000214922	135.726	145.31	127.353	29.3765	72.9789	49.9483	HLA-F-AS1	HLA-F antisense RNA 1	-1.28853	0.000319805
ENSG00000126860	34.8087	28.6883	34.0626	11.5064	11.4713	14.0382	EVI2A	ecotropic viral integration site 2A	-1.28783	0.000135307
ENSG00000168993	37.8674	45.8959	26.7365	7.15286	19.7042	4.58153	CPLX1	complexin 1	-1.28726	0.0419283
ENSG00000137070	2266.49	2329.01	2276.78	1019.23	932.399	811.328	IL11RA	interleukin 11 receptor, alpha	-1.28627	6.17503e-20
ENSG00000114654	6.23222	4.66162	4.46646	0.756783	2.08473	1.4542	CCDC48	coiled-coil domain containing 48	-1.28538	0.0489748
ENSG00000092051	10.606	11.3588	13.5436	5.3272	4.06384	2.62474	JPH4	junctophilin 4	-1.28487	0.00836327
ENSG00000187870	24.2744	38.7253	28.1611	8.7048	12.789	9.91213	AC126365.2		-1.2794	0.00812534
ENSG00000104833	1146.96	1281.77	1106.76	457.083	556.855	404.039	TUBB4A	tubulin, beta 4A class IVa	-1.27803	1.47057e-12
ENSG00000258791	4725.12	5056.4	5003.68	1645.95	2752.59	1263.09	LINC00520	long intergenic non-protein coding RNA 520	-1.27592	6.38483e-05
ENSG00000117862	5663.59	5734.1	5768.48	2815.09	2297.89	1779.79	TXNDC12	thioredoxin domain containing 12 (endoplasmic reticulum)	-1.26602	1.30283e-09
ENSG00000237989	145.458	138.134	119.044	55.6386	49.6872	57.7652	AP001046.5		-1.26549	3.89442e-12
ENSG00000135069	6571.76	6257.67	6749.89	2613.43	3341.38	1839.09	PSAT1	phosphoserine aminotransferase 1	-1.25787	8.16041e-07
ENSG00000178301	98.9794	63.535	77.8247	27.3031	44.1246	17.8767	AQP11	aquaporin 11	-1.25787	0.00188428
ENSG00000175471	409.924	434.865	460.351	240.458	120.213	151.878	MCTP1	multiple C2 domains, transmembrane 1	-1.25584	2.19072e-05
ENSG00000115896	27.2258	23.3652	29.8494	6.43693	16.972	4.12296	PLCL1	phospholipase C-like 1	-1.25537	0.0165412
ENSG00000128923	659.775	657.962	749.357	185.344	402.876	209.038	FAM63B	family with sequence similarity 63, member B	-1.25477	0.00022391
ENSG00000004660	104.596	107.889	100.451	37.9811	50.6618	38.7778	CAMKK1	calcium/calmodulin-dependent protein kinase kinase 1, alpha	-1.25251	6.93657e-11
ENSG00000104537	42.3312	31.8097	47.1918	20.9896	13.2161	8.96278	ANXA13	annexin A13	-1.25084	0.00751802
ENSG00000176225	1721.31	1622.5	1762.22	517.124	919.332	603.791	RTTN	rotatin	-1.25	1.75939e-06
ENSG00000115415	18496.9	17454	19452.7	5034.74	4665.43	11433.3	STAT1	signal transducer and activator of transcription 1, 91kDa	-1.2449	0.00118332
ENSG00000153404	58.9761	60.7937	56.2145	13.1593	36.7681	14.4493	PLEKHG4B	pleckstrin homology domain containing, family G (with RhoGef domain) member 4B	-1.24341	0.00599241
ENSG00000164120	342.557	285.547	337.717	105.389	110.141	173.978	HPGD	hydroxyprostaglandin dehydrogenase 15-(NAD)	-1.24311	3.24991e-06
ENSG00000137124	1410.98	1498.06	1414.39	658.086	546.688	597.306	ALDH1B1	aldehyde dehydrogenase 1 family, member B1	-1.24173	1.87892e-23
ENSG00000128965	375.812	462.431	375.738	222.26	115.469	142.903	CHAC1	ChaC, cation transport regulator homolog 1 (E. coli)	-1.24171	3.53235e-05
ENSG00000185442	2581.07	2445.82	2689.99	1233.33	1107.58	829.465	FAM174B	family with sequence similarity 174, member B	-1.23726	3.86035e-10
ENSG00000149212	1383.57	1389.82	1538.16	469.371	693.353	614.395	SESN3	sestrin 3	-1.23526	3.84692e-10
ENSG00000083544	2548.02	2486.94	2707.13	1007.43	1218.36	1006.43	TDRD3	tudor domain containing 3	-1.23518	6.94155e-19
ENSG00000069974	20212	19744.2	21352	4997.91	11526.3	7656.77	RAB27A	RAB27A, member RAS oncogene family	-1.23303	0.000173832
ENSG00000076382	1313.56	1206.36	1355.15	378.184	661.042	537.815	SPAG5	sperm associated antigen 5	-1.23196	7.65383e-07
ENSG00000104413	1568.06	1623.29	1724.15	658.351	863.807	467.388	ESRP1	epithelial splicing regulatory protein 1	-1.23178	2.61261e-06
ENSG00000100344	234.553	235.033	218.566	64.6247	96.2083	118.895	PNPLA3	patatin-like phospholipase domain containing 3	-1.23005	4.57206e-06
ENSG00000119314	1127.17	1047.3	1185.71	402.511	640.2	289.514	PTBP3	polypyrimidine tract binding protein 3	-1.22884	0.000141316
ENSG00000085831	88.288	75.1746	87.723	52.4594	22.881	11.2004	TTC39A	tetratricopeptide repeat domain 39A	-1.22805	0.0224977
ENSG00000155465	117.388	105.728	109.136	38.4478	46.9044	49.253	SLC7A7	solute carrier family 7 (amino acid transporter light chain, y+L system), member 7	-1.22622	2.50013e-05
ENSG00000140090	454.307	495.959	468.164	67.3334	257.138	199.098	SLC24A4	solute carrier family 24 (sodium/potassium/calcium exchanger), member 4	-1.22486	0.00877253
ENSG00000186193	127.293	128.841	113.134	42.892	59.2238	51.5544	SAPCD2	suppressor APC domain containing 2	-1.22384	2.94282e-10
ENSG00000254838	10.7822	10.631	13.7686	3.03517	3.73788	6.86144	GVINP1	GTPase, very large interferon inducible pseudogene 1	-1.22237	0.00311873
ENSG00000090674	2278.57	2304.28	2097.44	957.074	999.912	869.944	MCOLN1	mucolipin 1	-1.22076	5.14796e-24
ENSG00000188662	259.658	272.958	223.307	120.156	115.497	68.7747	HILS1	histone linker H1 domain, spermatid-specific 1, pseudogene	-1.22016	1.88563e-05
ENSG00000187456	42.8714	68.9446	24.5798	14.056	17.209	14.0048	RDM1	RAD52 motif 1	-1.21987	0.0371887
ENSG00000100979	4172.68	4434.58	3999.84	2200.96	1155.79	1800.2	PLTP	phospholipid transfer protein	-1.2158	7.21579e-06
ENSG00000174945	198.677	225.389	212.631	30.6093	100.021	106.818	AMZ1	archaelysin family metallopeptidase 1	-1.21559	0.00962447
ENSG00000163739	10061.5	10754.7	10780.3	6656.64	2828.75	2858.06	CXCL1	chemokine (C-X-C motif) ligand 1 (melanoma growth stimulating activity, alpha)	-1.21486	0.00155562
ENSG00000171365	472.106	449.249	472.895	195.749	200.971	197.699	CLCN5	chloride channel, voltage-sensitive 5	-1.21455	1.12111e-30
ENSG00000177076	108.699	125.379	137.677	32.247	56.701	61.5247	ACER2	alkaline ceramidase 2	-1.21411	0.000113951
ENSG00000073670	543.369	524.123	500.36	165.548	267.542	219.825	ADAM11	ADAM metallopeptidase domain 11	-1.21136	5.5343e-08
ENSG00000143226	186.678	208.632	213.59	94.6507	61.3498	94.5042	FCGR2A	Fc fragment of IgG, low affinity IIa, receptor (CD32)	-1.21086	4.74476e-06
ENSG00000135899	3718.61	3961.79	4196.04	1493.02	1276.56	2160.46	SP110	SP110 nuclear body protein	-1.20918	5.53772e-07
ENSG00000232855	47.9046	32.1177	63.3047	14.8974	26.2645	7.63364	AF131217.1		-1.20767	0.036509
ENSG00000235172	57.4726	67.8306	43.4848	24.0258	11.9132	27.7001	CTB-114C7.3		-1.20718	0.00869969
ENSG00000261827	1858.7	2108.89	2106.63	238.909	1412.62	385.295	RP11-340F14.5		-1.20573	0.044821
ENSG00000118292	247.387	255.925	218.855	89.8787	130.803	73.8619	C1orf54	chromosome 1 open reading frame 54	-1.20178	4.5087e-05
ENSG00000254827	130.523	91.4204	101.091	45.2544	36.9969	48.622	SLC22A18AS	solute carrier family 22 (organic cation transporter), member 18 antisense	-1.20156	0.000355294
ENSG00000263013	56.4605	80.2145	58.7217	21.9477	34.8249	20.2433	RP11-876N24.5		-1.1993	0.00146061
ENSG00000123374	25454.7	25250.7	25801.8	7084.24	16205.5	7003.57	CDK2	cyclin-dependent kinase 2	-1.19859	0.00163416
ENSG00000228246	43.2019	48.6078	37.2583	11.4499	17.7314	23.3891	AC006028.9		-1.19685	0.000365702
ENSG00000163565	4197.7	4111.55	4524.32	1606.4	1857.53	2044.13	IFI16	interferon, gamma-inducible protein 16	-1.19547	9.57478e-17
ENSG00000119922	293.454	334.425	381.411	107.903	76.1584	212.571	IFIT2	interferon-induced protein with tetratricopeptide repeats 2	-1.19521	0.0033026
ENSG00000035499	590.505	546.596	632.283	285.339	244.384	226.794	DEPDC1B	DEP domain containing 1B	-1.1943	8.49193e-14
ENSG00000091664	261.536	280.436	290.741	126.456	113.555	117.604	SLC17A6	solute carrier family 17 (sodium-dependent inorganic phosphate cotransporter), member 6	-1.19417	1.15056e-17
ENSG00000006576	1494.51	1389.85	1576.95	661.586	691.195	563.44	PHTF2	putative homeodomain transcription factor 2	-1.19369	6.04912e-17
ENSG00000123610	173.465	197.728	199.86	106.882	48.9745	75.9157	TNFAIP6	tumor necrosis factor, alpha-induced protein 6	-1.1908	0.000361262
ENSG00000141084	2849.87	2903.33	2838.51	767.844	1684.23	1065.46	RANBP10	RAN binding protein 10	-1.18957	0.000198508
ENSG00000051341	991.106	908.881	1038.32	406.27	493.1	354.214	POLQ	polymerase (DNA directed), theta	-1.18944	1.64213e-10
ENSG00000126752	212.109	186.706	176.423	101.122	73.42	66.2769	SSX1	synovial sarcoma, X breakpoint 1	-1.1889	1.35759e-06
ENSG00000188467	11844.2	11970.3	12170.4	5260	4743.37	5650.25	SLC24A5	solute carrier family 24, member 5	-1.18387	3.64523e-25
ENSG00000042832	44.781	43.5872	29.9538	16.1042	14.5187	13.1282	TG	thyroglobulin	-1.18372	0.0192012
ENSG00000198478	148.996	147.173	160.861	67.191	65.3552	65.8872	SH3BGRL2	SH3 domain binding glutamic acid-rich protein like 2	-1.18309	2.41001e-20
ENSG00000138395	151.225	168.744	154.218	70.172	43.8854	84.2238	CDK15	cyclin-dependent kinase 15	-1.18185	3.76959e-05
ENSG00000198963	37.4509	44.2475	44.6521	25.4257	14.6915	9.93025	RORB	RAR-related orphan receptor B	-1.18154	0.00265048
ENSG00000172345	219.708	244.619	202.706	113.502	85.1519	84.5589	STARD5	StAR-related lipid transfer (START) domain containing 5	-1.18001	7.2653e-08
ENSG00000255468	74.2042	51.1219	58.778	9.95916	32.9217	25.516	RP11-867G23.8	Uncharacterized protein	-1.17941	0.02632
ENSG00000076641	3248.72	3344.37	3383.55	1043.75	1609.42	1606.18	PAG1	phosphoprotein associated with glycosphingolipid microdomains 1	-1.17772	1.2306e-07
ENSG00000117983	15.651	33.9894	19.986	5.89589	10.4945	9.87678	MUC5B	mucin 5B, oligomeric mucus/gel-forming	-1.17455	0.0189703
ENSG00000154642	5272.72	4963.12	5970.89	1813.66	3195.27	1761.55	C21orf91	chromosome 21 open reading frame 91	-1.17422	7.27591e-05
ENSG00000136231	2999.27	3053.15	3053.63	1266.75	1393.93	1334.06	IGF2BP3	insulin-like growth factor 2 mRNA binding protein 3	-1.17345	2.35289e-28
ENSG00000007350	254.237	216.313	221.075	75.6368	103.187	115.349	TKTL1	transketolase-like 1	-1.17266	1.52294e-05
ENSG00000148154	12062.3	11077	12630.5	4145.28	6202.12	5056.74	UGCG	UDP-glucose ceramide glucosyltransferase	-1.17248	5.30922e-09
ENSG00000171132	2804	2852.86	2925.54	1202.64	1337.82	1223.68	PRKCE	protein kinase C, epsilon	-1.17217	1.00492e-25
ENSG00000171914	1377.83	1415.82	1264.66	505.232	537.895	712.842	TLN2	talin 2	-1.17186	8.27308e-10
ENSG00000118113	506.692	455.424	536.586	176.282	250.808	219.619	MMP8	matrix metallopeptidase 8 (neutrophil collagenase)	-1.17165	6.93408e-09
ENSG00000111728	513.958	522.707	492.925	242.528	251.311	156.372	ST8SIA1	ST8 alpha-N-acetyl-neuraminide alpha-2,8-sialyltransferase 1	-1.17024	1.09683e-06
ENSG00000105778	2578.09	2446.38	2717.85	1158.57	1150.97	1107.74	AVL9	AVL9 homolog (S. cerevisiase)	-1.16497	1.1552e-29
ENSG00000108797	907.325	885.857	863.848	408.371	376.453	388.323	CNTNAP1	contactin associated protein 1	-1.16461	4.13585e-30
ENSG00000131634	341.317	325.137	295.176	158.913	116.943	142.429	TMEM204	transmembrane protein 204	-1.16348	3.92469e-10
ENSG00000178932	35.5934	35.4727	38.1473	12.8927	19.8889	12.5522	AC087289.1	Uncharacterized protein; cDNA FLJ40144 fis, clone TESTI2013012	-1.16275	0.000500304
ENSG00000179361	499.34	451.348	432.741	135.274	268.951	177.058	ARID3B	AT rich interactive domain 3B (BRIGHT-like)	-1.16225	0.000168071
ENSG00000248360	383.333	337.599	409.427	92.3459	194.824	184.661	LINC00504	long intergenic non-protein coding RNA 504	-1.16005	0.000574647
ENSG00000114487	76.7598	71.6816	83.8256	44.1611	32.55	7.2626	MORC1	MORC family CW-type zinc finger 1	-1.15756	0.0444977
ENSG00000226706	20.0041	38.3422	30.8232	6.37642	13.0485	14.003	RP11-426A6.5		-1.1556	0.0331208
ENSG00000105613	182.131	178.804	154.687	67.2219	99.8838	48.2757	MAST1	microtubule associated serine/threonine kinase 1	-1.15502	0.000421269
ENSG00000110917	40338.2	40923.6	41657.8	17506.8	17353.6	19781.9	MLEC	malectin	-1.15463	1.36259e-27
ENSG00000179314	48.7031	70.392	54.4651	38.811	8.55309	15.7441	WSCD1	WSC domain containing 1	-1.15444	0.0426615
ENSG00000069702	1172.06	1171.75	1171.02	366.69	571.764	584.937	TGFBR3	transforming growth factor, beta receptor III	-1.15394	5.52072e-07
ENSG00000173821	20046.4	22659.6	19533.1	5670.82	6518.13	13491.9	RNF213	ring finger protein 213	-1.15352	0.0020618
ENSG00000111087	69.3757	64.5651	74.4358	23.52	32.6772	34.0599	GLI1	GLI family zinc finger 1	-1.15281	7.47834e-06
ENSG00000249341	18.894	26.6842	18.4582	5.07162	12.5738	6.49692	RP11-317M11.1		-1.1515	0.0286615
ENSG00000011426	6440.61	6245.38	6898.14	3285.63	2897.27	2452.03	ANLN	anillin, actin binding protein	-1.15144	1.3154e-12
ENSG00000249137	44.5285	48.0009	49.9335	8.90586	26.9865	19.9652	RP11-554A11.3		-1.1514	0.0179107
ENSG00000010610	78.4067	69.5814	82.6688	30.4994	20.5376	43.412	CD4	CD4 molecule	-1.14996	0.00610291
ENSG00000167106	9795.21	10203.4	9026.4	2748.34	4651.64	5062.49	FAM102A	family with sequence similarity 102, member A	-1.14842	3.09282e-05
ENSG00000101871	1087.36	1095.09	1130.84	605.569	463.32	376.813	MID1	midline 1 (Opitz/BBB syndrome)	-1.14819	1.52095e-07
ENSG00000177432	489.265	445.56	539.196	273.553	141.535	216.211	NAP1L5	nucleosome assembly protein 1-like 5	-1.14738	5.98734e-05
ENSG00000134215	113.837	138.366	120.628	45.1726	38.3514	74.9433	VAV3	vav 3 guanine nucleotide exchange factor	-1.14675	0.000413631
ENSG00000176998	153.233	175.075	168.01	67.1392	78.4188	73.1064	HCG4	HLA complex group 4 (non-protein coding)	-1.14521	1.22856e-09
ENSG00000177614	356.778	431.192	347.462	106.402	252.524	103.746	PGBD5	piggyBac transposable element derived 5	-1.14391	0.00573184
ENSG00000080709	124.182	127.021	104.852	64.8912	49.5754	36.5763	KCNN2	potassium intermediate/small conductance calcium-activated channel, subfamily N, member 2	-1.14303	0.000130993
ENSG00000138496	1305.18	1302.99	1438.34	457.873	354.79	877.681	PARP9	poly (ADP-ribose) polymerase family, member 9	-1.13983	0.00216033
ENSG00000149809	770.105	914.804	726.317	341.211	423.312	292.45	TM7SF2	transmembrane 7 superfamily member 2	-1.13963	2.00677e-07
ENSG00000144644	69.8454	56.9676	71.9958	26.2562	35.7915	24.6195	GADL1	glutamate decarboxylase-like 1	-1.13866	4.13329e-06
ENSG00000155660	18530	19958	18793.4	10432.5	6405.91	8396.08	PDIA4	protein disulfide isomerase family A, member 4	-1.13497	3.01098e-07
ENSG00000261140	90.4076	68.2739	64.5434	26.6012	26.8689	36.9167	RP11-20I23.6		-1.13436	0.0140905
ENSG00000120215	128287	129826	132462	61714.7	64494.8	48075.9	MLANA	melan-A	-1.13435	5.25146e-12
ENSG00000104888	27.254	20.042	27.0378	10.1515	9.03473	12.5043	SLC17A7	solute carrier family 17 (sodium-dependent inorganic phosphate cotransporter), member 7	-1.13389	0.00128435
ENSG00000057704	78.3771	62.3193	77.3391	14.453	36.4015	39.1457	TMCC3	transmembrane and coiled-coil domain family 3	-1.13342	0.00674437
ENSG00000166667	21.176	15.9127	18.4925	3.99998	9.36602	8.96719	CTA-313A17.4		-1.13287	0.0193312
ENSG00000136010	988.507	1000.2	1053.35	485.748	305.128	539.763	ALDH1L2	aldehyde dehydrogenase 1 family, member L2	-1.13274	9.04682e-06
ENSG00000102384	253.625	232.751	281.967	121.509	127.046	91.5047	CENPI	centromere protein I	-1.13259	1.75594e-08
ENSG00000100767	351.805	385.492	342.845	131.769	163.481	186.252	PAPLN	papilin, proteoglycan-like sulfated glycoprotein	-1.13144	1.06638e-09
ENSG00000101447	415.93	445.101	418.968	199.394	205.863	168.498	FAM83D	family with sequence similarity 83, member D	-1.13128	5.45322e-15
ENSG00000197081	77626.2	81469.1	74770.6	29156	36021.5	39447.4	IGF2R	insulin-like growth factor 2 receptor	-1.13119	7.33245e-12
ENSG00000158555	814.972	810.314	811.069	177.956	497.953	338.716	GDPD5	glycerophosphodiester phosphodiesterase domain containing 5	-1.13088	0.00388744
ENSG00000122694	233.073	239.316	247.408	98.5193	116.269	108.276	GLIPR2	GLI pathogenesis-related 2	-1.13084	1.58183e-13
ENSG00000100031	136.59	191.039	137.985	16.6998	73.6053	84.0439	GGT1	gamma-glutamyltransferase 1	-1.13071	0.0499376
ENSG00000137877	63.2931	76.2607	60.222	24.5469	32.5283	31.4455	SPTBN5	spectrin, beta, non-erythrocytic 5	-1.13041	1.10601e-07
ENSG00000258457	36.8164	46.8894	29.9509	15.2244	9.78575	19.5029	RP11-298I3.4		-1.12851	0.0276067
ENSG00000173517	9709.61	9638.76	10260	3296.57	5274.42	4536.88	PEAK1	Pseudopodium-enriched atypical kinase 1	-1.12795	2.97168e-07
ENSG00000172348	39.2429	47.4666	37.1312	8.86706	23.7284	18.6612	RCAN2	regulator of calcineurin 2	-1.12794	0.00678232
ENSG00000235772	184.586	218.002	265.967	38.9302	103.342	126.944	AP001625.6		-1.12756	0.018026
ENSG00000164683	199.957	238.876	215.732	79.0958	88.8472	121.983	HEY1	hairy/enhancer-of-split related with YRPW motif 1	-1.12525	2.97945e-06
ENSG00000186998	41.4163	30.4121	37.5006	10.3037	18.4496	14.8494	EMID1	EMI domain containing 1	-1.12502	0.0244602
ENSG00000139116	399.389	395.233	432.386	174.786	224.163	146.797	KIF21A	kinesin family member 21A	-1.12376	8.64282e-08
ENSG00000177000	1516.19	1631.03	1503.57	509.078	712.477	841.014	MTHFR	methylenetetrahydrofolate reductase (NAD(P)H)	-1.1229	1.18381e-06
ENSG00000153786	8656.06	8877.32	8708.45	4041.81	4229.03	3640.73	ZDHHC7	zinc finger, DHHC-type containing 7	-1.12243	5.4143e-23
ENSG00000155011	43.2442	56.6056	61.4116	28.841	13.0857	24.9931	DKK2	dickkopf 2 homolog (Xenopus laevis)	-1.11711	0.0079254
ENSG00000108424	26094.9	25358.8	26678.4	10080.3	14745.9	10116.6	KPNB1	karyopherin (importin) beta 1	-1.11656	1.23154e-07
ENSG00000159231	895.64	812.261	849.318	374.271	369.247	421.473	CBR3	carbonyl reductase 3	-1.11612	2.52762e-17
ENSG00000196660	69.4113	54.1863	60.4134	18.6598	25.2608	36.1973	SLC30A10	solute carrier family 30, member 10	-1.11584	0.000926822
ENSG00000145362	4775.78	4449.46	4972.84	1281.56	1859.27	2974.65	ANK2	ankyrin 2, neuronal	-1.11575	0.00108229
ENSG00000204282	124.131	106.663	103.833	40.866	41.977	65.6603	RP11-153A23.6		-1.11429	2.7705e-05
ENSG00000177098	36.0844	39.1595	34.0389	10.2241	19.4986	17.6311	SCN4B	sodium channel, voltage-gated, type IV, beta subunit	-1.11323	0.00110797
ENSG00000165097	410.242	382.551	421.402	197.597	202.11	148.245	KDM1B	lysine (K)-specific demethylase 1B	-1.11254	7.8461e-10
ENSG00000225920	45.2865	65.6874	40.5256	15.6057	29.2329	13.994	RIMKLBP2	ribosomal modification protein rimK-like family member B pseudogene 2	-1.11244	0.0361929
ENSG00000123485	2434.84	2368.76	2506.29	954.365	1271.2	1094.13	HJURP	Holliday junction recognition protein	-1.11109	5.25146e-12
ENSG00000164163	8937.21	8507.21	9447.18	4069.98	4759.69	3315.71	ABCE1	ATP-binding cassette, sub-family E (OABP), member 1	-1.11067	2.51999e-09
ENSG00000103042	5242	5596.37	4993.15	1756.56	3141.67	2106.84	SLC38A7	solute carrier family 38, member 7	-1.11067	3.32157e-05
ENSG00000184661	1308.54	1238.29	1292.77	628.017	558.356	567.991	CDCA2	cell division cycle associated 2	-1.11049	4.63213e-19
ENSG00000166881	800.031	748.899	766.886	297.818	429.136	317.028	TMEM194A	transmembrane protein 194A	-1.11016	1.88348e-08
ENSG00000169607	1226.42	1167.18	1339.48	566.545	606.074	530.491	CKAP2L	cytoskeleton associated protein 2-like	-1.10962	1.11513e-15
ENSG00000143924	1498.97	1507.41	1493.62	524.02	868.15	618.664	EML4	echinoderm microtubule associated protein like 4	-1.10902	2.75232e-06
ENSG00000196116	2793.07	2684.75	2860.07	1240.74	1275.96	1319.01	TDRD7	tudor domain containing 7	-1.10852	2.89387e-34
ENSG00000188505	11.7297	10.0594	15.4212	4.64138	3.40953	6.60641	NCCRP1	non-specific cytotoxic cell receptor protein 1 homolog (zebrafish)	-1.10847	0.0442014
ENSG00000138435	95.8328	99.1721	99.6769	65.2527	34.5408	22.127	CHRNA1	cholinergic receptor, nicotinic, alpha 1 (muscle)	-1.1081	0.0106743
ENSG00000198729	141.656	130.574	133.572	98.3452	29.1754	35.13	PPP1R14C	protein phosphatase 1, regulatory (inhibitor) subunit 14C	-1.106	0.0284631
ENSG00000247746	90.194	90.9296	89.0902	29.9998	51.946	38.4308	USP51	ubiquitin specific peptidase 51	-1.10437	2.99602e-05
ENSG00000118729	20.474	25.5818	26.1449	8.30608	9.15239	10.6404	CASQ2	calsequestrin 2 (cardiac muscle)	-1.10349	0.0482969
ENSG00000114315	3533.87	3311.84	3248.56	1531.55	1177.07	1856.16	HES1	hairy and enhancer of split 1, (Drosophila)	-1.10255	2.21665e-07
ENSG00000082213	5182.77	5094.95	5473.41	2974.56	2238.65	1900.98	C5orf22	chromosome 5 open reading frame 22	-1.10197	2.8622e-07
ENSG00000104763	69745.5	70453.9	72848.6	39495.4	29727.5	27793.4	ASAH1	N-acylsphingosine amidohydrolase (acid ceramidase) 1	-1.10017	3.25189e-09
ENSG00000260912	77.1623	61.6654	90.8668	34.6932	42.2221	23.2166	RP11-363E7.4		-1.09959	0.000926503
ENSG00000167550	145.35	172.796	145.131	66.2513	56.231	86.017	RHEBL1	Ras homolog enriched in brain like 1	-1.09678	1.97656e-05
ENSG00000246640	14.8073	11.547	9.16697	4.82035	3.98362	5.66044	RP11-1094H24.4		-1.09569	0.0298886
ENSG00000136943	472.592	488.535	462.755	308.537	175.848	133.814	CTSL2	cathepsin L2	-1.09555	0.00199626
ENSG00000106785	2737.52	2559.87	2780.83	993.124	796.398	1756.14	TRIM14	tripartite motif containing 14	-1.09407	0.00118018
ENSG00000214193	154.829	170.468	135.021	40.1278	83.8588	77.994	SH3D21	SH3 domain containing 21	-1.09283	0.0014324
ENSG00000143819	9294.49	9864.67	9132.31	5599.06	4105.1	2989.91	EPHX1	epoxide hydrolase 1, microsomal (xenobiotic)	-1.09082	5.89901e-05
ENSG00000126259	28.2393	22.8176	31.4818	11.1129	12.2452	13.0971	KIRREL2	kin of IRRE like 2 (Drosophila)	-1.08965	0.0016156
ENSG00000249825	32.6968	43.9407	31.0564	7.22613	17.7623	19.938	CTD-2201I18.1		-1.08927	0.022076
ENSG00000164070	249.32	245.135	253.266	113.994	148.591	66.7961	HSPA4L	heat shock 70kDa protein 4-like	-1.08924	0.000917905
ENSG00000073060	10346	10838.7	10100.9	5195.01	5012.17	4298.43	SCARB1	scavenger receptor class B, member 1	-1.08896	8.33282e-17
ENSG00000111252	3076.81	3018.32	2995.11	1157.07	1182.58	1796.9	SH2B3	SH2B adaptor protein 3	-1.08855	1.90977e-06
ENSG00000182257	13.1818	20.4332	16.3583	6.63439	5.8483	8.49888	C22orf26	chromosome 22 open reading frame 26	-1.08751	0.0165322
ENSG00000164742	1066.7	1260.54	1053.24	270.45	458.93	731.407	ADCY1	adenylate cyclase 1 (brain)	-1.08726	0.00562335
ENSG00000260051	879.223	837.505	761.355	116.03	564.518	306.424	LA16c-390E6.4		-1.08632	0.0477231
ENSG00000115993	17235.6	16552.6	17703.1	6253.62	9050.6	8362.42	TRAK2	trafficking protein, kinesin binding 2	-1.08565	1.2113e-08
ENSG00000172403	6.94546	5.39322	7.20489	2.85181	2.15005	3.46098	SYNPO2	synaptopodin 2	-1.08293	0.00908549
ENSG00000185862	63.4619	67.3718	67.1835	26.7594	35.1023	27.7502	EVI2B	ecotropic viral integration site 2B	-1.08076	4.53652e-05
ENSG00000229164	58.189	70.7275	46.7068	21.1978	29.1971	25.7973	TRAC	T cell receptor alpha constant	-1.07991	0.00559061
ENSG00000245213	31.6471	26.8705	28.7492	12.5415	16.2227	9.08081	RP11-10K16.1		-1.07988	0.00459356
ENSG00000026950	872.013	870.492	908.63	294.02	246.81	613.909	BTN3A1	butyrophilin, subfamily 3, member A1	-1.07918	0.0057367
ENSG00000183696	4893.79	5168.85	4720.34	2488.05	2535.65	1802.41	UPP1	uridine phosphorylase 1	-1.07833	1.84947e-08
ENSG00000130052	119.514	113.716	102.712	26.2728	56.9732	64.0818	STARD8	StAR-related lipid transfer (START) domain containing 8	-1.07786	0.00413382
ENSG00000106688	1261.88	1181.28	1325.66	658.709	352.102	685.835	SLC1A1	solute carrier family 1 (neuronal/epithelial high affinity glutamate transporter, system Xag), member 1	-1.0752	0.000405441
ENSG00000146676	592.64	568.331	594.796	255.356	315.263	248.611	PURB	purine-rich element binding protein B	-1.07487	1.29319e-12
ENSG00000101680	9205.78	9463	9073.94	3981.54	3662.2	5251.38	LAMA1	laminin, alpha 1	-1.07203	9.42726e-09
ENSG00000116761	294.921	349.361	347.456	210.986	130.303	100.265	CTH	cystathionase (cystathionine gamma-lyase)	-1.0718	0.00131109
ENSG00000112902	24496.1	25969.6	25410.9	14003.1	9031.95	12105.1	SEMA5A	sema domain, seven thrombospondin repeats (type 1 and type 1-like), transmembrane domain (TM) and short cytoplasmic domain, (semaphorin) 5A	-1.07081	2.45203e-07
ENSG00000065534	214.786	229.747	228.866	103.622	109.382	103.182	MYLK	myosin light chain kinase	-1.06876	9.47146e-15
ENSG00000157800	4967.38	4901.41	5035.94	2021.45	2201.29	2752.2	SLC37A3	solute carrier family 37 (glycerol-3-phosphate transporter), member 3	-1.06828	1.89875e-10
ENSG00000115963	16692.1	15782.6	17161.7	11605.5	4615.66	5533.83	RND3	Rho family GTPase 3	-1.0679	0.00682743
ENSG00000114268	6821.65	7089.08	6516.25	973.836	2676.99	4695.3	PFKFB4	6-phosphofructo-2-kinase/fructose-2,6-biphosphatase 4	-1.06716	0.0480955
ENSG00000236700	138.99	166.262	137.365	69.0277	61.4338	74.8227	RP11-557H15.2		-1.06686	4.31093e-07
ENSG00000141258	3502.43	3840.72	3443.07	932.336	2018.26	1881.81	SGSM2	small G protein signaling modulator 2	-1.06591	0.00162496
ENSG00000099282	339.81	311.517	315.998	132.848	114.778	197.257	TSPAN15	tetraspanin 15	-1.06535	9.05732e-05
ENSG00000188517	27.7711	24.2345	27.5436	13.8379	13.454	7.82067	COL25A1	collagen, type XXV, alpha 1	-1.06442	0.00296974
ENSG00000163820	2307.18	2275.5	2285.77	703.078	1101.43	1335.75	FYCO1	FYVE and coiled-coil domain containing 1	-1.06436	0.000119469
ENSG00000141540	9343.83	10424.8	9291.48	2211.42	6777.97	3559.24	TTYH2	tweety homolog 2 (Drosophila)	-1.06308	0.0149566
ENSG00000116991	731.365	734.364	757.03	137.515	538.472	252.524	SIPA1L2	signal-induced proliferation-associated 1 like 2	-1.06243	0.0356225
ENSG00000113552	8108.76	7990.84	8153.16	3913.78	3858.03	3786.33	GNPDA1	glucosamine-6-phosphate deaminase 1	-1.059	1.57222e-38
ENSG00000215417	48.6981	47.2945	47.2847	15.0221	30.8983	17.9609	MIR17HG	miR-17-92 cluster host gene (non-protein coding)	-1.05837	0.00400481
ENSG00000092853	252.385	213.182	250.622	65.4804	144.866	112.931	CLSPN	claspin	-1.05639	0.00180288
ENSG00000082074	655.352	725.747	803.015	397.829	337.328	284.181	FYB	FYN binding protein	-1.05625	3.04677e-07
ENSG00000183098	15.8144	21.0988	16.4776	10.8574	3.41819	7.94783	GPC6	glypican 6	-1.054	0.0412064
ENSG00000081041	49.7899	45.2596	65.2206	24.6879	13.6017	29.367	CXCL2	chemokine (C-X-C motif) ligand 2	-1.05391	0.0417841
ENSG00000178685	9574.9	10330.6	9132.46	3574.19	3626.19	6178.64	PARP10	poly (ADP-ribose) polymerase family, member 10	-1.05389	0.000161824
ENSG00000100100	434.979	442.213	414.846	170.583	167.183	264.093	PIK3IP1	phosphoinositide-3-kinase interacting protein 1	-1.0538	1.3011e-05
ENSG00000197006	13627.4	13457	13892.8	6823.61	6661.14	6070.28	METTL9	methyltransferase like 9	-1.05339	1.15067e-24
ENSG00000236675	422.818	433.792	433.785	191.843	259.554	143.099	MTX1P1	metaxin 1 pseudogene 1	-1.05225	0.000103751
ENSG00000100592	2921.7	2850.13	3210.29	968.176	1656.69	1542.05	DAAM1	dishevelled associated activator of morphogenesis 1	-1.05135	4.491e-05
ENSG00000102048	138.425	145.862	131.943	76.7754	36.9509	74.6118	ASB9	ankyrin repeat and SOCS box containing 9	-1.05089	0.00235994
ENSG00000260630	120.515	113.856	124.598	58.1235	49.3225	61.6205	RP5-1142A6.3		-1.05008	5.12389e-07
ENSG00000137135	98.5746	97.3573	90.2147	41.5702	57.2572	33.699	ARHGEF39	Rho guanine nucleotide exchange factor (GEF) 39	-1.04903	5.68121e-05
ENSG00000114770	3004.67	3012.24	3143.82	1281.78	1568.91	1517.16	ABCC5	ATP-binding cassette, sub-family C (CFTR/MRP), member 5	-1.04888	5.80041e-15
ENSG00000071242	3509.22	3460.01	3325.38	1048.05	1487.03	2189.37	RPS6KA2	ribosomal protein S6 kinase, 90kDa, polypeptide 2	-1.04743	0.000721815
ENSG00000177409	2517.37	2234.07	2686.65	802.166	606.036	1831.87	SAMD9L	sterile alpha motif domain containing 9-like	-1.0463	0.0212689
ENSG00000176177	51.9571	56.1253	47.5756	10.2907	23.3872	33.7808	ENTHD1	ENTH domain containing 1	-1.04619	0.0299284
ENSG00000167600	23.3624	25.484	19.5337	13.4044	8.20566	8.26776	CYP2S1	cytochrome P450, family 2, subfamily S, polypeptide 1	-1.04281	0.0135413
ENSG00000165868	1186.2	1410.16	1255.96	368.776	893.314	462.852	HSPA12A	heat shock 70kDa protein 12A	-1.04266	0.00737003
ENSG00000170891	1867.34	2023.07	1892.4	919.977	770.422	1063.03	CYTL1	cytokine-like 1	-1.0425	2.47629e-09
ENSG00000113532	59.3058	81.0421	56.8884	42.3783	14.6498	27.6762	ST8SIA4	ST8 alpha-N-acetyl-neuraminide alpha-2,8-sialyltransferase 4	-1.04177	0.0293703
ENSG00000166448	26.2067	32.9587	23.2009	17.6899	8.66324	8.39308	TMEM130	transmembrane protein 130	-1.04156	0.0349613
ENSG00000206190	12481.9	12186	11952.8	3468.66	7626.38	5701.04	ATP10A	ATPase, class V, type 10A	-1.04004	0.00145112
ENSG00000205413	594.917	534.23	666.24	248.326	189.195	389.261	SAMD9	sterile alpha motif domain containing 9	-1.03957	0.00111914
ENSG00000137561	84.0343	64.5645	54.3771	23.2925	31.6545	37.7954	TTPA	tocopherol (alpha) transfer protein	-1.03802	0.00456811
ENSG00000173068	854.263	913.467	872.558	239.39	581.419	378.419	BNC2	basonuclin 2	-1.03766	0.00405357
ENSG00000188215	227.824	231.482	234.659	106.036	116.84	110.854	DCUN1D3	DCN1, defective in cullin neddylation 1, domain containing 3 (S. cerevisiae)	-1.03724	6.99733e-15
ENSG00000139679	1614.95	1777.76	1925.44	825.647	409.508	1147.75	LPAR6	lysophosphatidic acid receptor 6	-1.03715	0.0106434
ENSG00000116852	16.3293	13.7408	15.7987	6.13453	5.94023	9.28736	KIF21B	kinesin family member 21B	-1.03514	0.00144092
ENSG00000169679	3293.47	3261.22	3552.23	2009.39	1497.71	1290.33	BUB1	budding uninhibited by benzimidazoles 1 homolog (yeast)	-1.03212	2.27703e-06
ENSG00000135838	1231.56	1148.42	1324.19	669.611	444.816	646.696	NPL	N-acetylneuraminate pyruvate lyase (dihydrodipicolinate synthase)	-1.03157	2.19634e-06
ENSG00000090097	2348.12	2411.02	2244.57	742.511	1047.06	1477.84	PCBP4	poly(rC) binding protein 4	-1.0315	0.000458159
ENSG00000254995	55.2015	36.6523	40.5361	11.7305	19.6696	28.0943	STX16-NPEPL1	STX16-NPEPL1 readthrough (non-protein coding)	-1.0288	0.0188448
ENSG00000148773	8742.3	8142.96	9017.29	3001.12	5065.9	4194.85	MKI67	antigen identified by monoclonal antibody Ki-67	-1.02859	2.29271e-05
ENSG00000147912	1175.33	1152.71	1110.43	690.825	483.872	463.066	FBXO10	F-box protein 10	-1.02769	1.97711e-06
ENSG00000196730	3176.63	3116.91	2931.89	705.48	1770.42	1704.83	DAPK1	death-associated protein kinase 1	-1.02678	0.009264
ENSG00000163527	17690.2	17100.6	18501.5	9145.14	9413	7130.11	STT3B	STT3, subunit of the oligosaccharyltransferase complex, homolog B (S. cerevisiae)	-1.02565	5.62975e-10
ENSG00000137812	1267.48	1164.74	1364.39	578.444	676.807	580.582	CASC5	cancer susceptibility candidate 5	-1.02438	3.68845e-11
ENSG00000081181	228.006	248.474	221.106	112.669	133.345	81.9665	ARG2	arginase, type II	-1.02357	0.000104602
ENSG00000137628	4914.06	4414.87	5352.11	1626.6	1007.7	3738.18	DDX60	DEAD (Asp-Glu-Ala-Asp) box polypeptide 60	-1.02339	0.0432311
ENSG00000131016	470.537	465.887	478.731	173.332	259.293	245.886	AKAP12	A kinase (PRKA) anchor protein 12	-1.02258	8.46482e-07
ENSG00000113657	624.95	673.441	601.703	445.364	214.33	209.651	DPYSL3	dihydropyrimidinase-like 3	-1.02233	0.0060181
ENSG00000147576	248.011	309.181	208.213	84.9705	98.3688	169.475	ADHFE1	alcohol dehydrogenase, iron containing, 1	-1.02191	0.00547666
ENSG00000099194	13599	13767	14146.7	4522.78	8475.42	6592.65	SCD	stearoyl-CoA desaturase (delta-9-desaturase)	-1.02189	0.000195429
ENSG00000197971	64597.2	65974.3	63675.3	24232.8	39587.6	28785.5	MBP	myelin basic protein	-1.02148	1.30607e-05
ENSG00000155158	86.4063	86.6963	90.1322	38.3411	47.0607	41.0338	TTC39B	tetratricopeptide repeat domain 39B	-1.02113	7.61583e-07
ENSG00000151287	955.626	958.045	1007.42	487.182	560.584	346.581	TEX30	testis expressed 30	-1.01947	9.6978e-06
ENSG00000214435	402.994	369.778	403.341	234.481	151.572	177.841	AS3MT	arsenic (+3 oxidation state) methyltransferase	-1.0183	3.2372e-06
ENSG00000128973	4459.97	4568.86	4329.37	2162.84	2655.64	1545.73	CLN6	ceroid-lipofuscinosis, neuronal 6, late infantile, variant	-1.01785	3.87566e-05
ENSG00000163808	134.693	169.462	175.161	59.6074	82.2159	87.5727	KIF15	kinesin family member 15	-1.01561	3.58958e-05
ENSG00000131730	93.8112	117.885	80.3197	31.8964	57.9914	42.9034	CKMT2	creatine kinase, mitochondrial 2 (sarcomeric)	-1.01373	0.0134102
ENSG00000031081	479.395	496.466	490.084	169.72	304.265	224.814	ARHGAP31	Rho GTPase activating protein 31	-1.01248	0.000118554
ENSG00000171848	7566.37	7153.33	7501.03	3628.26	4348.31	2712.57	RRM2	ribonucleotide reductase M2	-1.01195	6.31055e-06
ENSG00000166387	1185.35	1018.84	1111.59	520.506	568.357	534.232	PPFIBP2	PTPRF interacting protein, binding protein 2 (liprin beta 2)	-1.01054	2.14318e-12
ENSG00000215817	51.2039	62.6055	53.6332	10.7614	26.878	36.7621	ZC3H11B	zinc finger CCCH-type containing 11B pseudogene	-1.01011	0.0387514
ENSG00000241935	76.4763	101.502	82.0852	48.9812	27.4857	45.898	HOGA1	4-hydroxy-2-oxoglutarate aldolase 1	-1.00974	0.00148652
ENSG00000157388	617.049	619.905	581.045	241.307	251.803	381.774	CACNA1D	calcium channel, voltage-dependent, L type, alpha 1D subunit	-1.00968	2.75033e-05
ENSG00000124496	69.3312	67.6704	63.8484	29.4663	32.3147	36.495	TRERF1	transcriptional regulating factor 1	-1.00937	4.63104e-10
ENSG00000117724	10508	9599.13	11029.6	4691.01	5208.69	5386.03	CENPF	centromere protein F, 350/400kDa (mitosin)	-1.00915	1.46464e-15
ENSG00000059804	2373.88	2317.31	2407.58	1148.48	930.44	1373.86	SLC2A3	solute carrier family 2 (facilitated glucose transporter), member 3	-1.00813	1.46731e-07
ENSG00000127311	46.7642	39.6459	36.7098	16.3738	24.1697	18.2051	HELB	helicase (DNA) B	-1.00501	0.000434121
ENSG00000236557	21.8318	31.0094	18.6423	8.88383	11.7468	11.3805	CR381653.1	Uncharacterized protein	-1.0046	0.0300883
ENSG00000162066	5049.6	5541.3	4609.48	2224.99	2986.27	2184.4	AMDHD2	amidohydrolase domain containing 2	-1.00351	5.67145e-07
ENSG00000154917	2239.54	2177.31	2172.82	871.133	1176.99	1179.05	RAB6B	RAB6B, member RAS oncogene family	-1.00123	2.9544e-08
ENSG00000215014	195.785	205.023	205.083	58.9128	80.3191	143.264	AL645728.1	Uncharacterized protein	-1.00073	0.0102668
ENSG00000203849	16.2749	12.4571	17.5747	5.97906	6.00694	9.91213	AL583842.6		-1.00012	0.00604791

## Sheet: MITF-down-ontology
Category	Term	Count	%	PValue	Genes	List Total	Pop Hits	Pop Total	Fold Enrichment	Bonferroni	Benjamini	FDR
GOTERM_BP_FAT	GO:0022610~biological adhesion	43	7.363013698630137	6.264115685459886E-5	NRP2, PLXNC1, CDK5R1, TLN2, NINJ2, CNTNAP3B, BCAN, CDH1, ITGB3, PKD1L1, CDH5, ITGBL1, SEMA5A, CDH8, IGSF11, COL17A1, ITGAX, KAL1, COL6A3, FAT2, CNTNAP3, CD4, CNTNAP1, SCARB1, KIRREL2, SELPLG, CEACAM1, SPP1, CDH23, SELL, CDHR5, ACTN2, MCAM, SIRPA, HES1, TNFAIP6, LAMA1, RND3, CDH15, LAMC3, CPXM1, ITGA7, CYFIP2, MUC5B	433	701	13528	1.916444011030102	0.13732087834001172	0.13732087834001172	0.10971373380579408
GOTERM_BP_FAT	GO:0007155~cell adhesion	43	7.363013698630137	6.268270331952037E-5	NRP2, PLXNC1, CDK5R1, TLN2, NINJ2, CNTNAP3B, BCAN, CDH1, ITGB3, PKD1L1, CDH5, ITGBL1, SEMA5A, CDH8, IGSF11, COL17A1, ITGAX, KAL1, COL6A3, FAT2, CNTNAP3, CD4, CNTNAP1, SCARB1, KIRREL2, SELPLG, CEACAM1, SPP1, CDH23, SELL, CDHR5, ACTN2, MCAM, SIRPA, HES1, TNFAIP6, LAMA1, RND3, CDH15, LAMC3, CPXM1, ITGA7, CYFIP2, MUC5B	433	700	13528	1.9191817881887168	0.13740539320565004	0.0712402857604395	0.10978646326584851
GOTERM_BP_FAT	GO:0009615~response to virus	13	2.2260273972602738	1.836828979840017E-4	ABCE1, SPACA3, IFI44, IFI16, STAT1, TRIM22, DDX58, PLSCR1, TRIM5, ISG15, IRF7, MX1, MX2	433	109	13528	3.7261690361675526	0.3515459004073561	0.13444816768661405	0.3213925111255733
GOTERM_BP_FAT	GO:0022604~regulation of cell morphogenesis	14	2.3972602739726026	2.846278125534272E-4	SHROOM3, ATP10A, RTN4R, MBP, APOE, ITGA7, TGFBR3, SEMA3A, SPTA1, FGD6, CDC42EP3, CHRNA3, MYH10, SPP1	433	131	13528	3.3388925127373374	0.48892959246612255	0.15448720577016584	0.49760226015903575
GOTERM_BP_FAT	GO:0007242~intracellular signaling cascade	62	10.616438356164384	5.837169564816962E-4	ADCY1, NRG3, PREX1, TNFSF15, IQGAP3, IQGAP2, TLR4, BTK, PCBP4, APOE, GUCY1A2, RAB6B, DEPDC1B, PAG1, RAB27A, GHR, LY96, GEM, IFI16, PRKCE, DAPK1, PRKCB, MCTP1, ASB9, RND3, ARHGAP31, PLCE1, CCND1, MAST1, RASGRF1, CA8, SPAG5, GRAP2, GRB14, CALCR, CXCL1, RAB3C, PLCL1, RASGRP3, P2RY1, TGM2, SH2B3, ARHGDIB, RHEBL1, FYB, ITK, VAV3, MET, BIRC7, STRADB, STAT1, RCAN2, RASL11B, RPS6KA5, TXNDC12, RGS1, RPS6K…	433	1256	13528	1.542225033465233	0.7476167352839695	0.24070225379802035	1.0179703692414832
GOTERM_BP_FAT	GO:0006468~protein amino acid phosphorylation	38	6.506849315068493	7.539125435957091E-4	CDK5R1, ADRBK2, AURKB, FES, CAMKK1, BTK, ACVR1C, STK32A, BUB1, CDK15, IP6K3, AATK, GHR, FYB, OBSCN, ITK, TRPM6, MET, BIRC7, STRADB, STAT1, PRKCE, ALK, CDK2, EPHA2, PRKCB, DAPK1, RPS6KA5, EPHA5, MAST1, CCND1, PLCE1, PLK3, RPS6KA2, TGFBR3, RIPK4, CIT, MYLK	433	667	13528	1.7799322047982935	0.8310911805739357	0.2565095614959154	1.3129372655843796
GOTERM_BP_FAT	GO:0006790~sulfur metabolic process	12	2.054794520547945	0.0011176699416418881	CTH, MTHFR, SLC35D1, SULF2, ENPP1, CHST11, CYTL1, SLC19A3, GGT1, TKTL1, SLC19A2, GHR	433	115	13528	3.260086354051612	0.9284200026823718	0.3138820029807653	1.9405906799121797
GOTERM_BP_FAT	GO:0006955~immune response	38	6.506849315068493	0.001402543922624555	CXCL1, MBL2, IL16, ENPP1, CLU, ENDOU, CXCL2, OAS3, GPR65, TNFSF15, OAS1, TLR4, OAS2, C1S, CXCL10, MBP, SEMA7A, IL1RAP, CD4, FAS, PAG1, DHX58, ARHGDIB, RAB27A, FYB, TNFSF4, LY96, GEM, TRIM22, AIM2, DDX58, RGS1, FCGR2B, CD274, IL12A, TGFBR3, LCP2, OPRD1	433	690	13528	1.7206011313050171	0.9634662937648597	0.3387941055195398	2.429502695044994
GOTERM_BP_FAT	GO:0006811~ion transport	41	7.02054794520548	0.001549707107394451	MBL2, JPH4, SLC5A4, ENPP1, KCNAB1, SLC38A7, AQP6, FXYD6, PKD1L2, KCNJ13, SLC11A2, GRIN2B, SLC24A4, AQP11, TTYH2, KCNK5, MCOLN1, CHRNA1, SLC4A4, HTR3B, SLC1A1, ATP6V0D2, CHRNA3, TRPM6, NOX5, SLC24A5, CDK2, PRKCB, TRPM1, SLC17A7, SLC4A10, SLC17A6, SLC16A7, KCNN2, SCN4B, CACNA1E, SCN8A, SLC30A10, CACNA1D, ADD2, CLCN5	433	768	13528	1.667893571978445	0.9741913033670175	0.333915137985754	2.6811686798074996
GOTERM_BP_FAT	GO:0043065~positive regulation of apoptosis	26	4.4520547945205475	0.00292450679046847	CDK5R1, PREX1, MMP9, TLR4, PMAIP1, BTK, PCBP4, APOE, TGM2, PCSK9, FAS, MX1, RAB27A, OBSCN, NOX5, VAV3, MAL, IFI16, PRKCE, STAT1, DAPK1, TXNDC12, RASGRF1, IL12A, DCUN1D3, PRODH	433	430	13528	1.8890810462430851	0.9989983337297602	0.49872931758813277	5.002848886978595
GOTERM_BP_FAT	GO:0032497~detection of lipopolysaccharide	3	0.5136986301369862	0.0029877477000899606	LY96, SCARB1, TLR4	433	3	13528	31.242494226327945	0.9991374820443768	0.47345745562958097	5.108379644551874
GOTERM_BP_FAT	GO:0043068~positive regulation of programmed cell death	26	4.4520547945205475	0.0031765238704206493	CDK5R1, PREX1, MMP9, TLR4, PMAIP1, BTK, PCBP4, APOE, TGM2, PCSK9, FAS, MX1, RAB27A, OBSCN, NOX5, VAV3, MAL, IFI16, PRKCE, STAT1, DAPK1, TXNDC12, RASGRF1, IL12A, DCUN1D3, PRODH	433	433	13528	1.875992724906528	0.9994481117665738	0.46483513320360836	5.422735295614734
GOTERM_BP_FAT	GO:0006917~induction of apoptosis	21	3.595890410958904	0.0033389196009809947	OBSCN, NOX5, VAV3, PREX1, MAL, IFI16, PMAIP1, STAT1, PRKCE, DAPK1, BTK, TXNDC12, PCBP4, RASGRF1, APOE, TGM2, PCSK9, FAS, MX1, RAB27A, PRODH	433	320	13528	2.0502886836027714	0.9996241594956582	0.45482147903400816	5.692375486411283
GOTERM_BP_FAT	GO:0010942~positive regulation of cell death	26	4.4520547945205475	0.0033989282443187174	CDK5R1, PREX1, MMP9, TLR4, PMAIP1, BTK, PCBP4, APOE, TGM2, PCSK9, FAS, MX1, RAB27A, OBSCN, NOX5, VAV3, MAL, IFI16, PRKCE, STAT1, DAPK1, TXNDC12, RASGRF1, IL12A, DCUN1D3, PRODH	433	435	13528	1.8673674709989119	0.9996739058424988	0.43642324424465173	5.791829671592197
GOTERM_BP_FAT	GO:0012502~induction of programmed cell death	21	3.595890410958904	0.003464531502304983	OBSCN, NOX5, VAV3, PREX1, MAL, IFI16, PMAIP1, STAT1, PRKCE, DAPK1, BTK, TXNDC12, PCBP4, RASGRF1, APOE, TGM2, PCSK9, FAS, MX1, RAB27A, PRODH	433	321	13528	2.043901491442015	0.9997207908917289	0.42048861548804584	5.9004428250931
GOTERM_BP_FAT	GO:0042981~regulation of apoptosis	41	7.02054794520548	0.0035320386966437647	CDK5R1, SNCB, PREX1, MMP9, CLU, TNFSF15, CDH1, TLR4, PMAIP1, BTK, ACVR1C, SLC11A2, APOE, PCBP4, CHST11, TGM2, PCSK9, FAS, MX1, GHR, RAB27A, OBSCN, GIMAP5, VAV3, NOX5, BCL2A1, BIRC7, MAL, ACTN2, IFI16, STRADB, PRKCE, STAT1, DAPK1, DHRS2, TXNDC12, RASGRF1, IGF2R, IL12A, DCUN1D3, PRODH	433	804	13528	1.5932117702480668	0.9997620120100531	0.4063442343707949	6.012084875491908
GOTERM_BP_FAT	GO:0043067~regulation of programmed cell death	41	7.02054794520548	0.0041814688316134776	CDK5R1, SNCB, PREX1, MMP9, CLU, TNFSF15, CDH1, TLR4, PMAIP1, BTK, ACVR1C, SLC11A2, APOE, PCBP4, CHST11, TGM2, PCSK9, FAS, MX1, GHR, RAB27A, OBSCN, GIMAP5, VAV3, NOX5, BCL2A1, BIRC7, MAL, ACTN2, IFI16, STRADB, PRKCE, STAT1, DAPK1, DHRS2, TXNDC12, RASGRF1, IGF2R, IL12A, DCUN1D3, PRODH	433	812	13528	1.5775151025608938	0.9999488411771712	0.44077888467174897	7.079738090699994
GOTERM_BP_FAT	GO:0010941~regulation of cell death	41	7.02054794520548	0.0044538085627365415	CDK5R1, SNCB, PREX1, MMP9, CLU, TNFSF15, CDH1, TLR4, PMAIP1, BTK, ACVR1C, SLC11A2, APOE, PCBP4, CHST11, TGM2, PCSK9, FAS, MX1, GHR, RAB27A, OBSCN, GIMAP5, VAV3, NOX5, BCL2A1, BIRC7, MAL, ACTN2, IFI16, STRADB, PRKCE, STAT1, DAPK1, DHRS2, TXNDC12, RASGRF1, IGF2R, IL12A, DCUN1D3, PRODH	433	815	13528	1.5717082985023874	0.9999731578566676	0.44275600192959585	7.524048204403444
GOTERM_BP_FAT	GO:0032868~response to insulin stimulus	10	1.7123287671232876	0.004648376814780629	ZFP106, EGR2, ENPP1, PCSK9, PDE3B, PIK3R3, STAT1, ABCC5, GHR, ACVR1C	433	100	13528	3.124249422632795	0.9999830700596256	0.43911141499085893	7.8402499318281915
GOTERM_BP_FAT	GO:0010033~response to organic substance	37	6.335616438356165	0.0052473396198977965	TG, CALCR, ADCY1, ENPP1, PDE3B, CDH1, TLR4, PMAIP1, C1S, ASAH1, ACVR1C, GRIN2B, APOE, ENO2, PCSK9, TFF3, CD4, SCARB1, SERPINA1, FAS, PIK3R3, CHRNA3, GHR, SPP1, EGR2, LY96, SELL, EPHX1, STAT1, SREBF2, ZFP106, CCND1, HSPA4L, IL12A, TGFBR3, IGFBP2, ABCC5	433	721	13528	1.60329027236357	0.9999959052467465	0.4622116538678457	8.807263975203949
GOTERM_BP_FAT	GO:0051129~negative regulation of cellular component organization	12	2.054794520547945	0.005833830146763504	SPTBN5, CLU, RTN4R, BUB1, TGFBR3, CENPF, SPTA1, SEMA3A, MID1, ADD2, MBP, SPP1	433	142	13528	2.6402107796896854	0.9999989807605166	0.4815823000515821	9.744864710326695
GOTERM_BP_FAT	GO:0008360~regulation of cell shape	7	1.1986301369863013	0.007243233853838487	SHROOM3, ATP10A, ITGA7, SPTA1, FGD6, CDC42EP3, MYH10	433	54	13528	4.049952955264734	0.9999999640702905	0.54121254712894	11.960994218789144
GOTERM_BP_FAT	GO:0008203~cholesterol metabolic process	9	1.5410958904109588	0.009100153766536228	TM7SF2, CUBN, TNFSF4, APOE, PCSK9, SCARB1, TRERF1, SREBF2, CLN6	433	92	13528	3.056330956923386	0.9999999995653132	0.6082904185453861	14.802530232994526
GOTERM_BP_FAT	GO:0016310~phosphorylation	39	6.678082191780822	0.009175204152462759	CDK5R1, ADRBK2, AURKB, FES, CAMKK1, BTK, ACVR1C, STK32A, BUB1, CDK15, ATP6V0D2, IP6K3, AATK, GHR, FYB, OBSCN, ITK, TRPM6, MET, BIRC7, STRADB, STAT1, PRKCE, ALK, CDK2, EPHA2, PRKCB, DAPK1, RPS6KA5, EPHA5, MAST1, CCND1, PLCE1, PLK3, RPS6KA2, TGFBR3, RIPK4, CIT, MYLK	433	800	13528	1.5230715935334875	0.9999999996364106	0.5957108086669798	14.915536908821881
GOTERM_BP_FAT	GO:0032490~detection of molecule of bacterial origin	3	0.5136986301369862	0.009543134645004296	LY96, SCARB1, TLR4	433	5	13528	18.745496535796768	0.999999999848551	0.5952278284835146	15.467504118825692
GOTERM_BP_FAT	GO:0042723~thiamin and derivative metabolic process	3	0.5136986301369862	0.009543134645004296	SLC19A3, TKTL1, SLC19A2	433	5	13528	18.745496535796768	0.999999999848551	0.5952278284835146	15.467504118825692
GOTERM_BP_FAT	GO:0051259~protein oligomerization	13	2.2260273972602738	0.01004256670598761	SCUBE3, ACTN2, CDH1, TRIM22, GJB1, STOM, TRIM5, CTH, AQP11, RRM2, TGM2, FAS, SLC1A1	433	174	13528	2.33420933874864	0.9999999999538941	0.5996386252861204	16.211348696989948
GOTERM_BP_FAT	GO:0051260~protein homooligomerization	9	1.5410958904109588	0.010947354493854044	STOM, CTH, SCUBE3, AQP11, TGM2, CDH1, ACTN2, FAS, SLC1A1	433	95	13528	2.9598152424942263	0.9999999999946622	0.6176201075223386	17.543228799344046
GOTERM_BP_FAT	GO:0032496~response to lipopolysaccharide	8	1.36986301369863	0.011363825867799483	TG, LY96, IL12A, SCARB1, SERPINA1, TLR4, STAT1, ABCC5	433	77	13528	3.245973426111994	0.9999999999980228	0.618053830493573	18.14955709592685
GOTERM_BP_FAT	GO:0009101~glycoprotein biosynthetic process	12	2.054794520547945	0.01254868132635334	GALNT3, STT3B, ST6GALNAC3, GCNT3, SLC35D1, TRAK2, ST8SIA4, CHST11, ST8SIA1, CYTL1, CD4, ALK	433	158	13528	2.3728476627590847	0.9999999999998831	0.6418465015996987	19.851641328752823
GOTERM_BP_FAT	GO:0009725~response to hormone stimulus	21	3.595890410958904	0.014239588460385795	CALCR, ADCY1, EGR2, ENPP1, PDE3B, STAT1, ACVR1C, SREBF2, ZFP106, CCND1, ENO2, TFF3, TGFBR3, PCSK9, SERPINA1, FAS, IGFBP2, PIK3R3, ABCC5, SPP1, GHR	433	367	13528	1.7877176532776209	0.9999999999999979	0.6760858659202019	22.2229684185559
GOTERM_BP_FAT	GO:0002274~myeloid leukocyte activation	6	1.0273972602739725	0.015171549546655737	DHRS2, SPACA3, GIMAP5, PREX1, TLR4, LCP2	433	46	13528	4.0751079425645145	0.9999999999999998	0.687409185983257	23.501509951371744
GOTERM_BP_FAT	GO:0016125~sterol metabolic process	9	1.5410958904109588	0.015452372378818763	TM7SF2, CUBN, TNFSF4, APOE, PCSK9, SCARB1, TRERF1, SREBF2, CLN6	433	101	13528	2.7839846340292227	0.9999999999999999	0.6825820047046589	23.88286353506539
GOTERM_BP_FAT	GO:0007264~small GTPase mediated signal transduction	18	3.0821917808219177	0.01877195595402424	VAV3, RAB3C, IQGAP3, IQGAP2, GEM, RASL11B, RND3, ARHGAP31, PLCE1, RASGRP3, APOE, RASGRF1, RAB6B, RAB38, GRAP2, RAB27A, ARHGDIB, RHEBL1	433	305	13528	1.8438193313898459	1.0	0.7418181742749859	28.25707891685012
GOTERM_BP_FAT	GO:0002237~response to molecule of bacterial origin	8	1.36986301369863	0.019933851708021748	TG, LY96, IL12A, SCARB1, SERPINA1, TLR4, STAT1, ABCC5	433	86	13528	2.906278532681669	1.0	0.7525226280261145	29.731286936146795
GOTERM_BP_FAT	GO:0032869~cellular response to insulin stimulus	7	1.1986301369863013	0.02119414132179963	ZFP106, ENPP1, PCSK9, PDE3B, PIK3R3, STAT1, GHR	433	68	13528	3.216139111533759	1.0	0.7638358519753984	31.298020511787705
GOTERM_BP_FAT	GO:0002573~myeloid leukocyte differentiation	5	0.8561643835616438	0.02231679746771988	CALCR, DHRS2, GIMAP5, MMP9, IFI16	433	34	13528	4.594484445048227	1.0	0.7719767841840566	32.665859423319276
GOTERM_BP_FAT	GO:0006814~sodium ion transport	10	1.7123287671232876	0.023497824422230237	SLC17A7, SLC4A10, SLC17A6, SLC5A4, SLC24A4, SLC38A7, SLC24A5, SCN4B, SCN8A, SLC4A4	433	130	13528	2.403268786640611	1.0	0.7802763545250926	34.07707732456827
GOTERM_BP_FAT	GO:0007229~integrin-mediated signaling pathway	7	1.1986301369863013	0.024087949044399436	ADAM11, VAV3, ITGAX, ITGA7, ITGB3, CEACAM1, ITGBL1	433	70	13528	3.124249422632795	1.0	0.7797555963839483	34.7717271802946
GOTERM_BP_FAT	GO:0030001~metal ion transport	24	4.10958904109589	0.02539449492315049	JPH4, TRPM6, SLC5A4, KCNAB1, SLC38A7, SLC24A5, CDK2, KCNJ13, PRKCB, SLC17A7, SLC11A2, SLC4A10, SLC17A6, SLC24A4, GRIN2B, KCNN2, KCNK5, SCN4B, MCOLN1, CACNA1E, SCN8A, SLC30A10, SLC4A4, CACNA1D	433	465	13528	1.612515831036281	1.0	0.7888574804500873	36.28521474899142
GOTERM_BP_FAT	GO:0043434~response to peptide hormone stimulus	11	1.8835616438356164	0.02597878990904219	ZFP106, EGR2, ENPP1, PCSK9, PDE3B, TFF3, PIK3R3, STAT1, ABCC5, GHR, ACVR1C	433	154	13528	2.231606730451996	1.0	0.7881111954791837	36.951284513588575
GOTERM_BP_FAT	GO:0048168~regulation of neuronal synaptic plasticity	5	0.8561643835616438	0.02697646200044428	EGR2, GRIN2B, APOE, RASGRF1, BCAN	433	36	13528	4.3392353092122145	1.0	0.7925336955981659	38.07343307292661
GOTERM_BP_FAT	GO:0006706~steroid catabolic process	4	0.684931506849315	0.02805918842983913	APOE, HSD17B6, SCARB1, TRERF1	433	21	13528	5.950951281205323	1.0	0.7976682247416882	39.26992672380243
GOTERM_BP_FAT	GO:0009100~glycoprotein metabolic process	13	2.2260273972602738	0.029029753246493453	GALNT3, GCNT3, ST8SIA1, CYTL1, ALK, STT3B, ST6GALNAC3, SULF2, TRAK2, SLC35D1, ST8SIA4, CHST11, CD4	433	202	13528	2.010655569021105	1.0	0.8012036194133141	40.323913698203526
GOTERM_BP_FAT	GO:0006921~cell structure disassembly during apoptosis	4	0.684931506849315	0.03565935989351823	TXNDC12, BIRC7, GZMB, PMAIP1	433	23	13528	5.433477256752687	1.0	0.8571446437588665	47.07518164374357
GOTERM_BP_FAT	GO:0009719~response to endogenous stimulus	21	3.595890410958904	0.03593756736835083	CALCR, ADCY1, EGR2, ENPP1, PDE3B, STAT1, ACVR1C, SREBF2, ZFP106, CCND1, ENO2, TFF3, TGFBR3, PCSK9, SERPINA1, FAS, IGFBP2, PIK3R3, ABCC5, SPP1, GHR	433	405	13528	1.6199811821058936	1.0	0.8530700373043506	47.34210639246592
GOTERM_BP_FAT	GO:0010769~regulation of cell morphogenesis involved in differentiation	7	1.1986301369863013	0.03625769294656079	APOE, RTN4R, TGFBR3, SEMA3A, CHRNA3, MBP, SPP1	433	77	13528	2.840226747847995	1.0	0.8494006711601372	47.647678444743505
GOTERM_BP_FAT	GO:0016127~sterol catabolic process	3	0.5136986301369862	0.03863818658199209	APOE, SCARB1, TRERF1	433	10	13528	9.372748267898384	1.0	0.8615061478598125	49.86806297078616
GOTERM_BP_FAT	GO:0006707~cholesterol catabolic process	3	0.5136986301369862	0.03863818658199209	APOE, SCARB1, TRERF1	433	10	13528	9.372748267898384	1.0	0.8615061478598125	49.86806297078616
GOTERM_BP_FAT	GO:0019932~second-messenger-mediated signaling	14	2.3972602739726026	0.03879406040048354	CALCR, ADCY1, RCAN2, BTK, MCTP1, PLCE1, RGS1, CA8, APOE, SPAG5, P2RY1, TGM2, HTR2B, OPRD1	433	235	13528	1.8612549751854948	1.0	0.8568280634833063	50.01031061993218
GOTERM_BP_FAT	GO:0006793~phosphorus metabolic process	42	7.191780821917808	0.041340476040525556	CDK5R1, ENPP1, ADRBK2, AURKB, FES, CAMKK1, BTK, ACVR1C, STK32A, BUB1, CDK15, ATP6V0D2, IP6K3, AATK, GHR, FYB, OBSCN, ITK, TRPM6, MET, BIRC7, STRADB, STAT1, PRKCE, ALK, CDC25A, CDK2, EPHA2, PRKCB, DAPK1, RPS6KA5, EPHA5, MAST1, CCND1, PLCE1, PLK3, RPS6KA2, PPEF1, TGFBR3, RIPK4, CIT, MYLK	433	973	13528	1.348596873078904	1.0	0.8688870464416212	52.280907966670576
GOTERM_BP_FAT	GO:0006796~phosphate metabolic process	42	7.191780821917808	0.041340476040525556	CDK5R1, ENPP1, ADRBK2, AURKB, FES, CAMKK1, BTK, ACVR1C, STK32A, BUB1, CDK15, ATP6V0D2, IP6K3, AATK, GHR, FYB, OBSCN, ITK, TRPM6, MET, BIRC7, STRADB, STAT1, PRKCE, ALK, CDC25A, CDK2, EPHA2, PRKCB, DAPK1, RPS6KA5, EPHA5, MAST1, CCND1, PLCE1, PLK3, RPS6KA2, PPEF1, TGFBR3, RIPK4, CIT, MYLK	433	973	13528	1.348596873078904	1.0	0.8688870464416212	52.280907966670576
GOTERM_BP_FAT	GO:0055085~transmembrane transport	27	4.623287671232877	0.042964102014223376	SLC5A4, KCNAB1, SLC37A3, AQP6, SLC19A2, AQP2, SLC11A2, SLC24A4, SLC2A3, NUP210, SCARB1, MCOLN1, ATP6V0D2, TRPM6, CUBN, SLC24A5, ABCB5, TRPM1, SLC17A7, SLC17A6, SLC16A7, CACNA1E, SCN8A, SLC30A10, CACNA1D, ABCC5, CLCN5	433	569	13528	1.4825085133758429	1.0	0.8739405971988172	53.67751294920677
GOTERM_BP_FAT	GO:0050771~negative regulation of axonogenesis	4	0.684931506849315	0.044206683236264366	RTN4R, SEMA3A, MBP, SPP1	433	25	13528	4.998799076212471	1.0	0.8763701685004287	54.720219470023544
GOTERM_BP_FAT	GO:0008643~carbohydrate transport	6	1.0273972602739725	0.04484821641766356	SLC5A4, SLC35D1, AQP11, SLC2A3, SLC37A3, SCARB1	433	61	13528	3.0730322189830765	1.0	0.875158328117555	55.24985702630023
GOTERM_BP_FAT	GO:0050650~chondroitin sulfate proteoglycan biosynthetic process	3	0.5136986301369862	0.046245153242664455	SLC35D1, CHST11, CYTL1	433	11	13528	8.520680243543985	1.0	0.8783450676229265	56.38300110093398
GOTERM_BP_FAT	GO:0006486~protein amino acid glycosylation	9	1.5410958904109588	0.052667475915060866	GALNT3, STT3B, ST6GALNAC3, GCNT3, TRAK2, ST8SIA4, ST8SIA1, CD4, ALK	433	128	13528	2.1967378752886835	1.0	0.9058240035340526	61.25320440505844
GOTERM_BP_FAT	GO:0070085~glycosylation	9	1.5410958904109588	0.052667475915060866	GALNT3, STT3B, ST6GALNAC3, GCNT3, TRAK2, ST8SIA4, ST8SIA1, CD4, ALK	433	128	13528	2.1967378752886835	1.0	0.9058240035340526	61.25320440505844
GOTERM_BP_FAT	GO:0043413~biopolymer glycosylation	9	1.5410958904109588	0.052667475915060866	GALNT3, STT3B, ST6GALNAC3, GCNT3, TRAK2, ST8SIA4, ST8SIA1, CD4, ALK	433	128	13528	2.1967378752886835	1.0	0.9058240035340526	61.25320440505844
GOTERM_BP_FAT	GO:0007616~long-term memory	3	0.5136986301369862	0.05434662620076464	ADCY1, RASGRF1, SNAP25	433	12	13528	7.810623556581986	1.0	0.9088905049799492	62.439248383406884
GOTERM_BP_FAT	GO:0006952~defense response	28	4.794520547945205	0.05792690013214105	CXCL1, MBL2, CLU, CXCL2, TLR4, C1S, CXCL10, TRAC, GRIN2B, IL1RAP, TFF3, SERPINA1, MX1, MX2, DHX58, RAB27A, SPP1, ITK, SPACA3, TNFSF4, LY96, SP140, CD163, DDX58, TNFAIP6, PENK, IRF7, IL12A	433	615	13528	1.4224225013612724	1.0	0.9189455845241384	64.85478631075719
GOTERM_BP_FAT	GO:0001816~cytokine production	5	0.8561643835616438	0.05845550422517926	NOX5, TNFSF4, CD4, TLR4, LCP2	433	46	13528	3.395923285470429	1.0	0.9172368101615639	65.1987605845828
GOTERM_BP_FAT	GO:0031345~negative regulation of cell projection organization	4	0.684931506849315	0.05874235025185955	RTN4R, SEMA3A, MBP, SPP1	433	28	13528	4.463213460903992	1.0	0.91466733701951	65.38408638990555
GOTERM_BP_FAT	GO:0021983~pituitary gland development	4	0.684931506849315	0.05874235025185955	HES1, SOX2, CDH1, GLI1	433	28	13528	4.463213460903992	1.0	0.91466733701951	65.38408638990555
GOTERM_BP_FAT	GO:0042592~homeostatic process	33	5.650684931506849	0.058743235935730484	CALCR, JPH4, ENPP1, PDE3B, PDIA4, MBP, SLC11A2, GRIN2B, APOE, AQP11, CCR10, TGM2, PCSK9, SCARB1, FAS, CHRNA1, CHRNA3, ABCA12, CUBN, GIMAP5, EGR2, MAL, TRERF1, PRKCB, TXNDC12, SLC4A10, CTSK, PLCE1, TEX15, TGFBR3, CACNA1E, SCN8A, CLN6	433	751	13528	1.3728392935670066	1.0	0.9110357224225066	65.38465716972725
GOTERM_BP_FAT	GO:0016477~cell migration	15	2.5684931506849313	0.059731794585619086	NRP2, CTHRC1, CDK5R1, VAV3, IL16, MDGA1, MET, LAMA1, PARP9, IL12A, TGFBR3, SCARB1, SELPLG, CEACAM1, MYH10	433	276	13528	1.6979616427352142	1.0	0.9111220942510265	66.01623180944591
GOTERM_BP_FAT	GO:0008202~steroid metabolic process	12	2.054794520547945	0.059816363178587045	TM7SF2, DHRS2, STARD5, CUBN, TNFSF4, APOE, PCSK9, HSD17B6, SCARB1, TRERF1, SREBF2, CLN6	433	202	13528	1.855989756019482	1.0	0.9078454660341914	66.06975378979823
GOTERM_BP_FAT	GO:0048878~chemical homeostasis	24	4.10958904109589	0.06294611949051976	CALCR, JPH4, GIMAP5, EGR2, ENPP1, PDE3B, MAL, MBP, PRKCB, SLC11A2, SLC4A10, PLCE1, GRIN2B, APOE, AQP11, CCR10, TGM2, PCSK9, CACNA1E, SCARB1, SCN8A, CHRNA1, CHRNA3, CLN6	433	512	13528	1.4644919168591224	1.0	0.9156388303779281	67.99554058201056
GOTERM_BP_FAT	GO:0045664~regulation of neuron differentiation	9	1.5410958904109588	0.06312639319206984	HES1, CDK5R1, APOE, SOX2, RTN4R, SEMA3A, CHRNA3, MBP, SPP1	433	133	13528	2.114153744638733	1.0	0.9128915172629977	68.10326499413598
GOTERM_BP_FAT	GO:0032870~cellular response to hormone stimulus	9	1.5410958904109588	0.06312639319206984	ADCY1, ZFP106, ENPP1, PCSK9, PDE3B, PIK3R3, IGFBP2, STAT1, GHR	433	133	13528	2.114153744638733	1.0	0.9128915172629977	68.10326499413598
GOTERM_BP_FAT	GO:0010876~lipid localization	10	1.7123287671232876	0.06467079752244775	STARD5, ENPP1, APOE, CLU, ATP10A, APOLD1, SCARB1, PLTP, ABCA12, ACVR1C	433	157	13528	1.9899677851164295	1.0	0.9148424666814893	69.01223087268511
GOTERM_BP_FAT	GO:0031344~regulation of cell projection organization	7	1.1986301369863013	0.06504903604571939	APOE, RTN4R, SEMA3A, KBTBD10, CHRNA3, MBP, SPP1	433	89	13528	2.4572748267898388	1.0	0.912841696623102	69.23109126656692
GOTERM_BP_FAT	GO:0001508~regulation of action potential	6	1.0273972602739725	0.06582197976376278	EGR2, GRIN2B, MAL, SCN8A, CHRNA1, MBP	433	68	13528	2.7566906670289364	1.0	0.9121924509571616	69.6738155325294
GOTERM_BP_FAT	GO:0050801~ion homeostasis	20	3.4246575342465753	0.06632959292382865	CALCR, JPH4, EGR2, GIMAP5, ENPP1, MAL, MBP, PRKCB, SLC11A2, SLC4A10, PLCE1, GRIN2B, AQP11, APOE, CCR10, TGM2, SCN8A, CHRNA1, CHRNA3, CLN6	433	409	13528	1.5277503289157919	1.0	0.9106710034051835	69.9612894130895
GOTERM_BP_FAT	GO:0010721~negative regulation of cell development	5	0.8561643835616438	0.06638628758337328	RTN4R, TGFBR3, SEMA3A, MBP, SPP1	433	48	13528	3.254426481909161	1.0	0.9076356149553111	69.9932369921795
GOTERM_BP_FAT	GO:0035270~endocrine system development	6	1.0273972602739725	0.06919792363866062	HES1, CLU, SOX2, PDE3B, CDH1, GLI1	433	69	13528	2.716738628376343	1.0	0.9137550724638561	71.53801245928345
GOTERM_BP_FAT	GO:0010975~regulation of neuron projection development	6	1.0273972602739725	0.0726679216850082	APOE, RTN4R, SEMA3A, CHRNA3, MBP, SPP1	433	70	13528	2.6779280765423956	1.0	0.9212415590613482	73.34119261963798
GOTERM_BP_FAT	GO:0044272~sulfur compound biosynthetic process	5	0.8561643835616438	0.074845912502243	CTH, SLC35D1, CHST11, CYTL1, GGT1	433	50	13528	3.124249422632795	1.0	0.9245035549042242	74.41736285734288
GOTERM_BP_FAT	GO:0009306~protein secretion	4	0.684931506849315	0.07522363477775271	NOX5, PDIA4, LCP2, CXCL10	433	31	13528	4.0312895775907025	1.0	0.9227848285895836	74.59977993396055
GOTERM_BP_FAT	GO:0006812~cation transport	25	4.280821917808219	0.07917849789867064	JPH4, SLC5A4, KCNAB1, SLC38A7, KCNJ13, SLC11A2, GRIN2B, SLC24A4, KCNK5, MCOLN1, SLC4A4, ATP6V0D2, TRPM6, SLC24A5, CDK2, PRKCB, SLC17A7, SLC4A10, SLC17A6, KCNN2, SCN4B, CACNA1E, SCN8A, SLC30A10, CACNA1D	433	553	13528	1.4124093230708834	1.0	0.9303665323050243	76.43751277147231
GOTERM_BP_FAT	GO:0009593~detection of chemical stimulus	4	0.684931506849315	0.08112415999146315	SLC11A2, LY96, SCARB1, TLR4	433	32	13528	3.9053117782909927	1.0	0.932518622119976	77.29489475555577
GOTERM_BP_FAT	GO:0007167~enzyme linked receptor protein signaling pathway	17	2.910958904109589	0.08250871505989338	MET, FSTL1, ALK, EPHA2, EPHA5, RPS6KA5, ZFP106, PLCE1, ZFYVE16, TGFBR3, CD4, GDF15, PIK3R3, HPGD, CHRNA3, GHR, LCP2	433	342	13528	1.5529894790864769	1.0	0.9332878043119852	77.88700819977238
GOTERM_BP_FAT	GO:0006816~calcium ion transport	9	1.5410958904109588	0.08500846925598032	JPH4, TRPM6, GRIN2B, SLC24A4, SLC24A5, CACNA1E, MCOLN1, CACNA1D, PRKCB	433	142	13528	1.980158084767264	1.0	0.9364794923353533	78.91934357887945
GOTERM_BP_FAT	GO:0007243~protein kinase cascade	18	3.0821917808219177	0.08526017670537145	FYB, NRG3, LY96, MET, TNFSF15, BIRC7, TLR4, STRADB, STAT1, BTK, DAPK1, RPS6KA5, MAST1, PLCE1, RASGRP3, RPS6KA2, TGFBR3, GHR	433	370	13528	1.519905124524062	1.0	0.9347168026156677	79.02073526066556
GOTERM_BP_FAT	GO:0015672~monovalent inorganic cation transport	16	2.73972602739726	0.08568948369108831	SLC5A4, KCNAB1, SLC38A7, SLC24A5, CDK2, KCNJ13, SLC17A7, SLC4A10, SLC17A6, SLC24A4, KCNN2, KCNK5, SCN4B, SCN8A, SLC4A4, ATP6V0D2	433	318	13528	1.5719493950353685	1.0	0.9333449471967739	79.1926066027748
GOTERM_BP_FAT	GO:0044093~positive regulation of molecular function	26	4.4520547945205475	0.08611658348823953	CALCR, ADCY1, CYTL1, TNFSF15, TLR4, PMAIP1, SLC11A2, APOE, P2RY1, TGM2, SCARB1, CD4, CHRNA3, RHEBL1, GHR, VAV3, MET, BIRC7, STRADB, STAT1, CCND1, PLCE1, RASGRF1, TGFBR3, HTR2B, ADD2	433	586	13528	1.3861857506561888	1.0	0.9319756286490778	79.36227619960944
GOTERM_BP_FAT	GO:0006461~protein complex assembly	23	3.9383561643835616	0.0863761504894073	SCUBE3, PREX1, CENPF, CDH1, ACTN2, ANLN, TRIM22, GJB1, SLC7A7, LIN7A, STOM, TRIM5, CTH, AQP11, RRM2, IRF7, TPPP, IL1RAP, TGM2, FAS, SLC1A1, KPNB1, CHRNA3	433	505	13528	1.4229254796149362	1.0	0.930237836549641	79.46475349262036
GOTERM_BP_FAT	GO:0070271~protein complex biogenesis	23	3.9383561643835616	0.0863761504894073	SCUBE3, PREX1, CENPF, CDH1, ACTN2, ANLN, TRIM22, GJB1, SLC7A7, LIN7A, STOM, TRIM5, CTH, AQP11, RRM2, IRF7, TPPP, IL1RAP, TGM2, FAS, SLC1A1, KPNB1, CHRNA3	433	505	13528	1.4229254796149362	1.0	0.930237836549641	79.46475349262036
GOTERM_BP_FAT	GO:0006820~anion transport	9	1.5410958904109588	0.08768357801901054	SLC17A7, MBL2, SLC4A10, SLC16A7, ENPP1, AQP6, SLC4A4, SLC1A1, CLCN5	433	143	13528	1.9663108254332273	1.0	0.9308501885717743	79.97367301150679
GOTERM_BP_FAT	GO:0051960~regulation of nervous system development	11	1.8835616438356164	0.08833934977002823	HES1, CDK5R1, APOE, SOX2, RTN4R, SEMA3A, SNAP25, CHRNA3, GLI1, MBP, SPP1	433	192	13528	1.7899345650500385	1.0	0.9300222677722784	80.22443246742912
GOTERM_BP_FAT	GO:0043691~reverse cholesterol transport	3	0.5136986301369862	0.09094326104183309	APOE, CLU, SCARB1	433	16	13528	5.85796766743649	1.0	0.9333830091483295	81.19121808401223
GOTERM_BP_FAT	GO:0050999~regulation of nitric-oxide synthase activity	3	0.5136986301369862	0.09094326104183309	APOE, ARG2, SCARB1	433	16	13528	5.85796766743649	1.0	0.9333830091483295	81.19121808401223
GOTERM_BP_FAT	GO:0006665~sphingolipid metabolic process	6	1.0273972602739725	0.0914074626478733	ACER2, UGCG, ST8SIA1, ASAH1, CLN6, GBA	433	75	13528	2.4993995381062355	1.0	0.9321791854290414	81.35881693968408
GOTERM_BP_FAT	GO:0006873~cellular ion homeostasis	18	3.0821917808219177	0.09180925378145366	CALCR, JPH4, EGR2, GIMAP5, ENPP1, MAL, MBP, PRKCB, PLCE1, GRIN2B, AQP11, APOE, CCR10, TGM2, SCN8A, CHRNA1, CHRNA3, CLN6	433	374	13528	1.5036494547430561	1.0	0.9308514963757141	81.50274473284358
GOTERM_BP_FAT	GO:0033037~polysaccharide localization	2	0.3424657534246575	0.09278120697784586	CHST11, SCARB1	433	3	13528	20.828329484218628	1.0	0.9307335245405669	81.84659221347472
GOTERM_BP_FAT	GO:0032803~regulation of low-density lipoprotein receptor catabolic process	2	0.3424657534246575	0.09278120697784586	APOE, PCSK9	433	3	13528	20.828329484218628	1.0	0.9307335245405669	81.84659221347472
GOTERM_BP_FAT	GO:0019228~regulation of action potential in neuron	5	0.8561643835616438	0.09329821604810494	EGR2, MAL, SCN8A, CHRNA1, MBP	433	54	13528	2.89282353947481	1.0	0.9296700241104947	82.02702966756566
GOTERM_BP_FAT	GO:0031333~negative regulation of protein complex assembly	4	0.684931506849315	0.09349874872436321	SPTBN5, CLU, SPTA1, ADD2	433	34	13528	3.6755875560385816	1.0	0.9279445040393327	82.09655981137286
GOTERM_BP_FAT	GO:0000280~nuclear division	12	2.054794520547945	0.09514574002701333	FAM83D, SPAG5, KIF15, BUB1, CDCA2, CENPF, ANLN, AURKB, CIT, CDC25A, CDK2, EML4	433	220	13528	1.704136048708797	1.0	0.9292742148991385	82.658097217214
GOTERM_BP_FAT	GO:0007067~mitosis	12	2.054794520547945	0.09514574002701333	FAM83D, SPAG5, KIF15, BUB1, CDCA2, CENPF, ANLN, AURKB, CIT, CDC25A, CDK2, EML4	433	220	13528	1.704136048708797	1.0	0.9292742148991385	82.658097217214
GOTERM_BP_FAT	GO:0002460~adaptive immune response based on somatic recombination of immune receptors built from immunoglobulin superfamily domains	6	1.0273972602739725	0.09953689253723	MBL2, CLU, TLR4, C1S, FAS, RAB27A	433	77	13528	2.4344800695839957	1.0	0.9358779772106668	84.07519155490282
GOTERM_BP_FAT	GO:0002250~adaptive immune response	6	1.0273972602739725	0.09953689253723	MBL2, CLU, TLR4, C1S, FAS, RAB27A	433	77	13528	2.4344800695839957	1.0	0.9358779772106668	84.07519155490282

## Sheet: BPTF UP-regulated
Ensembl gene id	3A-shcontrol_1 (normalized and divided by gene length in kb)	3A-shcontrol_2 (normalized and divided by gene length in kb)	3A-shcontrol_3 (normalized and divided by gene length in kb)	3A-shBPTF_44_1 (normalized and divided by gene length in kb)	3A-shBPTF_44_2 (normalized and divided by gene length in kb)	3A-shBPTF_44_3 (normalized and divided by gene length in kb)	Gene name	Description	log2(3A.shBPTF/3A.shcontrol)	Adjusted p-value (3A.shBPTF vs 3A.shcontrol)
ENSG00000130518	0.822914	0.269294	0.412832	29.0254	57.7428	124.262	KIAA1683	KIAA1683	4.90318	1.29518e-24
ENSG00000160716	2.31232	2.49263	1.5012	65.84	73.22	121.051	CHRNB2	cholinergic receptor, nicotinic, beta 2 (neuronal)	4.8282	1.32105e-50
ENSG00000171951	108.39	78.0339	131.862	2054.52	4942.21	4452.28	SCG2	secretogranin II	4.64775	6.59766e-46
ENSG00000119283	3.3203	1.33729	5.63774	101.658	127.056	161.299	TRIM67	tripartite motif containing 67	4.63926	2.84226e-44
ENSG00000260903	0.183833	0	0.553343	9.06718	28.4941	48.6315	RP1-310O13.12		4.07338	6.01733e-15
ENSG00000008300	35.5546	42.5961	35.9758	336.111	642.166	920.57	CELSR3	cadherin, EGF LAG seven-pass G-type receptor 3 (flamingo homolog, Drosophila)	3.68602	4.87286e-31
ENSG00000104435	20.9743	32.6843	16.0338	301.302	417.358	329.889	STMN2	stathmin-like 2	3.6663	5.96996e-40
ENSG00000128564	977.149	1145.91	933.184	18422.5	11570	12167.6	VGF	VGF nerve growth factor inducible	3.64272	6.58394e-67
ENSG00000179292	12.1479	7.33904	5.93796	67.8841	228.677	299.117	TMEM151A	transmembrane protein 151A	3.63585	2.40424e-16
ENSG00000130477	39.0375	50.9153	45.9307	311.832	925.03	1469.15	UNC13A	unc-13 homolog A (C. elegans)	3.62823	4.96078e-19
ENSG00000159248	0	0	0	8.87164	9.83591	7.18063	GJD2	gap junction protein, delta 2, 36kDa	3.62129	1.70878e-11
ENSG00000104112	8.11672	11.5905	8.51401	74.9049	199.764	264.028	SCG3	secretogranin III	3.58066	8.3952e-19
ENSG00000082497	4.997	2.61638	7.01918	111.196	66.9866	93.2215	SERTAD4	SERTA domain containing 4	3.45008	2.92634e-17
ENSG00000041982	3.05083	2.79543	3.82628	22.9213	59.5889	51.3166	TNC	tenascin C	3.28605	1.72109e-18
ENSG00000240244	2.36334	0	2.37124	17.1687	103.13	98.7792	GAPDHP33	glyceraldehyde 3 phosphate dehydrogenase pseudogene 33	3.21342	5.195e-09
ENSG00000168993	37.8674	45.8959	26.7365	183.394	813.73	802.085	CPLX1	complexin 1	3.19594	2.11559e-12
ENSG00000103723	99.2451	86.2127	114.061	658.192	1230.26	1225.11	AP3B2	adaptor-related protein complex 3, beta 2 subunit	3.15658	4.39407e-31
ENSG00000167619	16.5974	21.1384	18.9032	99.3059	373.956	270.26	TMEM145	transmembrane protein 145	3.14706	6.21706e-15
ENSG00000101321	0	0.717932	0	5.66204	13.7858	41.9342	XKR7	XK, Kell blood group complex subunit-related family, member 7	3.04745	1.07116e-07
ENSG00000054356	36.2737	31.6543	18.8714	263.514	640.189	191.055	PTPRN	protein tyrosine phosphatase, receptor type, N	2.97902	1.23085e-11
ENSG00000008056	0.250635	2.29652	1.25736	8.33717	36.7484	43.6911	SYN1	synapsin I	2.96568	4.06414e-08
ENSG00000177374	16.3124	13.4858	12.0598	80.7529	163.646	215.306	HIC1	hypermethylated in cancer 1	2.95301	5.52065e-14
ENSG00000008735	84.0589	101.215	75.6896	385.985	1091.68	1082.27	MAPK8IP2	mitogen-activated protein kinase 8 interacting protein 2	2.93403	5.83449e-17
ENSG00000108309	43.385	18.3563	34.2963	205.09	1131.33	1438.74	RUNDC3A	RUN domain containing 3A	2.91554	2.21264e-07
ENSG00000102003	281.819	271.496	237.967	1185.28	2856.98	3171.6	SYP	synaptophysin	2.88698	1.27567e-18
ENSG00000120645	4.92606	8.38252	3.95401	48.0283	360.1	522.764	IQSEC3	IQ motif and Sec7 domain 3	2.87366	7.60508e-07
ENSG00000188760	183.728	207.961	204.878	1199.62	1532.7	1931.59	TMEM198	transmembrane protein 198	2.86971	5.60569e-48
ENSG00000125966	20.8006	23.6761	21.2331	116.806	172.191	292.072	MMP24	matrix metallopeptidase 24 (membrane-inserted)	2.86856	1.18046e-19
ENSG00000077080	0	3.60826	0	14.7554	78.9091	92.7332	ACTL6B	actin-like 6B	2.86176	7.11815e-07
ENSG00000140323	369.027	322.032	323.978	1878.35	2916.31	3310.52	DISP2	dispatched homolog 2 (Drosophila)	2.85982	3.35665e-35
ENSG00000011347	1.65909	1.62878	0.832315	8.08793	26.4977	38.0546	SYT7	synaptotagmin VII	2.7608	2.47638e-07
ENSG00000237289	0	5.22295	1.00086	19.4515	80.4422	59.4889	CKMT1B	creatine kinase, mitochondrial 1B	2.75948	1.01272e-06
ENSG00000117289	613.984	586.327	591.628	2165.57	4757.59	9277.08	TXNIP	thioredoxin interacting protein	2.72141	8.62679e-12
ENSG00000175426	219.966	239.567	218.977	2768.02	1235.53	1285.65	PCSK1	proprotein convertase subtilisin/kexin type 1	2.71925	1.6888e-18
ENSG00000178977	6.89932	1.00345	5.38407	46.1639	170.605	249.684	LINC00324	long intergenic non-protein coding RNA 324	2.71846	3.03501e-06
ENSG00000125650	3.38862	4.43563	0	64.1337	55.0077	28.4992	PSPN	persephin	2.71194	6.17524e-07
ENSG00000260619	1.95036	3.82946	2.28302	5.59285	94.2999	93.4475	RP11-775C24.3		2.71145	1.94224e-06
ENSG00000260329	3.80269	4.97763	5.45056	23.0554	55.1865	67.286	RP11-412D9.4		2.68923	2.47204e-09
ENSG00000162849	17.3828	12.252	16.0993	83.3979	111.68	126.258	KIF26B	kinesin family member 26B	2.68234	2.87805e-32
ENSG00000197457	483.514	521.486	455.833	2299.62	3585.62	4337.78	STMN3	stathmin-like 3	2.67646	3.88727e-30
ENSG00000127578	2.31109	1.8151	2.31882	14.315	20.8154	16.6097	WFIKKN1	WAP, follistatin/kazal, immunoglobulin, kunitz and netrin domain containing 1	2.63205	5.50186e-13
ENSG00000156113	0.868594	0.284242	0.435748	6.22696	20.4677	4.6487	KCNMA1	potassium large conductance calcium-activated channel, subfamily M, alpha member 1	2.61895	3.08107e-06
ENSG00000237517	67.5408	61.2065	65.6814	246.719	699.734	546.586	DGCR5	DiGeorge syndrome critical region gene 5 (non-protein coding)	2.61256	2.17062e-13
ENSG00000236650	49.3621	35.3838	37.7349	190.083	308.949	415.148	CTA-221G9.10		2.6112	4.0159e-15
ENSG00000148798	13.8314	9.69908	17.0992	278.49	63.8915	69.4932	INA	internexin neuronal intermediate filament protein, alpha	2.59795	6.51625e-08
ENSG00000132821	10.4888	1.52551	11.6931	38.0984	125.715	108.707	VSTM2L	V-set and transmembrane domain containing 2 like	2.56389	5.62416e-07
ENSG00000266995	7.98021	0	4.00344	54.9218	112.828	85.4199	RP11-703I16.3		2.52687	7.55955e-06
ENSG00000166257	5.92508	8.3303	3.74307	22.6544	61.8232	59.0596	SCN3B	sodium channel, voltage-gated, type III, beta subunit	2.52462	1.75377e-09
ENSG00000169271	9.41309	9.5834	6.29636	97.1749	41.6238	73.5689	HSPB3	heat shock 27kDa protein 3	2.51112	1.19895e-08
ENSG00000164061	16.7984	17.7649	14.1883	60.7448	118.876	137.143	BSN	bassoon (presynaptic cytomatrix protein)	2.49355	8.34771e-17
ENSG00000203706	1.35029	0	1.3548	41.8186	15.5557	22.7126	SERTAD4-AS1	SERTAD4 antisense RNA 1	2.48653	1.93823e-05
ENSG00000184351	91.4142	77.6166	83.0434	320.236	3326.23	5797.3	KRTAP19-1	keratin associated protein 19-1	2.48224	3.24998e-05
ENSG00000151025	21.1716	20.0757	17.3953	78.3996	116.277	187.109	GPR158	G protein-coupled receptor 158	2.47508	2.42847e-15
ENSG00000124194	20.582	12.2461	18.7734	25.7547	334.109	376.243	GDAP1L1	ganglioside induced differentiation associated protein 1-like 1	2.47266	1.06921e-05
ENSG00000233930	26.3809	26.8582	20.587	58.8388	260.936	479.598	RP13-25N22.1		2.46867	2.47351e-06
ENSG00000234779	59.6651	58.5752	63.606	153.986	578.004	809.722	RP11-62F24.2		2.45066	1.56485e-07
ENSG00000171450	3.19208	3.76053	5.44467	21.9687	28.4159	31.2393	CDK5R2	cyclin-dependent kinase 5, regulatory subunit 2 (p39)	2.42383	2.26425e-12
ENSG00000267100	99.4005	72.6947	80.7552	229.418	660.855	899.676	ILF3-AS1	ILF3 antisense RNA 1 (head to head)	2.42059	1.72448e-09
ENSG00000165409	10.992	0.95922	2.941	25.2166	78.2808	88.5239	TSHR	thyroid stimulating hormone receptor	2.41428	1.38261e-05
ENSG00000130054	1.39201	0.780905	1.59619	8.21158	11.6628	8.51432	FAM155B	family with sequence similarity 155, member B	2.40698	1.31394e-08
ENSG00000221944	35.5328	25.176	34.6703	95.7243	224.987	313.047	TIGD1	tigger transposable element derived 1	2.37973	5.31095e-10
ENSG00000174721	6.58485	3.28359	4.40457	18.3432	35.7949	48.9073	FGFBP3	fibroblast growth factor binding protein 3	2.36354	3.21784e-08
ENSG00000251580	15.4207	12.6158	17.4062	68.5417	115.069	147.377	RP11-539L10.3		2.34948	6.10496e-08
ENSG00000152931	10.419	8.58706	8.51795	45.1485	56.5797	53.1072	PART1	prostate androgen-regulated transcript 1 (non-protein coding)	2.3373	1.86277e-18
ENSG00000251050	15.3466	0	12.8315	55.7433	101.792	148.624	RP11-168A11.4		2.32231	1.75516e-05
ENSG00000128510	43.554	29.4251	50.7478	180.494	283.983	247.065	CPA4	carboxypeptidase A4	2.31689	1.14639e-14
ENSG00000125355	5.53907	8.97682	6.8808	34.4906	38.3973	41.9467	FAM70A	family with sequence similarity 70, member A	2.29677	3.73524e-18
ENSG00000261888	5.10782	7.86589	2.71317	18.2659	48.7738	42.2689	AC144831.1		2.29204	3.93653e-07
ENSG00000261087	7.34462	9.24416	7.65259	35.9665	59.4649	37.5805	KB-1460A1.5		2.26795	2.62894e-13
ENSG00000176769	29.3624	28.6026	25.5782	82.7639	160.907	239.463	TCERG1L	transcription elongation regulator 1-like	2.26791	8.42246e-11
ENSG00000056487	206.697	182.699	168.903	592.725	1245.28	1202.36	PHF21B	PHD finger protein 21B	2.2677	1.1204e-14
ENSG00000113739	28.7946	8.97415	13.7575	141.551	86.1611	106.932	STC2	stanniocalcin 2	2.25662	6.91494e-08
ENSG00000261115	24.3052	21.21	24.3864	71.3572	122.425	196.67	TMEM178B	transmembrane protein 178B	2.24096	3.05426e-11
ENSG00000152192	6.30847	10.4597	10.1273	35.698	56.8186	49.5188	POU4F1	POU class 4 homeobox 1	2.23826	1.24726e-14
ENSG00000169918	40.3995	43.2671	37.3759	160.685	189.846	248.309	OTUD7A	OTU domain containing 7A	2.22573	4.22226e-27
ENSG00000255153	6.7989	18.9116	16.2013	34.119	127.278	174.141	CTD-2245O6.1		2.22043	1.90492e-05
ENSG00000166145	170.641	131.129	158.434	693.339	662.386	889.25	SPINT1	serine peptidase inhibitor, Kunitz type 1	2.21617	8.61314e-33
ENSG00000243742	67.117	108.94	86.1968	247.895	508.908	775.892	RPLP0P2	ribosomal protein, large, P0 pseudogene 2	2.20984	1.82607e-08
ENSG00000121075	0	0	2.21797	10.1425	19.6786	20.2817	TBX4	T-box 4	2.20753	0.000234246
ENSG00000138061	27.8504	47.6726	19.3455	1650.11	163.787	332.507	CYP1B1	cytochrome P450, family 1, subfamily B, polypeptide 1	2.20139	0.000300874
ENSG00000204837	2.11117	1.10539	2.54186	10.1707	15.0349	16.1413	RP11-204M4.2		2.19692	4.13053e-06
ENSG00000008118	2.45696	2.57288	3.94427	14.0912	26.7609	18.7852	CAMK1G	calcium/calmodulin-dependent protein kinase IG	2.18821	2.15713e-06
ENSG00000196353	0.407569	0	0	2.805	5.54899	7.47876	CPNE4	copine IV	2.1749	0.000357711
ENSG00000155093	2.20448	1.99773	4.0834	8.55843	20.2458	23.5967	PTPRN2	protein tyrosine phosphatase, receptor type, N polypeptide 2	2.17149	1.25918e-06
ENSG00000267321	75.6214	83.696	74.0235	208.742	437.842	603.562	RP11-1094M14.11		2.1698	6.24959e-10
ENSG00000106976	10.4439	7.36121	5.10505	19.3516	68.9925	56.5098	DNM1	dynamin 1	2.1647	2.08937e-06
ENSG00000244291	21.587	13.6727	18.515	55.5129	98.4537	135.232	C7orf13	chromosome 7 open reading frame 13	2.1608	1.11421e-09
ENSG00000182327	10.9211	4.08442	8.60954	15.2113	89.05	114.514	GLTPD2	glycolipid transfer protein domain containing 2	2.15811	0.000116557
ENSG00000267454	15.6598	9.01923	9.42725	32.3323	87.2499	90.0367	ZNF582-AS1	ZNF582 antisense RNA 1 (head to head)	2.15499	1.13292e-06
ENSG00000116741	412.984	437.617	491.213	4027.12	1732.23	1411.8	RGS2	regulator of G-protein signaling 2, 24kDa	2.15135	3.36248e-09
ENSG00000157064	2.27324	2.38049	1.3685	4.6935	19.046	23.2899	NMNAT2	nicotinamide nucleotide adenylyltransferase 2	2.14841	5.11145e-05
ENSG00000186472	68.9081	58.4146	61.2368	450.154	191.071	315.106	PCLO	piccolo (presynaptic cytomatrix protein)	2.14372	1.79728e-11
ENSG00000205869	5.93009	12.198	1.69997	12.6324	104.692	132.133	KRTAP5-1	keratin associated protein 5-1	2.142	0.000323739
ENSG00000176593	50.1263	40.4853	31.5674	70.9537	321.125	406.898	CTD-2368P22.1	HCG1811579; Uncharacterized protein	2.1415	8.50491e-06
ENSG00000260572	6.04914	1.82727	2.33437	17.0797	19.493	33.4422	RP11-16N11.2		2.13911	1.03906e-05
ENSG00000013588	216.186	280.654	198.163	468.397	1590.46	1915.45	GPRC5A	G protein-coupled receptor, family C, group 5, member A	2.1335	3.68428e-07
ENSG00000163888	34.5692	36.0468	32.9211	95.4344	188.998	256.242	CAMK2N2	calcium/calmodulin-dependent protein kinase II inhibitor 2	2.13034	1.86853e-09
ENSG00000089199	15.7246	14.9227	24.4545	43.739	132.981	140.062	CHGB	chromogranin B (secretogranin 1)	2.12297	6.06546e-07
ENSG00000186439	24.7065	16.1701	23.5496	53.8449	161.719	149.23	TRDN	triadin	2.1204	3.51146e-07
ENSG00000162706	2.80335	1.83476	3.28151	7.50298	24.9554	29.2926	CADM3	cell adhesion molecule 3	2.10996	7.9054e-05
ENSG00000109705	4.55849	4.10228	8.00402	23.5295	27.7493	33.5459	NKX3-2	NK3 homeobox 2	2.10229	5.26545e-10
ENSG00000168079	3.22992	0.603984	3.70367	33.8729	21.2625	8.46685	SCARA5	scavenger receptor class A, member 5 (putative)	2.09173	0.000170004
ENSG00000153896	44.4629	41.4391	51.7494	140.354	219.79	286.102	ZNF599	zinc finger protein 599	2.08284	1.15134e-13
ENSG00000166923	1.40645	0.368203	2.25784	40.9768	7.65944	5.16159	GREM1	gremlin 1	2.08253	0.000572365
ENSG00000260432	7.24846	3.6145	5.54109	21.5776	47.5358	19.7927	RP11-297M9.2		2.07544	5.46637e-07
ENSG00000261534	9.29159	11.8861	5.50883	19.6201	63.694	71.6865	RP11-244O19.1		2.07242	6.10161e-06
ENSG00000175183	957.837	917.134	1007.76	3569.19	3752.06	5259.85	CSRP2	cysteine and glycine-rich protein 2	2.06887	3.15167e-30
ENSG00000079215	50.668	70.0078	91.7896	213.1	428.936	402.457	SLC1A3	solute carrier family 1 (glial high affinity glutamate transporter), member 3	2.06742	2.26644e-09
ENSG00000196741	17.4043	11.8128	14.2287	39.927	105.989	85.7551	CXorf24	chromosome X open reading frame 24	2.06412	4.14165e-07
ENSG00000246528	3.66625	1.59968	8.58317	68.6873	21.758	31.7685	RP11-159H10.3		2.0624	0.000278563
ENSG00000132026	1.15321	6.0381	9.2565	13.2278	70.0495	104.042	RTBDN	retbindin	2.05806	0.000586418
ENSG00000262587	12.5125	7.27938	18.134	46.2466	72.8016	106.297	RP11-266L9.4		2.05384	8.45731e-06
ENSG00000162631	1.11768	0.365753	0.280353	2.56404	6.14531	13.2454	NTNG1	netrin G1	2.05005	0.000640649
ENSG00000180425	70.1557	73.865	62.739	109.336	505.531	593.526	C11orf71	chromosome 11 open reading frame 71	2.04866	1.35585e-05
ENSG00000110203	0.985211	2.57924	5.93102	7.91055	40.2404	84.3654	FOLR3	folate receptor 3 (gamma)	2.04707	0.000782135
ENSG00000127530	6.73751	14.6987	16.5245	18.8912	152.099	127.065	OR7C1	olfactory receptor, family 7, subfamily C, member 1	2.04546	0.000261965
ENSG00000220563	0	2.92193	1.11984	10.2418	18.7024	20.4803	PKMP3	pyruvate kinase, muscle pseudogene 3	2.04269	0.000677798
ENSG00000159871	2.56805	0.420189	0.966236	4.41849	15.4646	15.7076	LYPD5	LY6/PLAUR domain containing 5	2.03839	0.000392764
ENSG00000261526	27.2616	30.0076	28.596	51.1694	182.336	261.49	CTB-31O20.2		2.03547	1.43985e-05
ENSG00000254615	179.882	144.487	163.255	660.262	681.626	703.914	RP11-395G23.3		2.03539	5.01393e-54
ENSG00000152932	61.2292	96.1771	109.216	391.741	374.775	397.399	RAB3C	RAB3C, member RAS oncogene family	2.03457	4.22059e-18
ENSG00000260213	11.4823	3.75752	4.32026	19.756	57.1205	92.1798	RP11-303E16.3		2.03022	0.000384235
ENSG00000133124	2.22798	1.59075	2.84508	9.52536	14.2122	10.2207	IRS4	insulin receptor substrate 4	2.02955	2.12905e-07
ENSG00000214562	5.93324	3.88324	9.67373	22.5438	32.6227	48.766	FAM22D	family with sequence similarity 22, member D	2.02689	1.43632e-06
ENSG00000230699	2.36023	2.05966	2.36812	3.0081	24.9932	30.8781	RP11-54O7.1		2.02163	0.000480254
ENSG00000227199	20.7004	14.9306	13.1399	27.6208	104.857	163.437	ST7-AS1	ST7 antisense RNA 1	2.0136	5.52126e-05
ENSG00000260941	84.885	59.2156	69.8689	362.647	327.917	231.621	LINC00622	long intergenic non-protein coding RNA 622	2.00987	3.19726e-17
ENSG00000181218	550.248	444.372	464.915	957.81	3947.97	5911.99	HIST3H2A	histone cluster 3, H2a	2.00953	0.000325256
ENSG00000261594	129.28	86.4789	106.345	181.001	782.999	760.225	TPBGL	trophoblast glycoprotein-like	2.00916	6.12137e-06
ENSG00000171451	8.28917	6.24716	8.56889	33.3261	31.3926	32.0083	DSEL	dermatan sulfate epimerase-like	2.00588	5.96757e-31
ENSG00000204962	0	0	0.207836	1.18801	1.95246	6.33503	PCDHA8	protocadherin alpha 8	2.00222	0.00127594
ENSG00000153060	0	1.35485	0	5.93621	10.84	26.9064	TEKT5	tektin 5	1.99811	0.00131189
ENSG00000247400	12.0746	14.7277	10.1876	17.6274	79.6101	135.541	DNAJC3-AS1	DNAJC3 antisense RNA 1	1.99528	0.000124591
ENSG00000230922	1.95474	0	1.96127	7.84757	11.7713	11.209	RP4-753M9.1		1.99477	0.000319935
ENSG00000125971	1152.7	1227.12	1067.58	5029.72	4300.25	4578.68	DYNLRB1	dynein, light chain, roadblock-type 1	1.99432	6.44225e-69
ENSG00000196503	19.0914	19.9922	19.1552	94.1642	73.979	90.4996	ARL9	ADP-ribosylation factor-like 9	1.99338	1.8735e-11
ENSG00000197361	7.13793	1.86868	7.16178	19.65	50.8335	50.2085	FBXL22	F-box and leucine-rich repeat protein 22	1.99174	0.000301063
ENSG00000171246	4.24385	3.7034	2.83869	12.1697	21.482	21.0907	NPTX1	neuronal pentraxin I	1.98912	1.91071e-06
ENSG00000143028	54.6779	69.7602	63.8883	190.535	268.198	347.141	SYPL2	synaptophysin-like 2	1.97641	1.08089e-13
ENSG00000168256	716.762	669.301	686.084	2655.52	2492.03	3143.9	NKIRAS2	NFKB inhibitor interacting Ras-like 2	1.97466	5.32405e-54
ENSG00000147036	5.37549	7.34911	8.26996	28.6372	28.0235	29.7742	LANCL3	LanC lantibiotic synthetase component C-like 3 (bacterial)	1.96966	1.82894e-20
ENSG00000176125	48.1703	58.8502	55.5809	183.257	215.247	277.449	UFSP1	UFM1-specific peptidase 1 (non-functional)	1.9635	5.01894e-17
ENSG00000164418	44.3877	34.2763	44.536	156.407	158.524	184.093	GRIK2	glutamate receptor, ionotropic, kainate 2	1.96221	8.39652e-31
ENSG00000260563	22.7052	27.9723	26.8013	31.4058	185.336	278.776	RP13-516M14.1		1.96139	0.000254812
ENSG00000214756	61.5068	39.999	45.9894	108.747	253.56	328.285	METTL12	methyltransferase like 12	1.95524	2.92591e-07
ENSG00000184348	13.8786	9.0834	10.4437	13.9294	87.21	267.932	HIST1H2AK	histone cluster 1, H2ak	1.95484	0.00139139
ENSG00000263072	208.474	244.535	228.186	576.081	1090.25	1252.37	RP11-473M20.14		1.94968	4.10733e-11
ENSG00000126603	18.3543	24.0253	23.9011	68.3107	89.7724	116.744	GLIS2	GLIS family zinc finger 2	1.9465	9.13229e-15
ENSG00000186446	7.15073	5.61608	2.86985	21.3257	34.449	48.1116	ZNF501	zinc finger protein 501	1.9463	0.000324972
ENSG00000167772	15.6125	10.5101	15.2171	211.828	45.7824	27.2842	ANGPTL4	angiopoietin-like 4	1.94581	0.000517307
ENSG00000144583	123.642	126.61	116.853	829.735	325.134	446.185	MARCH4	membrane-associated ring finger (C3HC4) 4, E3 ubiquitin protein ligase	1.94495	1.94082e-09
ENSG00000226496	6.87949	3.60204	6.90248	33.1425	41.7881	27.3512	LINC00323	long intergenic non-protein coding RNA 323	1.94274	0.000115758
ENSG00000174939	297.539	328.279	268.183	710.968	1262	1950.27	ASPHD1	aspartate beta-hydroxylase domain containing 1	1.94135	4.81118e-09
ENSG00000243819	0	3.57736	5.48416	12.5392	60.1062	83.5812	Metazoa_SRP	Metazoan signal recognition particle RNA	1.94113	0.00184959
ENSG00000249693	21.5584	6.58454	12.2573	46.1597	69.2392	86.81	THEGL	theg spermatid protein-like	1.94063	5.73119e-06
ENSG00000228775	2.47576	6.48143	2.48404	10.4126	44.0785	29.0244	RP5-894A10.5		1.93965	0.000704151
ENSG00000223572	0	1.12201	0	1.96641	26.9311	24.9038	CKMT1A	creatine kinase, mitochondrial 1A	1.93816	0.00189688
ENSG00000261572	0.84402	0	2.1171	5.32469	7.51347	19.3594	RP11-384L8.1		1.93607	0.0014503
ENSG00000125997	0	0	0.679701	3.88524	12.0611	6.21537	BPIFB9P	BPI fold containing family B, member 9, pseudogene	1.93536	0.00200092
ENSG00000249637	11.6287	5.70815	20.4183	21.6753	100.474	191.156	CTC-329D1.2		1.93452	0.00104018
ENSG00000224728	2.09317	2.05493	5.77545	12.0048	18.0854	32.8077	AC090945.1		1.93269	0.000282717
ENSG00000125775	24.4408	33.4805	23.3819	54.7653	167.272	168.615	SDCBP2	syndecan binding protein (syntenin) 2	1.93026	4.37578e-06
ENSG00000258789	13.3374	7.27431	5.57582	26.7725	58.2007	61.1842	RP11-507K2.3		1.92998	8.80642e-05
ENSG00000140993	30.8998	54.5157	28.3071	80.1328	223.714	279.392	TIGD7	tigger transposable element derived 7	1.9273	3.18921e-05
ENSG00000140937	42.1119	12.8622	47.8863	363.891	113.199	126.643	CDH11	cadherin 11, type 2, OB-cadherin (osteoblast)	1.92642	0.000208746
ENSG00000260257	11.2003	4.88697	14.5154	52.9947	55.7175	34.2536	RP5-1085F17.3		1.92447	9.54573e-07
ENSG00000197632	4.12947	1.35135	1.03582	7.10502	30.2734	28.4154	SERPINB2	serpin peptidase inhibitor, clade B (ovalbumin), member 2	1.89801	0.00186751
ENSG00000262049	33.9068	28.0037	24.3001	44.9116	166.983	221.589	RP13-1032I1.7		1.89185	5.2718e-05
ENSG00000162951	0	0	0	2.58334	2.35869	3.44389	LRRTM1	leucine rich repeat transmembrane neuronal 1	1.88895	0.0026056
ENSG00000260231	27.4948	27.212	20.8582	54.6141	120.448	156.894	RP4-659J6.2		1.88588	5.22353e-07
ENSG00000256955	2.81986	0	0	51.752	20.6726	17.2478	RP11-417L19.2		1.88419	0.00278499
ENSG00000153253	1.53269	3.34376	1.53781	8.7903	10.7012	18.7496	SCN3A	sodium channel, voltage-gated, type III, alpha subunit	1.88202	0.000479949
ENSG00000248044	30.5153	20.9806	14.2262	51.266	94.907	160.254	CTD-2653M23.2		1.88148	9.91014e-06
ENSG00000260806	19.0005	12.4356	11.1207	31.4808	75.7272	95.2339	RP11-872J21.3		1.87999	1.72865e-05
ENSG00000140285	106.592	110.691	99.1056	541.23	285.037	429.219	FGF7	fibroblast growth factor 7	1.87955	7.77974e-13
ENSG00000176383	11.0788	2.71911	14.5895	36.5351	44.2356	64.5877	B3GNT4	UDP-GlcNAc:betaGal beta-1,3-N-acetylglucosaminyltransferase 4	1.87819	6.51399e-05
ENSG00000260000	15.9498	16.0064	10.6687	29.2721	69.0437	111.378	RP3-467N11.1		1.87786	4.74845e-05
ENSG00000256995	1.29654	0	1.30087	2.97437	29.8729	37.6692	RP11-114G22.1		1.87032	0.00302862
ENSG00000200693	3.93114	10.2915	11.8328	49.601	49.4047	102.191	U3	Small nucleolar RNA U3	1.86847	0.00149466
ENSG00000167972	12.4392	10.0201	9.12054	31.8292	47.6004	52.6742	ABCA3	ATP-binding cassette, sub-family A (ABC1), member 3	1.86831	2.25281e-08
ENSG00000239666	9.67298	4.74814	16.9843	22.1906	107.636	73.9567	RP11-459F3.6		1.86827	0.000911896
ENSG00000135127	122.855	165.009	112.546	297.769	685.84	694.272	CCDC64	coiled-coil domain containing 64	1.86782	6.50795e-08
ENSG00000133019	7.89252	1.1479	9.67864	31.1827	34.9	32.1833	CHRM3	cholinergic receptor, muscarinic 3	1.86769	0.000101973
ENSG00000261474	10.664	4.65296	14.2661	32.6187	72.5941	62.509	RP11-452L6.1		1.8675	0.000307519
ENSG00000261342	7.55225	15.1581	11.6188	43.3137	47.4566	46.9636	AC006538.1		1.86696	1.97892e-09
ENSG00000136866	5.20944	0.42619	8.49362	23.5283	24.8922	36.8425	ZFP37	zinc finger protein 37 homolog (mouse)	1.86349	0.000639474
ENSG00000127585	59.9541	63.1959	50.0232	108.584	319.236	318.944	FBXL16	F-box and leucine-rich repeat protein 16	1.8594	9.72294e-07
ENSG00000222612	0	0	0	14.4531	35.19	70.6481	U2	U2 spliceosomal RNA	1.85865	0.00302303
ENSG00000260464	6.32633	5.32351	1.36017	11.9215	24.6091	40.7683	RP4-561L24.3		1.85835	0.000666794
ENSG00000261575	8.09147	0	10.1481	23.2031	46.6078	89.7041	RP11-259G18.1		1.85712	0.00213352
ENSG00000135116	388.168	302.307	397.08	883.027	1506.87	1944.83	HRK	harakiri, BCL2 interacting protein (contains only BH3 domain)	1.85329	3.20934e-10
ENSG00000249992	30.8116	17.285	29.148	141.874	91.7357	81.4421	TMEM158	transmembrane protein 158 (gene/pseudogene)	1.85269	8.774e-09
ENSG00000184586	3.31588	0	2.21797	17.7494	17.3635	11.831	KRTAP7-1	keratin associated protein 7-1 (gene/pseudogene)	1.85077	0.00198816
ENSG00000140465	23.905	13.9811	17.3508	95.6785	40.4831	110.44	CYP1A1	cytochrome P450, family 1, subfamily A, polypeptide 1	1.84563	7.67725e-06
ENSG00000185090	107.505	103.377	95.8336	330.574	355.957	450.178	MANEAL	mannosidase, endo-alpha-like	1.84563	9.09206e-28
ENSG00000087589	0	0.761086	0	3.66812	2.43574	3.55639	CASS4	Cas scaffolding protein family member 4	1.84179	0.00340871
ENSG00000130943	0.10418	0	0.209057	0.477997	1.63661	2.7082	PKDREJ	polycystic kidney disease (polycystin) and REJ homolog (sperm receptor for egg jelly homolog, sea urchin)	1.84099	0.00352019
ENSG00000232679	8.5198	31.5979	18.5212	70.0367	78.8175	123.766	RP11-400N13.3		1.83563	6.41555e-05
ENSG00000110025	273.762	313.023	284.448	914.743	1239.76	1034.14	SNX15	sorting nexin 15	1.83455	1.87091e-28
ENSG00000267365	6.5358	5.98864	5.90187	14.9937	36.278	28.983	KCNJ2-AS1	KCNJ2 antisense RNA 1 (head to head)	1.8316	6.56497e-06
ENSG00000198835	4.26939	2.79427	2.4988	5.71337	25.3374	23.9378	GJC2	gap junction protein, gamma 2, 47kDa	1.82515	0.000835753
ENSG00000246130	4.84383	3.56651	3.94876	8.33411	21.2428	32.8681	RP11-875O11.2		1.82435	0.000241688
ENSG00000206113	0.286029	0.374405	0.57397	1.31235	5.69157	6.56067	RP11-503N18.1		1.8237	0.00353959
ENSG00000256073	106.595	89.249	98.2793	222.507	422.407	522.769	C21orf119	chromosome 21 open reading frame 119	1.8182	1.80708e-08
ENSG00000174599	38.3398	37.7688	45.6063	130.119	146.538	168.628	TRAM1L1	translocation associated membrane protein 1-like 1	1.81391	1.73585e-22
ENSG00000198028	0	1.97714	1.01033	11.5503	4.74566	8.46885	ZNF560	zinc finger protein 560	1.81344	0.00312957
ENSG00000147027	2.55902	1.54601	1.77755	6.99957	6.8032	14.1474	TMEM47	transmembrane protein 47	1.81268	9.12626e-05
ENSG00000258469	0	5.32954	1.36171	9.34044	24.1632	41.5063	CHMP4BP1	charged multivesicular body protein 4B pseudogene 1	1.81236	0.0040188
ENSG00000227799	20.034	5.82756	11.1672	29.3631	78.0978	72.3321	AC012358.4		1.80725	0.000202207
ENSG00000176046	62.7207	73.3659	54.8966	78.0661	749.112	1228.45	NUPR1	nuclear protein, transcriptional regulator, 1	1.80478	0.00428386
ENSG00000267683	62.2686	75.0732	73.9855	69.5451	544.018	548.752	AC008991.1		1.8043	0.000917795
ENSG00000226859	0	0	0	3.97984	10.9013	12.3797	RP11-48F14.2		1.80343	0.00422383
ENSG00000231663	16.6544	18.1668	15.3175	31.8387	94.4775	123.09	RP5-827C21.4		1.80117	0.00034269
ENSG00000257815	45.1563	26.4969	34.371	48.224	265.813	242.866	RP11-611E13.2		1.7945	0.000706123
ENSG00000153234	172.288	191.393	151.653	494.256	636.139	716.008	NR4A2	nuclear receptor subfamily 4, group A, member 2	1.79191	4.13991e-22
ENSG00000166741	1352.58	1513.77	1376.1	5164.82	4378.55	5354.78	NNMT	nicotinamide N-methyltransferase	1.79171	2.81571e-46
ENSG00000258695	0	0	1.54275	14.1096	9.662	14.1073	RP3-414A15.2		1.7897	0.00497432
ENSG00000125266	3.94793	5.16775	3.06087	30.4641	14.4713	9.60422	EFNB2	ephrin-B2	1.78753	0.000111915
ENSG00000232833	1.58968	2.08086	1.59499	7.29373	9.9892	12.1542	FAM27E3	Protein FAM27E3	1.78658	0.00111959
ENSG00000152217	2.68242	2.92602	3.58852	23.0764	7.95964	15.7236	SETBP1	SET binding protein 1	1.78651	0.000549755
ENSG00000250486	6.97122	9.60543	8.09891	14.3091	45.7268	53.2998	FAM218A	family with sequence similarity 218, member A	1.78363	0.000165842
ENSG00000179044	12.5434	25.4778	10.4154	38.2022	78.3669	89.9505	EXOC3L1	exocyst complex component 3-like 1	1.78119	3.55804e-05
ENSG00000169184	51.4852	15.1634	42.6172	230.317	102.448	155.488	MN1	meningioma (disrupted in balanced translocation) 1	1.78085	8.25452e-05
ENSG00000177721	9.64484	12.1573	9.67706	20.4871	56.4907	56.262	ANXA2R	annexin A2 receptor	1.77975	2.37933e-05
ENSG00000255408	0.619021	0.270095	0	2.13013	1.94489	5.04837	PCDHA3	protocadherin alpha 3	1.7774	0.0046656
ENSG00000198221	0	2.8896	3.32235	13.9267	16.1835	15.1903	MLLT4-AS1	MLLT4 antisense RNA 1	1.77584	0.00335024
ENSG00000164100	1.46158	0.956585	0	4.61035	4.20943	13.9685	NDST3	N-deacetylase/N-sulfotransferase (heparan glucosaminyl) 3	1.7748	0.00462019
ENSG00000231982	14.5095	28.4888	7.27898	13.8691	192.479	258.848	RP11-573D15.1		1.77246	0.00487651
ENSG00000239873	2.34712	1.02411	1.56998	8.07674	9.8325	17.9454	GAPDHP27	glyceraldehyde 3 phosphate dehydrogenase pseudogene 27	1.7717	0.00307542
ENSG00000133169	999.374	932.152	925.795	3910.42	3086.71	2963.15	BEX1	brain expressed, X-linked 1	1.77158	2.31198e-32
ENSG00000007402	3.01823	1.58032	2.27124	1.90412	23.8654	20.5381	CACNA2D2	calcium channel, voltage-dependent, alpha 2/delta subunit 2	1.77109	0.00317057
ENSG00000229422	1.27683	0	0	8.78749	8.02332	15.6196	RP11-262H14.5		1.76985	0.00561155
ENSG00000230807	0	0	2.15819	14.8037	13.5164	26.3134	AC099535.4		1.76973	0.00561402
ENSG00000155897	13.7631	9.00777	15.7138	30.7571	44.4845	83.8198	ADCY8	adenylate cyclase 8 (brain)	1.76827	1.1158e-05
ENSG00000059915	114.184	157.768	123.476	283.777	631.14	599.472	PSD	pleckstrin and Sec7 domain containing	1.76745	1.07892e-07
ENSG00000172986	53.9775	47.1036	39.291	104.405	202.844	245.999	GXYLT2	glucoside xylosyltransferase 2	1.76702	9.76141e-07
ENSG00000242959	71.3315	40.8499	37.276	178.982	208.552	177.248	RP4-599G15.3		1.76615	9.48158e-09
ENSG00000226443	0.79962	7.32679	4.01146	16.5096	29.3103	19.5637	GAPDHP32	glyceraldehyde 3 phosphate dehydrogenase pseudogene 32	1.76492	0.00157999
ENSG00000166770	216.776	182.414	180.453	352.483	824.536	1143.79	AC004696.2		1.76315	4.01219e-06
ENSG00000177106	31.402	23.233	23.2877	70.4728	164.436	89.7729	EPS8L2	EPS8-like 2	1.76274	2.66891e-05
ENSG00000180458	0	0	0	0.840554	2.30238	2.24111	CTD-3064H18.4		1.76133	0.00536471
ENSG00000102996	176.297	150.817	144.503	408.022	587.342	685.1	MMP15	matrix metallopeptidase 15 (membrane-inserted)	1.76041	2.0227e-15
ENSG00000225051	1.36414	0	0	7.82362	10.0006	16.6877	HMGB3P22	high mobility group box 3 pseudogene 22	1.75933	0.00597
ENSG00000261455	26.2388	37.899	17.2484	28.5402	185.251	212.374	RP5-1129J21.3		1.7577	0.00128864
ENSG00000151917	18.9337	18.3584	15.479	48.2617	67.9333	75.0615	BEND6	BEN domain containing 6	1.7541	2.29127e-11
ENSG00000253608	0.336434	0	0.675116	3.85904	5.28518	2.05782	RP11-770E5.1		1.75375	0.0056278
ENSG00000260081	30.4821	23.9402	28.1372	47.5513	125.141	208.819	RP11-66N11.8		1.75368	0.000333717
ENSG00000223768	90.6451	72.8435	95.5529	205.315	319.645	430.74	LINC00205	long intergenic non-protein coding RNA 205	1.74964	2.63209e-09
ENSG00000104081	865.811	902.925	837.679	2381.85	3128.82	3508.09	BMF	Bcl2 modifying factor	1.74897	4.06418e-24
ENSG00000119547	5.0987	3.88781	4.76807	12.8892	17.6785	18.2426	ONECUT2	one cut homeobox 2	1.74861	3.14068e-15
ENSG00000176401	50.9193	45.9284	42.503	93.2542	196.281	244.711	EID2B	EP300 interacting inhibitor of differentiation 2B	1.74798	5.23138e-07
ENSG00000184619	4.93694	1.84638	4.2458	12.5392	15.8806	18.8732	KRBA2	KRAB-A domain containing 2	1.74767	4.48039e-05
ENSG00000140931	908.957	828.445	883.27	2256.45	3243.47	3650.69	CMTM3	CKLF-like MARVEL transmembrane domain containing 3	1.74595	3.04086e-18
ENSG00000234072	351.367	372.233	340.591	561.856	1794.71	1901	AC074117.10		1.74294	1.2383e-05
ENSG00000259826	4.64381	4.20829	7.52661	9.83381	33.2958	33.8665	RP11-467D6.1		1.74101	0.000544018
ENSG00000102935	0.37992	0.248653	0.762378	0.871567	4.17782	8.71425	ZNF423	zinc finger protein 423	1.73982	0.00610271
ENSG00000163395	0	0	0	0.931194	2.97576	0.931041	IGFN1	immunoglobulin-like and fibronectin type III domain containing 1	1.73937	0.00595412
ENSG00000203685	0.517859	1.22016	0.831343	1.78202	7.2675	4.27614	C1orf95	chromosome 1 open reading frame 95	1.73867	0.00163572
ENSG00000183729	0	0	0.297986	1.36265	3.42143	2.72486	NPBWR1	neuropeptides B/W receptor 1	1.73825	0.00672784
ENSG00000260708	106.006	76.3954	72.8984	178.974	345.532	462.615	CTA-29F11.1		1.73476	2.36252e-06
ENSG00000260647	0	0	2.13802	8.5548	10.0425	11.4045	RP1-178F10.1		1.73431	0.0067361
ENSG00000259877	21.7283	21.9778	20.8099	27.189	116.538	142.467	RP11-46C24.7		1.72727	0.000363499
ENSG00000261349	3.47722	0	3.48883	7.97702	32.775	34.5614	RP3-465N24.5		1.7248	0.00680345
ENSG00000119522	199.566	200.993	181.765	548.385	683.322	736.985	DENND1A	DENN/MADD domain containing 1A	1.72422	2.18707e-28
ENSG00000224086	6.92361	7.88073	9.96706	17.9551	30.8958	52.4755	LL22NC03-86G7.1		1.72296	5.35539e-05
ENSG00000261609	24.9799	25.21	30.6117	86.3963	101.45	86.0177	MIR4720	microRNA 4720	1.72243	7.98708e-25
ENSG00000260805	6.30348	1.10015	5.48127	7.71238	28.1668	42.4112	RP11-61J19.4		1.72036	0.0036748
ENSG00000162772	400.871	359.154	408.743	1060.46	1175.72	1836.12	ATF3	activating transcription factor 3	1.71931	3.53737e-13
ENSG00000121653	187.413	203.639	191.69	461.595	667.276	899.621	MAPK8IP1	mitogen-activated protein kinase 8 interacting protein 1	1.71101	5.85902e-12
ENSG00000255568	6.62258	4.3344	18.273	17.0918	67.6239	118.99	BRWD1-IT2	BRWD1 intronic transcript 2 (non-protein coding)	1.71023	0.0054649
ENSG00000196267	22.9853	24.4459	20.9	65.9128	69.4588	101.05	ZNF836	zinc finger protein 836	1.71006	3.60614e-13
ENSG00000100505	54.5207	59.2076	67.2642	199.193	197.521	207.498	TRIM9	tripartite motif containing 9	1.70984	4.84329e-32
ENSG00000124249	12.0912	3.95678	6.6724	14.5626	39.2555	61.0142	KCNK15	potassium channel, subfamily K, member 15	1.70603	0.00181038
ENSG00000187135	0	2.10603	1.07619	1.84549	18.5351	20.5021	VSTM2B	V-set and transmembrane domain containing 2B	1.70596	0.0081327
ENSG00000260260	473.679	452.045	433.12	596.86	2974.04	4845.46	RP11-304L19.5		1.70579	0.00479731
ENSG00000133958	3.8951	2.61148	1.9064	5.66654	11.5415	18.0137	UNC79	unc-79 homolog (C. elegans)	1.70371	0.000199505
ENSG00000062282	4.80116	3.1423	4.8172	18.4882	21.1904	11.0125	DGAT2	diacylglycerol O-acyltransferase 2	1.70138	5.39145e-05
ENSG00000232116	1.20638	6.3165	6.05206	16.6052	35.3762	22.1367	RP11-187C18.2		1.69664	0.00348614
ENSG00000083454	63.7814	94.0066	76.088	283.423	217.225	288.752	P2RX5	purinergic receptor P2X, ligand-gated ion channel, 5	1.6966	1.82673e-15
ENSG00000133056	643.747	787.636	659.269	1584.98	2398.32	3310.52	PIK3C2B	phosphatidylinositol-4-phosphate 3-kinase, catalytic subunit type 2 beta	1.69606	5.58556e-10
ENSG00000197093	100.605	61.0088	77.5595	110.835	432.168	442.397	GAL3ST4	galactose-3-O-sulfotransferase 4	1.69604	0.000195014
ENSG00000224892	5.49097	2.39585	9.1822	10.4973	32.5871	64.3728	RPS4XP16	ribosomal protein S4X pseudogene 16	1.69214	0.0051325
ENSG00000266680	34.6719	20.0883	34.2174	69.1086	117.864	141.671	RP5-1148A21.3		1.68957	1.4591e-06
ENSG00000179774	1.61108	0.702955	1.61646	3.69595	10.1236	13.139	ATOH7	atonal homolog 7 (Drosophila)	1.6893	0.0058604
ENSG00000181690	42.4435	24.7533	44.6935	111.83	120.149	158.078	PLAG1	pleiomorphic adenoma gene 1	1.68273	9.83847e-10
ENSG00000120327	13.6414	12.9864	18.9751	41.6074	54.5486	62.5787	PCDHB14	protocadherin beta 14	1.68268	8.34199e-10
ENSG00000247950	9.0839	13.0797	8.20283	13.5455	60.8865	80.5652	SEC24B-AS1	SEC24B antisense RNA 1	1.68258	0.00291145
ENSG00000131459	102.197	67.7126	89.8795	264.84	266.916	360.78	GFPT2	glutamine-fructose-6-phosphate transaminase 2	1.68219	7.75847e-12
ENSG00000183307	19.1561	11.0142	15.9868	37.5797	56.0613	70.6301	CECR6	cat eye syndrome chromosome region, candidate 6	1.6809	8.08618e-08
ENSG00000115461	0	0	0	1.27488	17.4602	20.3947	IGFBP5	insulin-like growth factor binding protein 5	1.68057	0.00767113
ENSG00000264462	2300.96	2396.75	1743.72	3219.03	6811.47	16643.3	MIR3648	microRNA 3648	1.68055	0.000341891
ENSG00000165029	234.579	217.994	257.468	510.641	823.208	1143.49	ABCA1	ATP-binding cassette, sub-family A (ABC1), member 1	1.68046	8.02351e-09
ENSG00000107821	36.4061	50.514	45.2944	103.563	148.699	220.453	KAZALD1	Kazal-type serine peptidase inhibitor domain 1	1.67986	3.12636e-07
ENSG00000267405	8.15694	5.33862	12.2763	29.6285	45.5612	37.4193	CTC-296K1.4		1.67755	0.000614395
ENSG00000223723	10.3808	12.7389	3.90579	34.2331	29.8972	40.6762	BX842568.2		1.67604	9.67365e-05
ENSG00000261578	9.32801	12.2101	11.0782	31.4438	32.8962	46.8669	RP11-21L23.2		1.67538	9.18657e-11
ENSG00000157680	10.7193	8.12336	5.66057	18.7667	28.361	59.5261	DGKI	diacylglycerol kinase, iota	1.67209	0.000777345
ENSG00000230733	103.097	121.778	105.905	377.295	338.83	345.328	AC092171.4		1.66765	1.41861e-42
ENSG00000266947	11.5075	15.718	14.558	25.2514	56.0668	84.9227	RP11-799D4.4		1.66619	0.000197016
ENSG00000185955	3.03622	2.64956	3.04637	19.7352	11.6593	15.476	C7orf61	chromosome 7 open reading frame 61	1.66353	0.00400573
ENSG00000267534	48.3031	66.7897	55.2904	169.338	177.413	212.223	S1PR2	Sphingosine 1-phosphate receptor 2	1.66206	7.23771e-16
ENSG00000198513	210.57	196.629	203.2	330.762	904.59	1013.14	ATL1	atlastin GTPase 1	1.66121	1.41044e-05
ENSG00000266473	6.94938	0	11.621	17.271	46.0943	58.4462	RP11-401F2.3		1.65988	0.00727165
ENSG00000267309	20.6385	15.7589	15.5306	44.716	63.0424	74.5145	CTD-2630F21.1		1.65744	1.66309e-07
ENSG00000223764	2.37153	9.31284	7.93153	16.3215	39.7391	32.6376	RP11-54O7.3		1.65427	0.0020305
ENSG00000064195	40.8765	24.9291	38.2167	79.3883	113.348	178.994	DLX3	distal-less homeobox 3	1.648	2.99237e-06
ENSG00000235989	20.0488	19.0393	18.1437	66.2849	69.1666	52.2979	MORC2-AS1	MORC2 antisense RNA 1	1.64752	1.99018e-12
ENSG00000204947	106.403	148.818	122.845	351.098	424.369	445.766	ZNF425	zinc finger protein 425	1.64088	3.48306e-15
ENSG00000136425	97.8142	101.492	100.535	320.172	329.808	306.439	CIB2	calcium and integrin binding family member 2	1.64074	1.68454e-22
ENSG00000167912	15.5315	12.5854	19.2937	62.7775	51.8963	49.7614	RP11-25K19.1		1.64066	2.73954e-07
ENSG00000235374	27.7774	21.21	20.9026	53.103	109.092	93.8	SSR4P1	signal sequence receptor, delta pseudogene 1	1.6405	2.70514e-05
ENSG00000115596	1.51212	0.989664	3.79293	8.67232	9.5018	20.8102	WNT6	wingless-type MMTV integration site family, member 6	1.63836	0.00726035
ENSG00000234832	1.96074	0	2.95094	12.3698	13.3476	8.99473	RP3-322G13.7		1.63833	0.00885369
ENSG00000198133	791.181	861.041	736.632	1834.65	2672.05	3315.69	TMEM229B	transmembrane protein 229B	1.63816	2.12373e-12
ENSG00000086848	285.503	268.609	317.291	785.734	981.113	1008.06	ALG9	asparagine-linked glycosylation 9, alpha-1,2-mannosyltransferase homolog (S. cerevisiae)	1.63647	4.43692e-25
ENSG00000102021	0	0	1.49568	3.98975	5.7244	6.07863	LUZP4	leucine zipper protein 4	1.6317	0.0119808
ENSG00000177570	7.86874	17.1666	22.3692	40.616	72.7944	74.1997	SAMD12	sterile alpha motif domain containing 12	1.63025	0.000501689
ENSG00000233509	2.56187	1.67671	1.28521	5.87713	16.0982	25.4634	ZNF197-AS1	ZNF197 antisense RNA 1	1.63022	0.0113792
ENSG00000259943	74.0539	71.1759	63.3899	116.425	265.752	367.432	RP1-39G22.7		1.62964	2.11515e-05
ENSG00000179331	26.6007	35.3905	36.3153	94.0373	98.1907	127.363	RAB39A	RAB39A, member RAS oncogene family	1.62899	1.70619e-12
ENSG00000255136	40.1714	24.2693	26.3537	31.9004	173.14	236.26	CTD-2562J17.4		1.62856	0.00423775
ENSG00000258011	0	0	0	5.68549	20.7643	26.5279	HMGA1P3	high mobility group AT-hook 1 pseudogene 3	1.62475	0.0108912
ENSG00000156603	182.551	135.312	166.243	581.09	459.919	496.634	MED19	mediator complex subunit 19	1.62237	1.5447e-19
ENSG00000261589	5.47499	3.25756	4.66097	16.7468	21.8932	9.6405	CTC-462L7.1		1.62207	3.93199e-05
ENSG00000182158	2248.54	2118.06	2246.69	7829.98	5955.64	6876.67	CREB3L2	cAMP responsive element binding protein 3-like 2	1.62149	8.73266e-33
ENSG00000161958	6.54963	2.25614	3.11282	8.69892	22.0223	20.5577	FGF11	fibroblast growth factor 11	1.62003	0.0017283
ENSG00000180279	0.855328	0	0.858186	9.81097	3.58312	9.15541	AC010325.1	HCG2008078; MGC45922 protein; Uncharacterized protein	1.61952	0.0131912
ENSG00000238121	29.6112	38.7603	44.5652	90.0079	151.957	149.423	LINC00426	long intergenic non-protein coding RNA 426	1.61921	3.67695e-06
ENSG00000260920	15.9865	15.3742	17.022	46.0301	54.328	55.3768	RP1-228H13.5		1.61798	1.90714e-13
ENSG00000233778	0	0	0	21.9512	40.0845	11.7054	RP11-777J24.1		1.61671	0.0114319
ENSG00000166704	54.2804	33.8962	67.4526	121.668	202.878	204.84	ZNF606	zinc finger protein 606	1.61639	5.23138e-07
ENSG00000164647	54.5138	42.6161	53.9363	200.616	145.902	143.563	STEAP1	six transmembrane epithelial antigen of the prostate 1	1.61586	3.05426e-11
ENSG00000120664	33.0117	37.5752	38.8823	49.3901	207.437	188.749	SPG20OS	SPG20 opposite strand	1.61544	0.00114594
ENSG00000132639	117.562	123.822	128.891	240.674	480.665	505.972	SNAP25	synaptosomal-associated protein, 25kDa	1.61414	2.71962e-08
ENSG00000203855	1.64795	3.2357	2.48019	9.45135	14.6701	12.5997	HSD3BP4	hydroxy-delta-5-steroid dehydrogenase, 3 beta, pseudogene 4	1.61335	0.00570183
ENSG00000203950	966.318	947.342	853.931	2143.77	3186.38	3469.97	FAM127B	family with sequence similarity 127, member B	1.61308	5.82934e-15
ENSG00000229214	0.990101	0.864012	1.65568	3.0285	8.9867	6.56067	LINC00242	long intergenic non-protein coding RNA 242	1.61232	0.00661978
ENSG00000159167	119.328	130.226	119.442	574.154	327.121	303.825	STC1	stanniocalcin 1	1.61213	2.78367e-09
ENSG00000267475	33.7192	12.8735	22.5546	87.024	72.0992	92.3807	CTD-2538C1.2		1.61191	3.51905e-05
ENSG00000150907	292.157	279.03	271.148	1312.54	712.24	718.52	FOXO1	forkhead box O1	1.6107	1.6109e-09
ENSG00000183741	807.024	858.98	714.371	3337.3	2030.08	2217.62	CBX6	chromobox homolog 6	1.60936	4.14714e-13
ENSG00000176678	0.750725	0	0.502156	2.58334	3.93115	2.29593	FOXL1	forkhead box L1	1.60809	0.0110893
ENSG00000120055	42.0974	43.1253	33.9741	54.5859	214.691	188.92	C10orf95	chromosome 10 open reading frame 95	1.6024	0.00060613
ENSG00000147485	7.06839	4.16356	2.8368	5.67542	24.0587	42.1533	PXDNL	peroxidasin homolog (Drosophila)-like	1.60198	0.00694989
ENSG00000146221	1.29444	0	1.29876	3.71194	11.5231	6.92781	TCTE1	t-complex-associated-testis-expressed 1	1.59631	0.0139296
ENSG00000230312	0.970828	0	1.94814	5.5679	10.1674	11.8763	LL0XNC01-116E7.4		1.59471	0.0143935
ENSG00000117318	2141.77	2289.43	1912.85	7733.38	5316.27	6599.39	ID3	inhibitor of DNA binding 3, dominant negative helix-loop-helix protein	1.59299	1.73991e-19
ENSG00000041353	48.0829	50.7576	70.031	295.336	175.437	120.961	RAB27B	RAB27B, member RAS oncogene family	1.59201	5.39946e-05
ENSG00000249626	6.39696	2.79116	8.02292	9.78344	51.3628	22.8243	RP11-496H1.1		1.59159	0.00647673
ENSG00000226381	10.4199	14.1097	6.12863	25.1406	34.6196	47.251	RP11-119F19.2		1.59105	5.17339e-05
ENSG00000124766	947.578	877.048	882.16	1898.61	3005.29	3713.12	SOX4	SRY (sex determining region Y)-box 4	1.59065	1.27932e-10
ENSG00000249465	0.703722	0	1.41215	2.4216	11.7921	9.6848	RBMXP4	RNA binding motif protein, X-linked pseudogene 4	1.59001	0.0154295
ENSG00000147437	10.7357	14.9896	13.644	32.0172	78.7041	35.0216	GNRH1	gonadotropin-releasing hormone 1 (luteinizing-releasing hormone)	1.58705	0.000500786
ENSG00000122756	10.0275	12.0319	7.96495	8.14721	56.0092	81.1394	CNTFR	ciliary neurotrophic factor receptor	1.58458	0.00698289
ENSG00000225334	11.3194	0	5.67863	12.9839	65.2013	49.0422	RP11-449J1.1		1.58374	0.0144199
ENSG00000247934	26.9967	5.65408	18.4191	49.5461	66.7253	84.2145	RP11-967K21.1		1.58198	0.000974942
ENSG00000140564	8324.16	8979.56	7515.82	28274.9	23041.1	23985.8	FURIN	furin (paired basic amino acid cleaving enzyme)	1.58068	9.05363e-32
ENSG00000220614	0	0	0	16.0122	17.0564	7.11536	RP11-480N24.4		1.58007	0.0138868
ENSG00000204624	1.42759	2.49157	0.238726	2.18334	13.4559	10.5511	PTCHD2	patched domain containing 2	1.57792	0.0135737
ENSG00000242488	0	0	0.808775	2.77383	6.75364	8.62828	RP11-270M14.1		1.57698	0.0161241
ENSG00000240990	12.3372	16.999	16.2874	23.0889	70.0436	80.4256	HOXA11-AS	HOXA11 antisense RNA	1.57571	0.000942367
ENSG00000184545	113.568	121.224	107.657	245.741	367.51	462.092	DUSP8	dual specificity phosphatase 8	1.57471	8.97004e-11
ENSG00000203288	5.16518	0	4.14595	9.47949	18.3922	31.5931	RP11-98D18.9		1.57338	0.0129176
ENSG00000221821	195.878	191.825	177.607	377.795	702.041	732.171	C6orf226	chromosome 6 open reading frame 226	1.57236	3.84676e-08
ENSG00000125398	3.04201	2.65461	3.05218	6.04814	18.0533	9.30332	SOX9	SRY (sex determining region Y)-box 9	1.57213	0.00114324
ENSG00000231581	16.3697	13.3922	12.3183	46.9417	66.4324	46.934	RP5-997D24.5		1.57051	0.00111521
ENSG00000261255	5.00327	9.16882	8.03197	12.6257	47.159	38.2534	CTD-2012K14.1		1.56954	0.00527572
ENSG00000146001	0.595094	2.33689	0.895624	4.09559	5.60915	7.73484	PCDHB18	protocadherin beta 18 pseudogene	1.56854	0.00680282
ENSG00000143878	1008.15	1031.79	920.148	3200.29	2544.73	3156.44	RHOB	ras homolog family member B	1.56773	2.55914e-31
ENSG00000008441	1081.96	1084.34	1010.21	2673.99	3146.66	3792.01	NFIX	nuclear factor I/X (CCAAT-binding transcription factor)	1.56736	1.98175e-23
ENSG00000230844	33.4951	19.7299	29.4062	48.5056	96.9064	145.973	ZNF674-AS1	ZNF674 antisense RNA 1	1.56699	0.000153702
ENSG00000224810	3.88804	4.66524	1.95052	6.31798	15.609	21.7996	RP11-538D16.2		1.56692	0.0035171
ENSG00000175898	138.916	123.181	105.659	319.542	387.181	416.85	S1PR2	sphingosine-1-phosphate receptor 2	1.56662	4.6256e-17
ENSG00000185585	13.9159	17.3398	17.5872	59.5508	49.8879	40.5125	OLFML2A	olfactomedin-like 2A	1.56439	9.36151e-13
ENSG00000152620	234.325	256.648	253.701	814.571	652.333	768.734	NADKD1	NAD kinase domain containing 1	1.5643	1.19196e-29
ENSG00000108785	18.1111	14.8169	23.8503	27.2661	110.25	91.7377	HSD17B1P1	hydroxysteroid (17-beta) dehydrogenase 1 pseudogene 1	1.56346	0.00263501
ENSG00000082684	0.598553	0	0.90083	1.02985	7.2089	5.94926	SEMA5B	sema domain, seven thrombospondin repeats (type 1 and type 1-like), transmembrane domain (TM) and short cytoplasmic domain, (semaphorin) 5B	1.56344	0.0175945
ENSG00000187634	38.8686	20.6692	34.1237	79.4151	111.944	122.586	SAMD11	sterile alpha motif domain containing 11	1.56211	6.28343e-06
ENSG00000167383	21.9412	14.8235	19.529	54.1911	61.3387	56.8204	ZNF229	zinc finger protein 229	1.55913	1.0811e-15
ENSG00000122254	0	0.912306	0.69929	3.5975	3.28466	3.73013	HS3ST2	heparan sulfate (glucosamine) 3-O-sulfotransferase 2	1.55719	0.0157584
ENSG00000259354	4.54713	2.97604	2.28116	5.21575	27.3825	29.5511	RP11-519G16.3		1.55716	0.0149877
ENSG00000261737	9.13448	7.60888	9.165	23.8128	26.9601	44.4433	RP4-612B15.3		1.55631	0.000511543
ENSG00000196421	43.3315	37.3406	38.7663	65.8565	221.609	124.237	LINC00176	long intergenic non-protein coding RNA 176	1.55615	0.000128721
ENSG00000240038	11.0199	6.0103	7.37112	13.6936	78.8637	26.6806	AMY2B	amylase, alpha 2B (pancreatic)	1.5544	0.0096494
ENSG00000182909	95.8959	95.5085	86.5947	226.689	238.415	403.574	LENG9	leukocyte receptor cluster (LRC) member 9	1.5543	2.86116e-09
ENSG00000229808	3.79107	9.92485	3.04299	13.0456	23.8222	34.7825	RP11-456P18.2		1.55429	0.00561245
ENSG00000145194	104.09	121.571	99.5145	379.894	301.711	292.075	ECE2	endothelin converting enzyme 2	1.5509	1.93557e-19
ENSG00000259417	7.76015	8.64175	8.71576	13.2854	35.5411	36.1304	RP11-2E17.1		1.55031	6.66683e-05
ENSG00000183935	71.5231	110.294	75.6942	195.547	247.291	373.801	HTR7P1	5-hydroxytryptamine (serotonin) receptor 7 pseudogene 1	1.549	2.7752e-07
ENSG00000228878	2.71898	3.55908	12.2763	17.1533	35.5947	39.4981	AC007551.3		1.54656	0.00999851
ENSG00000234869	2.97668	4.60484	2.98663	3.41438	24.0895	21.5174	RP3-439F8.1		1.54387	0.00902276
ENSG00000113212	8.1628	9.279	9.26771	17.7406	32.6206	36.1323	PCDHB7	protocadherin beta 7	1.54214	5.25282e-06
ENSG00000228350	8.14307	5.32954	8.17028	23.3511	42.641	80.9373	RP11-148G20.1		1.54207	0.0170169
ENSG00000228989	82.6865	133.406	102.256	222.775	390.694	402.841	AC133528.2		1.54102	2.49299e-06
ENSG00000137273	248.492	214.459	200.996	630.751	585.836	757.168	FOXF2	forkhead box F2	1.54063	2.60917e-22
ENSG00000227527	4.83649	4.74814	7.27898	11.0953	22.7935	53.6186	RP11-223A3.1		1.54009	0.0119936
ENSG00000214344	1.60406	2.09968	1.60942	4.90647	7.27967	14.717	OR4F13P	olfactory receptor, family 4, subfamily F, member 13 pseudogene	1.53836	0.0114705
ENSG00000161714	1298.21	1555.69	1152.42	3478.38	4020.62	4382.13	PLCD3	phospholipase C, delta 3	1.53695	1.40889e-20
ENSG00000188996	7.00701	6.11468	5.46811	16.0747	21.1998	33.3346	HUS1B	HUS1 checkpoint homolog b (S. pombe)	1.53683	0.00171903
ENSG00000080819	1478.17	1534.01	1557.75	4729.75	3938	4706.81	CPOX	coproporphyrinogen oxidase	1.53485	4.90745e-40
ENSG00000146090	6.46989	4.76378	3.65148	12.9872	14.3987	27.2068	RASGEF1C	RasGEF domain family, member 1C	1.5348	0.00100456
ENSG00000112977	2671.97	2640.51	2552.99	7086.61	7844.95	7951.74	DAP	death-associated protein	1.53375	1.69189e-69
ENSG00000100312	0.941618	2.46511	0	7.56052	5.9169	14.3986	ACR	acrosin	1.5296	0.0208074
ENSG00000250132	11.7241	11.7657	7.84219	23.7582	44.2029	33.4652	RP11-359B12.1		1.52835	2.69229e-05
ENSG00000243926	12.9642	11.3133	7.22642	46.2639	37.7149	30.8375	TIPARP-AS1	TIPARP antisense RNA 1	1.52622	0.00164953
ENSG00000182752	37.7098	30.684	25.5647	122.75	70.9811	98.9631	PAPPA	pregnancy-associated plasma protein A, pappalysin 1	1.52554	3.09448e-07
ENSG00000225978	2.12014	1.11009	1.27633	12.1595	2.22041	11.6712	HAR1A	highly accelerated region 1A (non-protein coding)	1.52479	0.0167301
ENSG00000140945	2.95563	7.73771	9.88503	9.04063	42.304	52.7284	CDH13	cadherin 13, H-cadherin (heart)	1.52443	0.013736
ENSG00000261652	38.3146	48.5856	30.0333	141.459	111.602	106.191	RP11-178D12.1	uncharacterized protein LOC145788	1.52395	3.70484e-07
ENSG00000247317	5.47214	5.96909	3.66029	17.7842	22.9238	16.7353	RP11-273G15.2		1.52215	0.00335786
ENSG00000232098	78.407	69.7611	69.7102	133.144	258.327	283.738	AC012313.1	Hepatocellular carcinoma-associated antigen HCA25a; Uncharacterized protein	1.5204	2.7069e-07
ENSG00000214212	2.25855	0	0.755366	5.1813	9.46146	8.05849	C19orf38	chromosome 19 open reading frame 38	1.52007	0.0206948
ENSG00000267270	154.177	113.016	126.229	246.172	404.318	612.972	AC139100.2		1.51947	1.38806e-05
ENSG00000087494	39.7905	44.3686	45.8381	311.883	109.583	64.2255	PTHLH	parathyroid hormone-like hormone	1.51912	0.00272375
ENSG00000248932	35.1861	47.9001	42.3644	82.3343	123.817	217.37	RP11-319G6.1		1.51551	0.000268602
ENSG00000247092	115.54	112.688	95.4688	106.543	473.342	633.959	SNHG10	small nucleolar RNA host gene 10 (non-protein coding)	1.51547	0.00284702
ENSG00000124702	631.785	696.203	655.784	1957.35	1804.04	1933.51	KLHDC3	kelch domain containing 3	1.51496	1.1329e-63
ENSG00000262468	56.1688	49.9406	40.4065	100.897	167.596	192.847	RP11-95P2.1		1.5148	3.60247e-06
ENSG00000261996	0	0	0.910907	3.12411	8.5573	6.94133	CTC-281F24.1		1.51459	0.0221978
ENSG00000141854	16.4057	24.5425	12.3454	29.5712	74.2491	81.5315	CTB-55O6.8	Uncharacterized protein LOC113230	1.51457	0.000838107
ENSG00000251583	0	0	1.22242	8.38501	8.93181	5.58909	AC008427.2		1.51293	0.0226569
ENSG00000158406	93.688	112.416	80.5723	102.347	456.72	484.362	HIST1H4H	histone cluster 1, H4h	1.50956	0.00213824
ENSG00000261374	1.50192	0	0.502313	1.72277	16.2539	5.35884	RP11-64K12.10		1.5094	0.0236218
ENSG00000118997	30.2889	20.2283	37.2124	74.4486	92.5748	104.92	DNAH7	dynein, axonemal, heavy chain 7	1.50868	2.56757e-07
ENSG00000131650	130.067	126.317	109.032	302.715	352.409	404.837	KREMEN2	kringle containing transmembrane protein 2	1.50313	2.41742e-19
ENSG00000174448	6.01826	3.1511	2.41535	11.0451	26.4721	18.4055	STARD6	StAR-related lipid transfer (START) domain containing 6	1.50205	0.0141346
ENSG00000158604	749.731	634.79	691.876	2147.58	1893.11	1894.88	TMED4	transmembrane emp24 protein transport domain containing 4	1.50049	5.10555e-37
ENSG00000251164	0	0	0	6.58535	4.50951	13.1685	HULC	highly up-regulated in liver cancer (non-protein coding)	1.50025	0.0202716
ENSG00000196092	0.769177	0	0	3.52911	3.22222	10.5856	PAX5	paired box 5	1.49949	0.0235621
ENSG00000170178	10.2542	7.89562	13.9197	40.1293	21.4784	48.8852	HOXD12	homeobox D12	1.49916	0.000625467
ENSG00000064201	0.947768	1.24061	3.80374	2.17426	31.763	20.2898	TSPAN32	tetraspanin 32	1.49895	0.0250252
ENSG00000139645	7836.79	8220.33	7663.72	26985.6	18390.6	23146	ANKRD52	ankyrin repeat domain 52	1.49863	4.88678e-19
ENSG00000104722	220.254	232.735	223.232	997.38	476.05	572.558	NEFM	neurofilament, medium polypeptide	1.49785	1.92027e-07
ENSG00000188859	39.1256	47.0619	43.1466	84.9056	134.003	174.095	FAM78B	family with sequence similarity 78, member B	1.49675	3.0932e-07
ENSG00000203813	62.4245	44.1687	44.0124	81.2796	167.859	278.627	HIST1H3H	histone cluster 1, H3h	1.49667	0.00124856
ENSG00000224616	13.206	14.8169	28.3932	41.1156	67.1771	106.739	RP11-305E17.6		1.4947	0.00399818
ENSG00000139514	3310.8	3312.19	3229.22	9592.4	8579.81	9644.62	SLC7A1	solute carrier family 7 (cationic amino acid transporter, y+ system), member 1	1.49053	4.05103e-63
ENSG00000224424	21.224	24.4479	26.4057	46.742	95.1347	86.9778	PRKAR2A-AS1	PRKAR2A antisense RNA 1	1.49031	5.72404e-05
ENSG00000267496	9.51283	2.76713	4.24205	25.4604	28.7812	14.5464	FAM215A	family with sequence similarity 215, member A (non-protein coding)	1.4896	0.0089261
ENSG00000109819	168.31	210.817	187.798	659.062	445.234	545.8	PPARGC1A	peroxisome proliferator-activated receptor gamma, coactivator 1 alpha	1.48904	8.56489e-12
ENSG00000149243	36.2737	31.8341	30.1912	107.328	82.0222	97.0681	KLHL35	kelch-like 35 (Drosophila)	1.48875	1.11317e-12
ENSG00000066336	1.94798	0.849952	3.90897	5.95843	12.9207	13.9007	SPI1	spleen focus forming virus (SFFV) proviral integration oncogene spi1	1.48689	0.0155547
ENSG00000240344	387.125	355.605	360.025	777.734	1208	1225.48	PPIL3	peptidylprolyl isomerase (cyclophilin)-like 3	1.48623	4.82007e-12
ENSG00000246089	96.3209	82.2272	87.3053	170.797	280.699	345.807	RP11-115C21.2		1.48591	1.18939e-07
ENSG00000175048	110.444	117.756	113.868	248.288	379.181	359.779	ZDHHC14	zinc finger, DHHC-type containing 14	1.48432	3.95093e-14
ENSG00000260018	44.4196	36.0895	50.7153	57.9789	158.811	259.984	RP11-505K9.1		1.48031	0.00337555
ENSG00000149295	1.60353	5.59727	4.82665	7.97034	19.5926	20.4334	DRD2	dopamine receptor D2	1.47769	0.0090995
ENSG00000198468	15.2089	25.7634	10.7716	29.7596	73.0824	77.9778	FLVCR1-AS1	FLVCR1 antisense RNA 1	1.47724	0.00254211
ENSG00000125430	3.70946	0.766672	2.54653	10.9732	7.15638	7.46352	HS3ST3B1	heparan sulfate (glucosamine) 3-O-sulfotransferase 3B1	1.47546	0.00323751
ENSG00000080573	41.0294	46.5456	40.709	55.6905	221.772	144.65	COL5A3	collagen, type V, alpha 3	1.4754	0.000601302
ENSG00000221953	1.06026	0.462618	0.709201	2.43232	2.96107	8.64684	C1orf229	chromosome 1 open reading frame 229	1.47449	0.0247697
ENSG00000225376	8.81791	18.4679	5.30843	16.1832	68.3386	64.7223	RP11-490D19.6		1.47249	0.017246
ENSG00000260788	4.46133	1.45994	0	1.27933	36.2105	61.398	RP11-298D21.1		1.47122	0.0264576
ENSG00000189332	11.5432	2.5183	7.33513	18.5368	30.6258	26.4768	RP11-113D6.10	Putative mitochondrial carrier protein LOC494141	1.4707	0.00242295
ENSG00000198794	1975.54	2279.43	1944.33	4586.08	5882.75	7237.34	SCAMP5	secretory carrier membrane protein 5	1.46938	8.10303e-14
ENSG00000179859	61.5319	49.9784	46.2239	124.872	159.948	166.951	AC025335.1		1.46904	2.10835e-13
ENSG00000100604	25.3757	33.2161	19.3148	15.0553	181.448	156.55	CHGA	chromogranin A (parathyroid secretory protein 1)	1.46888	0.0170315
ENSG00000075618	85.0625	71.7881	80.8548	270.886	168.794	260.145	FSCN1	fascin homolog 1, actin-bundling protein (Strongylocentrotus purpuratus)	1.46757	3.21357e-08
ENSG00000174804	31.6701	23.7696	29.6069	70.0502	79.3539	93.0544	FZD4	frizzled family receptor 4	1.46749	1.44717e-15
ENSG00000232561	1.72099	1.80218	2.07208	5.92213	6.84904	7.89488	GTF2IP1	general transcription factor IIi, pseudogene 1	1.46576	0.0049466
ENSG00000235842	4.67134	10.1911	11.7174	23.219	35.8766	29.763	RP11-356I2.2		1.46572	0.00142596
ENSG00000224914	46.5736	29.3095	38.6415	80.1328	110.685	165.718	RP11-322M19.2		1.46495	4.14923e-05
ENSG00000170689	143.32	137.031	127.96	228.245	434.631	562.818	HOXB9	homeobox B9	1.46032	5.27359e-06
ENSG00000231856	32.2574	25.7017	25.3293	35.3919	130.726	132.966	RP11-327P2.5		1.4593	0.00443248
ENSG00000267289	2.12806	0	0	3.66145	10.0292	14.6434	CTD-2623N2.11		1.45887	0.0300882
ENSG00000214708	0.99815	3.26639	3.5052	5.15214	13.067	15.2631	AC090616.2	Uncharacterized protein	1.45786	0.0155014
ENSG00000133665	2.23035	0	0.447561	5.11662	4.67167	6.82104	DYDC2	DPY30 domain containing 2	1.45543	0.027306
ENSG00000109956	6.00685	2.32973	4.01795	5.10378	18.1738	25.5147	B3GAT1	beta-1,3-glucuronyltransferase 1 (glucuronosyltransferase P)	1.4554	0.0101934
ENSG00000179240	25.1504	17.7775	22.2063	42.1188	77.4391	78.4551	RP11-111M22.2	Uncharacterized protein	1.45525	1.72853e-05
ENSG00000120068	484.581	479.924	424.461	936.685	1206.99	1921.09	HOXB8	homeobox B8	1.45482	2.10602e-07
ENSG00000231212	0	0	1.54275	8.81853	17.7137	4.70245	RP11-111F5.3		1.45463	0.0292051
ENSG00000181016	55.0359	59.5119	37.2134	91.9481	206.748	170.145	C7orf53	chromosome 7 open reading frame 53	1.45125	0.000144514
ENSG00000182648	9.81425	11.2408	9.84704	14.0717	52.6768	54.4016	AC073871.2		1.45058	0.0107115
ENSG00000261693	0.472621	1.85595	3.0823	2.98164	10.147	11.9246	RP13-467H17.1		1.45058	0.0204653
ENSG00000184678	136.773	108.547	126.064	165.943	445.139	553.328	HIST2H2BE	histone cluster 2, H2be	1.44995	0.000261314
ENSG00000261186	3.61423	0	2.90104	4.9748	14.3836	18.7906	RP11-341N2.1		1.44972	0.027439
ENSG00000255074	0	0	0	3.57564	8.16174	14.3002	RP11-140L24.3		1.44869	0.0254755
ENSG00000259714	0	0	0	4.5654	10.421	18.2586	LINC00594	long intergenic non-protein coding RNA 594	1.44869	0.0254755
ENSG00000175920	0	2.34476	0.898639	1.54102	9.38005	19.1739	DOK7	docking protein 7	1.44785	0.0321443
ENSG00000248367	0	0	4.07475	4.65834	21.2662	43.4707	CTB-129O4.1		1.44771	0.0302742
ENSG00000213965	133.945	145.405	139.52	468.943	324.784	375.093	NUDT19	nudix (nucleoside diphosphate linked moiety X)-type motif 19	1.44743	1.94299e-16
ENSG00000229320	162.603	174.462	188.554	321.81	530.421	681.729	KRT8P12	keratin 8 pseudogene 12	1.44715	4.24931e-07
ENSG00000183770	1.64146	3.58104	1.37245	13.8073	5.15726	6.27503	FOXL2	forkhead box L2	1.44649	0.0113792
ENSG00000267799	0.570015	0	0.57192	4.57682	1.79092	6.97306	CTC-478M6.1		1.44639	0.032317
ENSG00000221288	263.694	190.751	327.237	262.67	457.853	3066.63	MIR663B	microRNA 663b	1.4452	0.0238416
ENSG00000142657	4479.29	5092.29	4637.02	11510.7	12038	15923.6	PGD	phosphogluconate dehydrogenase	1.44479	8.03856e-19
ENSG00000176692	8.06082	4.3447	4.7575	16.8605	15.3943	24.6522	FOXC2	forkhead box C2 (MFH-1, mesenchyme forkhead 1)	1.44425	0.00110515
ENSG00000226040	3.0931	0	0	5.32188	12.9576	23.6489	AC005740.3		1.44421	0.0320399
ENSG00000164442	342.708	324.505	313.487	1272.22	821.779	702.361	CITED2	Cbp/p300-interacting transactivator, with Glu/Asp-rich carboxy-terminal domain, 2	1.44388	4.60869e-09
ENSG00000177822	122.684	127.572	113.891	302.491	356.64	352.41	AC108142.1		1.44346	4.48908e-17
ENSG00000071575	2735.12	2623.06	2734.5	4074.48	8376.16	11903.2	TRIB2	tribbles homolog 2 (Drosophila)	1.44308	3.37142e-05
ENSG00000229124	12.9952	6.95878	17.7799	31.1671	37.7361	52.3883	RP11-124N14.4		1.44241	0.000463797
ENSG00000226080	2.7968	0	0.935383	12.8322	10.7399	4.2767	RP11-345J13.1		1.44102	0.032586
ENSG00000261204	3.68601	4.8249	3.69833	4.22801	46.324	33.8185	AC004449.6		1.44065	0.0324888
ENSG00000236432	18.764	12.2808	21.5953	41.147	62.4221	54.0098	AC097662.2		1.43945	1.16085e-05
ENSG00000257743	0.871916	0.285329	0.874829	2.00025	4.33747	2.99988	RP11-1220K2.2	Putative maltase-glucoamylase-like protein FLJ16351	1.43938	0.0202724
ENSG00000250497	3.17139	4.58825	4.35429	2.48896	22.7252	27.0551	AC007126.1		1.43728	0.0192906
ENSG00000176177	51.9571	56.1253	47.5756	49.7606	230.337	252.233	ENTHD1	ENTH domain containing 1	1.43473	0.00398759
ENSG00000120658	54.8794	50.7712	59.2028	123.531	144.335	199.385	ENOX1	ecto-NOX disulfide-thiol exchanger 1	1.43447	8.68718e-10
ENSG00000153714	54.4396	60.3616	58.4772	119.012	180.434	192.934	LURAP1L	leucine rich adaptor protein 1-like	1.43428	8.83823e-09
ENSG00000004139	369.234	426.151	345.77	1131.23	910.607	1090.36	SARM1	sterile alpha and TIR motif containing 1	1.43346	8.20935e-21
ENSG00000264364	67.2186	55.2541	69.049	104.41	219.574	238.306	RP11-159D12.9		1.43135	7.89686e-06
ENSG00000075223	934.244	794.421	945.525	1945	2892.7	2574.26	SEMA3C	sema domain, immunoglobulin domain (Ig), short basic domain, secreted, (semaphorin) 3C	1.43103	2.39451e-14
ENSG00000126950	0.543241	0	0	1.86936	2.27573	8.30691	TMEM35	transmembrane protein 35	1.43034	0.0319261
ENSG00000112619	0	0	0	1.84673	0.843069	1.23095	PRPH2	peripherin 2 (retinal degeneration, slow)	1.43017	0.0280258
ENSG00000187013	17.7338	19.1167	18.8397	40.6828	46.9775	78.9596	C17orf82	chromosome 17 open reading frame 82	1.42835	3.72261e-05
ENSG00000125744	1255.25	1329.12	1195.27	2800.54	3340.96	4288.19	RTN2	reticulon 2	1.4263	1.15212e-14
ENSG00000187902	0.191051	0.250082	0	0.876575	1.20052	2.04501	SHISA7	shisa homolog 7 (Xenopus laevis)	1.42451	0.0361003
ENSG00000224843	0	7.40844	3.78576	19.4758	13.8306	31.7332	LINC00240	long intergenic non-protein coding RNA 240	1.42417	0.0331113
ENSG00000166546	74.7682	90.1177	62.3912	118.029	276.003	288.657	BEAN1	brain expressed, associated with NEDD4, 1	1.42367	0.000118858
ENSG00000164010	61.1129	57.9811	65.3574	102.16	193.002	241.594	ERMAP	erythroblast membrane-associated protein (Scianna blood group)	1.42304	6.52992e-06
ENSG00000187957	1260.65	1231.51	1277.35	3971.63	3395.62	2884.42	DNER	delta/notch-like EGF repeat containing	1.4209	1.8743e-21
ENSG00000196517	1.38465	1.20832	0.926186	3.70592	6.76731	5.6462	SLC6A9	solute carrier family 6 (neurotransmitter transporter, glycine), member 9	1.4196	0.0248232
ENSG00000252609	62.7657	46.9479	53.9789	123.42	262.937	205.666	snoU13	Small nucleolar RNA U13	1.41888	0.00878185
ENSG00000255994	0	1.89926	0	4.99289	7.59784	17.7496	C14orf162	chromosome 14 open reading frame 162	1.41884	0.0348159
ENSG00000180878	2.09638	0.914703	0	8.81699	3.65921	8.54841	C11orf42	chromosome 11 open reading frame 42	1.41808	0.0362356
ENSG00000215277	24.7321	23.7407	28.1233	49.1724	103.607	88.2437	C14orf164	chromosome 14 open reading frame 164	1.41795	0.000972937
ENSG00000228998	115.516	98.3843	112.866	234.916	315.392	353.281	RP11-697E2.7		1.41754	3.23862e-12
ENSG00000233170	7.5049	4.91187	15.06	28.6948	26.1995	45.9041	RP11-863K10.4		1.41732	0.00828632
ENSG00000264350	3.53107	13.8662	3.54286	81.0056	48.0748	10.799	SNRPGP2	small nuclear ribonucleoprotein polypeptide G pseudogene 2	1.41663	0.0368891
ENSG00000260274	40.1801	24.1059	33.0354	63.3713	82.4074	151.042	RP11-817O13.8		1.41355	0.000293494
ENSG00000219891	11.5321	11.0698	16.9703	30.8649	46.6996	42.322	ZSCAN12P1	zinc finger and SCAN domain containing 12 pseudogene 1	1.41167	0.000240389
ENSG00000196653	6.10842	5.33051	9.63101	22.6881	16.4502	24.0187	ZNF502	zinc finger protein 502	1.41162	8.92472e-05
ENSG00000137571	31.0006	33.7447	26.8478	150.471	57.7567	67.8629	SLCO5A1	solute carrier organic anion transporter family, member 5A1	1.41055	0.000340983
ENSG00000259623	58.5579	38.8602	53.5613	155.581	151.464	111.617	RP11-156E6.1		1.41039	1.15524e-09
ENSG00000197714	22.235	17.747	15.7798	37.0127	55.3767	67.5863	ZNF460	zinc finger protein 460	1.41027	2.95502e-06
ENSG00000249679	24.3052	31.8149	24.3864	81.314	78.4853	80.5264	RP11-279O9.4	Uncharacterized protein	1.41007	0.000284614
ENSG00000246731	65.1446	101.261	98.0434	118.312	308.436	410.912	CTD-2514K5.2		1.40992	0.00166688
ENSG00000205464	11.3678	15.8722	13.3068	21.7323	55.9556	45.7752	ATP6AP1L	ATPase, H+ transporting, lysosomal accessory protein 1-like	1.40818	0.000578019
ENSG00000263846	1.71433	0	0	7.86564	3.59082	7.86435	CIAPIN1P	cytokine induced apoptosis inhibitor 1 pseudogene	1.40475	0.0392332
ENSG00000254614	37.1941	57.3416	43.1235	91.963	133.307	169.361	AP003068.23	Uncharacterized protein	1.40464	1.1671e-05
ENSG00000169962	3.48684	1.82568	5.83081	7.19919	16.798	13.8628	TAS1R3	taste receptor, type 1, member 3	1.40304	0.00563173
ENSG00000205808	151.028	178.629	162.627	352.967	505.581	474.257	PPAPDC2	phosphatidic acid phosphatase type 2 domain containing 2	1.4028	7.04269e-15
ENSG00000113209	4.12201	2.87766	3.58434	4.72812	14.6776	18.069	PCDHB5	protocadherin beta 5	1.40047	0.00932964
ENSG00000164983	164.895	147.563	160.981	402.669	393.026	469.137	TMEM65	transmembrane protein 65	1.39996	1.57669e-29
ENSG00000130734	494.258	507.693	475.247	1576.79	1172.76	1218.97	ATG4D	autophagy related 4D, cysteine peptidase	1.39988	4.54612e-18
ENSG00000257445	0	0	1.12932	6.45531	7.07274	5.16341	RP11-461F16.4		1.39986	0.0385538
ENSG00000263408	80.6988	23.4739	44.9824	30.8549	215.984	795.242	MIR4453	microRNA 4453	1.39925	0.0403311
ENSG00000065361	2522.23	2527.59	2459.08	2435.42	10100.1	11243.3	ERBB3	v-erb-b2 erythroblastic leukemia viral oncogene homolog 3 (avian)	1.39847	0.00235206
ENSG00000237172	6.56582	5.37157	6.86225	11.2969	17.1909	30.9568	B3GNT9	UDP-GlcNAc:betaGal beta-1,3-N-acetylglucosaminyltransferase 9	1.39673	0.00173644
ENSG00000257242	1.68359	4.40756	3.37843	7.72459	12.3425	19.3083	RP11-24B21.1	uncharacterized protein LOC256021 isoform 1	1.39649	0.0239139
ENSG00000196459	95.1177	113.428	116.059	244.559	294.627	335.27	TRAPPC2	trafficking protein particle complex 2	1.39491	6.81406e-15
ENSG00000137502	861.485	788.304	953.78	1812.14	2190.52	3132.27	RAB30	RAB30, member RAS oncogene family	1.39346	2.04776e-09
ENSG00000167378	124.668	135.791	120.868	319.645	318.599	370.18	IRGQ	immunity-related GTPase family, Q	1.39126	7.51281e-35
ENSG00000139597	32.9401	33.3553	39.9097	38.4966	129.53	178.671	N4BP2L1	NEDD4 binding protein 2-like 1	1.39087	0.00470765
ENSG00000236043	26.6007	34.8197	19.5724	18.3073	146.723	176.263	RP11-78C6.1		1.39068	0.0268062
ENSG00000261409	0.79866	2.29994	0.961594	3.8476	5.52045	3.90804	RP6-24A23.7		1.39018	0.00769127
ENSG00000013619	185.404	191.075	181.308	369.62	543.683	595.767	MAMLD1	mastermind-like domain containing 1	1.39012	1.11451e-11
ENSG00000233757	18.0005	21.5987	13.5455	43.0152	42.4165	71.1068	AC092835.2		1.38993	0.000234246
ENSG00000234665	21.7149	16.7961	16.8357	52.08	50.6523	57.3541	RP11-262H14.3		1.38802	4.73455e-05
ENSG00000267575	200.875	125.893	203.989	435.688	460.275	562.206	CTC-459F4.3		1.3864	7.37416e-09
ENSG00000122035	53.5162	30.905	41.0609	158.88	103.852	103.496	RASL11A	RAS-like, family 11, member A	1.38635	0.000124178
ENSG00000231443	2.57012	0.841055	0.644676	2.94803	15.4771	6.87761	AC024937.6		1.3852	0.0419
ENSG00000259592	0	2.04022	6.25537	1.78782	42.4411	66.7343	PRELID1P4	PRELI domain containing 1 pseudogene 4	1.38437	0.0405069
ENSG00000184194	73.4356	87.8743	70.8349	97.9714	282.879	310.373	GPR173	G protein-coupled receptor 173	1.38406	0.000571049
ENSG00000186787	53.6363	35.1043	48.7248	92.2846	139.673	155.168	SPIN2B	spindlin family, member 2B	1.38299	3.62278e-06
ENSG00000162645	0.280944	0.367749	0.281883	0.644509	4.41346	2.57761	GBP2	guanylate binding protein 2, interferon-inducible	1.38249	0.0439896
ENSG00000204618	15.2878	13.0074	12.6545	21.0428	51.2345	50.2608	RNF39	ring finger protein 39	1.38245	0.000660811
ENSG00000239523	23.1113	10.6772	17.7324	21.8315	102.513	66.5232	MYLK-AS1	MYLK antisense RNA 1	1.38244	0.0169346
ENSG00000233926	0	0	0	2.75022	4.18509	3.66635	RP11-154D17.1		1.38178	0.0346973
ENSG00000261094	22.5027	14.3685	29.186	18.2569	98.866	125.05	RP11-355O1.11		1.38176	0.0164982
ENSG00000169242	59.4798	50.2831	50.3538	77.4648	210.238	181.906	EFNA1	ephrin-A1	1.38087	0.000311013
ENSG00000180422	4.70935	4.48322	3.86598	16.2055	20.625	6.54659	LINC00304	long intergenic non-protein coding RNA 304	1.38023	0.00884685
ENSG00000231784	10.6878	13.9901	13.1065	23.1565	39.7982	61.7406	DBIL5P	diazepam binding inhibitor-like 5, pseudogene	1.3798	0.00624436
ENSG00000164620	161.531	164.399	146.83	355.691	416.329	480.976	RELL2	RELT-like 2	1.37977	2.27354e-18
ENSG00000072506	1662.95	1693.18	1562.46	5489.96	3460.85	4206.5	HSD17B10	hydroxysteroid (17-beta) dehydrogenase 10	1.3794	2.5276e-12
ENSG00000204666	2.09317	2.73991	3.15025	4.80191	11.5089	14.4034	CTD-2126E3.1		1.37877	0.0204982
ENSG00000122733	7.23282	6.9429	10.6436	13.2742	40.3994	26.544	KIAA1045	KIAA1045	1.37847	0.00525204
ENSG00000259976	4.75295	6.2215	11.4452	20.717	29.3687	18.8966	RP11-553L6.5		1.3781	0.00209116
ENSG00000196358	90.865	82.6534	79.837	155.456	235.755	303.403	NTNG2	netrin G2	1.37754	1.60263e-07
ENSG00000260101	4.60316	1.6433	3.77881	11.04	10.5183	11.5182	RP11-568N6.1		1.37671	0.00497647
ENSG00000261898	1.66254	2.17623	0	11.442	19.1529	5.08452	RP11-314A20.5		1.37593	0.044921
ENSG00000134824	471.422	598.777	526.109	970.354	1466.51	1944.21	FADS2	fatty acid desaturase 2	1.37508	4.29507e-07
ENSG00000204176	28.1796	55.722	32.4847	70.8358	122.445	143.94	SYT15	synaptotagmin XV	1.37494	0.000298672
ENSG00000238260	6.41496	1.67941	2.57456	5.88658	20.155	33.3518	RP11-46F15.2		1.37361	0.0416862
ENSG00000259891	14.6656	16.8558	13.9968	16.0014	61.062	70.5588	CTA-204B4.2		1.3735	0.00624482
ENSG00000125531	0.707465	1.85211	2.83932	5.68045	6.66832	14.0636	C20orf195	chromosome 20 open reading frame 195	1.37331	0.0372205
ENSG00000143494	94.1878	80.9088	93.0259	206.79	222.716	290.303	VASH2	vasohibin 2	1.37143	2.47636e-11
ENSG00000267236	28.1654	14.7472	32.0275	103.382	68.8275	60.2964	RP11-618P17.3		1.37039	0.00246445
ENSG00000186111	902.244	987.38	806.514	2292.79	2181.43	2570.03	PIP5K1C	phosphatidylinositol-4-phosphate 5-kinase, type I, gamma	1.37004	1.05887e-26
ENSG00000249695	0.81639	0	0.614338	0.936433	4.275	3.43303	RP11-598F7.4		1.36795	0.0448184
ENSG00000250444	0.986429	0.645606	0.989725	7.35459	3.61578	3.01677	CCT5P1	chaperonin containing TCP1, subunit 5 (epsilon) pseudogene 1	1.36545	0.0427063
ENSG00000141574	25.7788	27.8753	19.1175	160.703	31.6932	61.6998	SECTM1	secreted and transmembrane 1	1.36384	0.0158843
ENSG00000205138	287.175	208.733	258.4	568.157	644.372	789.787	SDHAF1	succinate dehydrogenase complex assembly factor 1	1.3633	5.59668e-12
ENSG00000260196	12.1793	7.24655	14.9973	37.4654	31.5984	27.5125	RP1-239B22.5		1.36204	2.55549e-05
ENSG00000179743	28.8216	22.0481	32.2979	39.0704	94.4741	111.611	RP11-169K16.9		1.3616	0.000845056
ENSG00000221926	321.737	250.113	303.077	644.622	800.449	867.949	TRIM16	tripartite motif containing 16	1.36022	4.57943e-13
ENSG00000196972	19.8129	21.6122	17.6703	28.4078	61.0971	88.3655	LINC00087	long intergenic non-protein coding RNA 87	1.35839	0.00196246
ENSG00000237436	17.3065	20.1367	17.3643	13.2342	76.5277	149.963	RP11-312B8.1		1.35769	0.0365399
ENSG00000182632	7.34826	14.428	12.5338	17.7004	42.3268	49.4406	CCNYL2	cyclin Y-like 2	1.35742	0.00700908
ENSG00000254682	15.2563	35.3317	20.0172	33.6531	92.1797	102.289	RP11-660L16.2		1.35706	0.00885061
ENSG00000179141	0.873108	0	0	3.00448	8.22961	4.00531	MTUS2-AS1	MTUS2 antisense RNA 1	1.35643	0.0456542
ENSG00000225808	2.52538	3.30567	0	11.5869	10.5793	34.755	AC079305.9		1.35606	0.049023
[truncated: 546 more rows]

## Sheet: BPTF-Up-ontology
Category	Term	Count	%	PValue	Genes	List Total	Pop Hits	Pop Total	Fold Enrichment	Bonferroni	Benjamini	FDR
[truncated: 190 more rows]

## Sheet: BPTF DOWN-regulated
Ensembl gene id	3A-shcontrol_1 (normalized and divided by gene length in kb)	3A-shcontrol_2 (normalized and divided by gene length in kb)	3A-shcontrol_3 (normalized and divided by gene length in kb)	3A-shBPTF_44_1 (normalized and divided by gene length in kb)	3A-shBPTF_44_2 (normalized and divided by gene length in kb)	3A-shBPTF_44_3 (normalized and divided by gene length in kb)	Gene name	Description	log2(3A.shBPTF/3A.shcontrol)	Adjusted p-value (3A.shBPTF vs 3A.shcontrol)
[truncated: 1,356 more rows]

[truncated: 5 more sheets: BPTF-down-ontology, COMMON UP-regulated , Common-Up-ontology, COMMON DOWN-regulated , Common-down-ontology]
